# Supplementary material for: Mouse prefrontal cortex represents learned rules for categorization
Source: Nature. 2021 Apr 21;593(7859):411–7. doi: 10.1038/s41586-021-03452-z (PMC8131197; doi:10.1038/s41586-021-03452-z)
Supplement: Supplementary file 3 — Source Data Fig. 1 [file 41586_2021_3452_MOESM3_ESM.xlsx]

## Sheet: Figure1c
	First rule training
		average d' per training session
	Mouse	T1	-40	-39	-38	-37	-36	-35	-34	-33	-32	-31	-30	-29	-28	-27	-26	-25	-24	-23	-22	-21	-20	-19	-18	-17	-16	-15	-14	-13	-12	-11	-10	-9	-8	-7	-6	-5	-4	-3	-2	-1	0	1	2	3	4	5	6
	M01	0.0286602									0.24966	-0.0625083	0.052331	-0.107015	-0.0367687	0.236633	0.134149	0.463351	0.209131	0	-0.0351002	0.16322	0.388319	0.490597	1.15924	-0.288939	0.661506	0.112771	0.404019	0.58287	0.941067	0.316866	0.298279	0.969451	0.884939	1.05656	0.107841	0.568005	0.981792	0.887112	2.15862	1.55444	1.35838	2.11741	2.82045
	M02	-0.0561444																			0.0203723	-0.0796612	0.0322623	0	0.0273267	0.085145	0.125273	0.602755	0.334038	0.560305	0.6998	1.26872	0.863737	0.963211	1.07423	0.722405	1.44536	1.97244	1.6719	1.57802	1.77056	1.23131	1.73213
	M03	0.22648											0.0144058	0.15432	-0.0286179	-0.0203863	-0.0645357	0.216151	-0.208926	0.137911	0.0278783	-0.0195647	0.0888631	0.0500732	0.00822156	0.00567637	-0.0755246	-0.0696036	0.653289	0.18798	0.355112	0.363441	0.299728	0.345476	0.145179	0.306154	0.272995	0.462617	0.0492944	0.931214	1.7627	2.39236	2.42125
	M04	0.160255				-0.0580015	-0.0780595	-0.0943619	0.0214903	-0.0227	0.071843	0.108673	-0.00700251	-0.00635855	-0.0464174	0.0787985	-0.0039111	0.115323	0.291375	-0.0461545	0.256867	0.00851733	0.0970844	0.456127	0.631142	0.248027	-0.111808	0.953538	0	0.0527223	0	0.316473	0	0	0	0	0.316473	0.813958	2.08914	1.80195	2.21871	2.68574	3.13857	3.08176	1.37096	1.4059
	M05	0.00799762																								-0.0263195	0.0129087	0.061169	-0.0632487	0.0324735	0	0.697177	0.194465	0.368316	0.118156	0.332898	-0.0154537	0.510489	-0.120537	1.04645	0.769064	1.39715	2.93093	1.84257
	M06	-0.0613508	-0.0766246	-0.00977826	-0.0533133	0.0144253	-0.0264635	0.0141722	0.0152763	-0.0182421	0.0223431	0.0177032	0.0475436	-0.0034758	-0.0282612	0.0784598	0.0263423	-0.0721667	0.056284	0.11396	0.6876	-0.131423	0.139024	-0.0642711	-0.275692	-0.240568	0.365109	-0.0362061	0	0.417751	0.535365	0.422899	0.663287	0.135576	0.276673	0.273059	0.83103	1.34755	0.873459	0.785462	1.26203	2.20434	1.31784	1.78083
	M07	0.0948779																														0.0403008	0.182421	0.199865	0.323275	0.224856	0.435027	0.420848	0.629628	0.849371	0.457168	0.89957	1.07772	2.00192	1.2863
	M08	0.0721199													-0.0167699	0.116567	0.055076	0.259967	-0.140676	0.0440921	0.072081	-0.00826528	0.07796	-0.0243436	0.0639914	0.250644	-0.00741156	0.288024	0.186258	0.463631	0.556864	0	0	0.523305	-0.186258	0.650408	0.650408	1.1223	0.229827	0.356697	2.20733	1.69409	1.34101	1.42984
	M09	0.117911																					0.0364798	-0.235704	-0.103581	0.00576489	-0.0196087	0.0134843	-0.0336164	-0.040535	0.00553502	0.319536	0.130942	0.208079	0.72738	0	1.11722	0.326738	0.943119	0.813254	0.530023	0.716227	0.835796	1.23137	0.785923	0.747128	0.711656	0.93091	2.22386
	M10	0.0400951																															0.0711365	0	0.231653	0.267049	0.245191	0.524051	0.587196	1.05588	0	0.919166	1.01113	1.09753	1.1473
	M11	-0.0399287																													-0.110292	-0.0458214	-0.0643534	-0.0366595	0.196583	-0.0543282	0.416515	0.330542	0.576558	0.949738	0.206398	1.6231	0.373953	0.424472	0.723858	0.492786	0.773181	1.10268
	Second rule training
		average d' per training session
	Mouse	T6								T7	T8
	M01	0.57302	1.37645	2.26912	3.21152			3.02776	2.52082	2.48049	2.15481
	M02	0.983548	2.16579	0.557387	2.41			3.79982	4.36891	2.62117	0.880053
	M03	0.316135	1.29489	2.46698				3.41601	4.05014	2.05656	1.76095
	M04	1.12202						3.21349	3.96714	2.60436	1.29859
	M05	0.567659	-0.0369132	0.268488	0.335627	0.366384	2.47843	3.25101	3.80989	1.88196	0.916147
	M06	0.264517	2.41376					3.04966	4.27911	2.10995	NaN
	M07	0.503132	0.806421	2.15217				3.75916	NaN	2.34863	1.52869
	M08	0.965446	0.31501	0.507989				2.16902	3.15386	1.92019	0.709616
	M09	1.31554	2.31903					3.73677	4.45773	2.79359	1.08007
	M10	0.520845	1.11685	2.03469				3.4767	4.66738	2.29051	1.22937
	M11	2.46836	2.49542					3.66655	3.77472	2.4434	1.55001
[truncated: 9 more columns]

## Sheet: Figure1d
	Fraction 'go' per stimulus for mouse M03
	T1							T2		T3		T4				T5
	0	0.125	0.166667	0.0714286	0.2	0.25		0.989796		0.865385		0.947368	0.777778	0.85		0.777778	0.833333	0.875	0.875	0.7	0.909091
	0.2	0.133333	0.285714	0.25	0.25	0.125		0.459184		0.903226		0.733333	0.85	0.882353		0.75	0.8	0.888889	0.8	1	0.9
	0.230769	0.25	0.15	0.142857	0.6	0.125				0.961538		0.857143	0.941176	0.714286		0.818182	0.777778	0.909091	0.75	0.833333	0.777778
	0.3	0	0.0769231	0.0952381	0	0				0.269841		0.1	0.166667	0.0909091		0	0.181818	0.4	0.0909091	0.125	0.0909091
	0.117647	0.111111	0.142857	0.2	0	0.181818				0.160714		0.214286	0.157895	0.0714286		0	0.222222	0.142857	0.222222	0.142857	0.1
	0.181818	0	0.25	0.0909091	0.125	0.25				0.212766		0.117647	0.0909091	0.2		0.2	0.0833333	0.2	0	0	0.25

## Sheet: Figure1e
	Mouse	d'-Exp	d'-Nov
	M01	2.45866	1.2833
	M02	3.43452	3.70979
	M03	3.37339	3.20091
	M04	3.22213	1.99409
	M05	2.14726	2.08775
	M07	3.35474	3.98314
	M08	2.21718	2.40123
	M09	2.27656	2.71011
	M10	3.83757	3.53599
	M11	2.44674	2.46983
	Mean	2.87687	2.73762
	SEM	0.197648	0.271299

## Sheet: Figure1f
	Mouse	Rule1	Rule2	First Rule
	M01	33	2	ORI
	M02	22	2	SF
	M03	30	3	SF
	M04	37	1	ORI
	M05	17	6	SF
	M06	40	2	SF
	M07	11	3	SF
	M08	28	1	ORI
	M09	28	1	ORI
	M10	10	3	SF
	M11	12	1	ORI
		ORI	SF
	Mean R1	27.6	21.6667
	Mean R2	3.16667	1.2

## Sheet: Figure1g
	Fraction 'go' per stimulus for mouse M03
	T6			T7							T8
	0.628571	0.504762		0.636364	0.526316	0.5	0.0833333	0	0		0.833333	1	0.857143	0.285714	0.333333	0
				0.363636	0.533333	0.533333	0	0.0769231	0		0.888889	1	0.8	0	0.2	0.333333
				0.5	0.470588	0.666667	0	0.0666667	0		0.857143	0.714286	0.75	0.222222	0.375	0.125
											0.714286	0.9	1	0.3	0.6	0
											0.8	0.75	0.666667	0	0	0.166667
											0.75	0.8	0.6	0.375	0	0.0909091

## Sheet: Figure 1h
	Mouse	d'-Exp	d'-Nov
	M01	2.89495	1.37279
	M02	3.01283	0.835595
	M03	3.12321	2.36653
	M04	2.65266	1.77429
	M05	0.929857	1.36015
	M07	1.56706	2.41967
	M08	2.04413	1.70408
	M09	1.40374	2.02709
	M10	2.55561	2.36552
	M11	1.49485	1.18565
	Mean	2.16789	1.74114
	SEM	0.246902	0.174325

## Sheet: Figure1j
Baseline
	Distance	-3	-2	-1	1	2	3
	Average relevant	0.269495	0.240202	0.264502	0.29227	0.259793	0.254976
	SEM relevant	0.028509	0.0407962	0.0339752	0.0311805	0.0210575	0.0339325
	Average irrelevant	0.266276	0.246197	0.273314	0.254054	0.263811	0.277587
	SEM irrelevant	0.0267986	0.0251476	0.0351822	0.0400576	0.0236892	0.0368419
T5
	Distance	-3	-2	-1	1	2	3
	Average relevant	0.0999164	0.0849969	0.113021	0.736303	0.724348	0.728214
	SEM relevant	0.0219357	0.0150741	0.0266202	0.0424565	0.0463501	0.0529632
	Average irrelevant	0.422549	0.451582	0.439661	0.415031	0.405199	0.352777
	SEM irrelevant	0.0340695	0.028706	0.024725	0.0236687	0.0275725	0.0510878
T8
	Distance	-3	-2	-1	1	2	3
	Average relevant	0.332493	0.30775	0.3166	0.752731	0.761028	0.785456
	SEM relevant	0.0435159	0.0282994	0.0393078	0.0336949	0.0439288	0.0435777
	Average irrelevant	0.519858	0.557399	0.544814	0.523794	0.549398	0.560796
	SEM irrelevant	0.0567307	0.0510963	0.0405684	0.0391995	0.0201294	0.0228296
