# Supplementary material for: Mouse prefrontal cortex represents learned rules for categorization
Source: Nature. 2021 Apr 21;593(7859):411–7. doi: 10.1038/s41586-021-03452-z (PMC8131197; doi:10.1038/s41586-021-03452-z)
Supplement: Supplementary file 4 — Source Data Fig. 2 [file 41586_2021_3452_MOESM4_ESM.xlsx]

## Sheet: Figure2d
	Cell 38 of Mouse M05
	DFoF
	Go Category	Average	0.0951151	0.0818599	0.114056	0.0938286	0.0812836	0.0842108	0.0740174	0.0790488	0.0923284	0.0835636	0.0927665	0.102452	0.0909175	0.0911553	0.0966503	0.113414	0.0839584	0.0881403	0.0983348	0.115427	0.0941259	0.114708	0.111894	0.0931365	0.0999334	0.0838489	0.102377	0.0985889	0.0975659	0.0978032	0.0885103	0.0982921	0.0947282	0.0818555	0.095592	0.0954808	0.105247	0.0851879	0.0819338	0.100121	0.111141	0.0949482	0.101787	0.0958295	0.0888185	0.080578	0.0872456
		SEM	0.00435877	0.00493266	0.00677479	0.0060279	0.00622993	0.00674077	0.00717005	0.00624734	0.00519129	0.00554085	0.00473469	0.00608314	0.00671785	0.00499219	0.00666577	0.00608085	0.00390068	0.00643155	0.00659761	0.00490683	0.00537471	0.0055922	0.00671146	0.00464707	0.00558247	0.00730654	0.00803945	0.00866635	0.00687986	0.00645085	0.00716565	0.00751586	0.00753316	0.00448425	0.00880873	0.00693158	0.00774731	0.00538146	0.00543953	0.00423122	0.00745385	0.00634459	0.00640301	0.0042141	0.00666591	0.00683135	0.00508652
	Nogo Category	Average	0.0987768	0.0741901	0.0852147	0.0863395	0.0958608	0.0748953	0.0922014	0.0869848	0.0891473	0.0974636	0.0967637	0.0945054	0.0885988	0.0877852	0.0812911	0.0829349	0.0894049	0.0862645	0.104486	0.0892813	0.0818817	0.0818347	0.0903031	0.0859972	0.0779379	0.0852912	0.0802762	0.102285	0.109019	0.0959561	0.0832446	0.0836235	0.0872865	0.0949611	0.0763333	0.0823449	0.0636988	0.0912373	0.108076	0.0931621	0.0956467	0.08691	0.099419	0.102088	0.0835636	0.081595	0.0969785
		SEM	0.00525924	0.00651082	0.00474625	0.00655838	0.00489446	0.00456515	0.00504559	0.0050554	0.00484042	0.00602197	0.00522199	0.00498619	0.00661869	0.00572135	0.00525804	0.00600057	0.00597337	0.00507671	0.00719961	0.00493496	0.00325769	0.00590487	0.00467667	0.00614606	0.00506308	0.00616891	0.0053203	0.00712065	0.00603852	0.00522168	0.00599046	0.0078368	0.00444333	0.00734145	0.00597903	0.00809401	0.00612928	0.00437562	0.00488629	0.00611517	0.00580856	0.00582935	0.0053137	0.00846246	0.0045086	0.00442697	0.0061709
	Inferred spike rate
	Go Category	Average	0.00623022	0.00291648	0.0042518	0.0124273	0.00438822	0.01551	0.0113837	0.00924019	0.00969646	0.0195297	0.0143293	0.0175562	0.00889555	0.0106809	0.0178053	0.00495092	0.0126972	0.0277568	0.0106124	0.0223027	0.00621943	0.0540741	0.0117316	0.0382106	0.0293866	0.019633	0.0363609	0.0182159	0.00303144	0.0121039	0.0114381	0.00801202	0.0116979	0.00909344	0.0298935	0.00601526	0.0146093	0.0115984	0.0052643	0.0134217	0.0139031	0.0105114	0.016631	0.00198791	0.0246026	0.00963132	0.00161575
		SEM	0.00221177	0.000810215	0.00111773	0.0050173	0.00157973	0.00344056	0.00456362	0.00227501	0.00237845	0.00441242	0.0037022	0.00357537	0.00321749	0.00332656	0.00414107	0.00123438	0.00297733	0.00885908	0.00261107	0.00789915	0.00188287	0.0120762	0.00354175	0.00942272	0.0086335	0.00585367	0.0122404	0.004638	0.00109675	0.00501156	0.00367933	0.00213495	0.00483233	0.00267641	0.00843427	0.00205662	0.00547612	0.0029047	0.00139673	0.00402834	0.00395914	0.00288898	0.00461631	0.00107986	0.00539107	0.00425615	0.000526244
	Nogo Category	Average	0.00169175	0.00865639	0.00348865	0.0143972	0.00790605	0.00870112	0.0157669	0.00952521	0.0113167	0.0182332	0.00926815	0.0107551	0.00838101	0.00909283	0.00367744	0.00838524	0.00317776	0.0212665	0.0101782	0.0100657	0.00808064	0.0109395	0.0116767	0.00967586	0.00996147	0.021148	0.00330461	0.0207927	0.00675733	0.0147339	0.0101726	0.00543448	0.0107495	0.00704987	0.00871453	0.0132176	0.00584447	0.0169549	0.01649	0.00623714	0.01023	0.0120499	0.00943508	0.0122972	0.0120836	0.0157482	0.0244854
		SEM	0.000700258	0.00239645	0.000878515	0.00332677	0.00220367	0.0032365	0.00391877	0.00331856	0.00350522	0.00405452	0.00300476	0.00345918	0.00339112	0.00306821	0.00177214	0.00198411	0.000929104	0.00446753	0.00266124	0.00267782	0.0022976	0.00352783	0.00327646	0.00220437	0.00456509	0.00625912	0.00111755	0.00545667	0.00208068	0.003283	0.00261429	0.00181575	0.00389354	0.00239071	0.00206521	0.00308148	0.00184472	0.00346944	0.00407213	0.00205894	0.00302864	0.00421127	0.00337749	0.00267185	0.00435311	0.0048654	0.00463171
	Inferred spike rate per stimulus
		0.0135346	0.0141505	0.0139917	0.0137393	0.00609461	0.00615452
		0.00509957	0.0113153	0.00978226	0.0132566	0.0156835	0.00915656
		0.0035695	0.0147	0.0107155	0.00669821	0.0157056	0.00650178
		0.00149769	0.0247428	0.0144419	0.0367283	0.026798	0.0133824
		0.0190604	0.0416971	0.00646316	0.00238032	0.0184562	0.013483
		0.0120826	0.0177726	0.0165269	0.0149955	0.0304244	0.0216321
[truncated: 14 more columns]

## Sheet: Figure2e
	Cell 38 of Mouse M05
	DFoF		Frame
	Go Category	Average	0.0993781	0.134854	0.0939903	0.111417	0.116007	0.113456	0.109694	0.120506	0.113625	0.1252	0.100836	0.0921895	0.109915	0.14247	0.173402	0.196622	0.256042	0.270678	0.292672	0.365945	0.371781	0.362102	0.371201	0.359933	0.354168	0.30522	0.297688	0.300594	0.251997	0.254483	0.212621	0.257047	0.194077	0.202665	0.181353	0.173832	0.118674	0.125486	0.169365	0.155447	0.130873	0.123988	0.119327	0.158568	0.125247	0.12225	0.135392
		SEM	0.0128073	0.00994663	0.0136249	0.0136497	0.0221615	0.0177521	0.0139105	0.0146327	0.0118299	0.0165556	0.0111837	0.013492	0.0124232	0.0150496	0.0141215	0.0177081	0.0193862	0.0165266	0.0238058	0.0255175	0.0234034	0.0206728	0.0238001	0.0172524	0.0174733	0.0167916	0.017133	0.019395	0.0157102	0.0207315	0.0186617	0.0196053	0.0131274	0.0152498	0.0152756	0.0140664	0.0141985	0.0111994	0.0139754	0.0137858	0.0118327	0.0116385	0.0181147	0.0140006	0.0160992	0.00989151	0.0119837
	Nogo Category	Average	0.156095	0.19237	0.143783	0.179588	0.164643	0.150047	0.140346	0.151621	0.145772	0.122204	0.10812	0.152509	0.144571	0.161696	0.183063	0.159058	0.137091	0.106068	0.148077	0.143439	0.151826	0.123606	0.164974	0.161344	0.12515	0.130394	0.122252	0.109664	0.108896	0.131476	0.119448	0.126192	0.105657	0.1613	0.13304	0.143213	0.135246	0.132628	0.120419	0.0988111	0.134815	0.129718	0.154065	0.0805205	0.122295	0.126001	0.10682
		SEM	0.0124144	0.0129565	0.0182891	0.0134992	0.0154866	0.0134999	0.0111961	0.0126346	0.0153028	0.0110967	0.0101398	0.0121348	0.0112653	0.0140818	0.0168968	0.0196472	0.0158896	0.0156177	0.0228804	0.0156942	0.0160568	0.0127019	0.00999941	0.0179042	0.0110188	0.0180588	0.0131007	0.014691	0.0126935	0.0168151	0.0127737	0.0103218	0.0109772	0.0101224	0.0104045	0.00918194	0.0125225	0.0128801	0.011343	0.0104035	0.0143327	0.0150823	0.0169738	0.0114006	0.0105195	0.0126039	0.0136647
	Inferred spike rate		Frame
	Go Category	Average	0.0794025	0.0709656	0.0215876	0.108427	0.0860642	0.0317465	0.0599929	0.0534535	0.0688525	0.0347465	0.0365014	0.0420391	0.143617	0.168094	0.240525	0.371324	0.504596	0.33377	0.272177	0.217525	0.322018	0.117437	0.0905367	0.0689147	0.0969507	0.0367033	0.073148	0.0282342	0.0151606	0.0275798	0.0158134	0.0277989	0.000754807	0.0252493	0.0105506	0.0584995	0.0189477	0.0460706	0.0140891	0.010871	0.0283765	0.0175013	0.0910004	0.0858753	0.0234342	0.0229139	0.0151504
		SEM	0.0188998	0.0133391	0.00839083	0.0335013	0.0342181	0.0115121	0.0198556	0.0155174	0.0195646	0.00859233	0.0108569	0.0126116	0.0319864	0.0297252	0.0348244	0.0647676	0.0705795	0.0534439	0.0456993	0.0457155	0.0971855	0.0247893	0.0205127	0.0148492	0.0238334	0.00855414	0.0244994	0.014292	0.00413274	0.00800374	0.00481882	0.00823888	0.000435788	0.0128649	0.00430079	0.0208555	0.00957544	0.0137646	0.00452036	0.00431712	0.00699709	0.00756025	0.0292798	0.0227177	0.00816377	0.00656815	0.00565975
	Nogo Category	Average	0.0433095	0.0430579	0.112073	0.0305236	0.112816	0.0209431	0.0254907	0.0564725	0.0544015	0.0195453	0.0185729	0.0881861	0.0944588	0.15829	0.112444	0.0847327	0.0223448	0.0141913	0.0632085	0.0151868	0.0490086	0.0386389	0.0710632	0.0594625	0.0177065	0.0128928	0.00536413	0.0463338	0.0561599	0.033452	0.0186966	0.0664123	0.0720039	0.0959178	0.0592689	0.0839628	0.0532559	0.0342073	0.044327	0.0396334	0.0503481	0.0293414	0.0274787	0.0192371	0.0223633	0.038516	0.0331539
		SEM	0.0110724	0.0112983	0.0394122	0.0130763	0.031917	0.0052135	0.00719086	0.0130097	0.0260951	0.00560088	0.0046968	0.0205612	0.0311783	0.0465804	0.0280063	0.0305087	0.00576604	0.00521508	0.0136895	0.00427581	0.0130338	0.00946363	0.020862	0.0182218	0.0102229	0.00400663	0.00207876	0.0140467	0.0127293	0.010268	0.00612445	0.0230425	0.0209505	0.022889	0.0256997	0.0191378	0.0140334	0.0113673	0.0163786	0.0135061	0.0110389	0.00641656	0.00822684	0.00844091	0.00867158	0.0177257	0.0106202
	Inferred spike rate per stimulus
		0.200651	0.163376	0.143087	0.105089	0.251479	0.0697287
		0.114192	0.331628	0.169039	0.115744	0.263571	0.182052
		0.239121	0.252296	0.469971	0.384925	0.167212	0.142793
		0.118898	0.0178015	0.0300339	0.199757	0.0241705	0.0295012
		0.106241	0.0169608	0	0.0403989	0.0254811	0.00815539
		0.0131241	0.0313085	0.0789901	0.190989	0.17175	0.0404525
[truncated: 7 more columns]

## Sheet: Figure2f
	CTI	Neurons of M05
	T1	-0.0116221	0.00746339	-0.0252085	-0.00133071	-0.0271391	0.00589034	0.00275539	-0.0447185	-0.0492083	-0.018915	-0.0055619	-0.00852814	0.0190195	-0.049828	-0.0474535	-0.0141141	-0.0184534	-0.0474594	-0.0264041	0.00307994	-0.0353212	-0.048785	-0.0479924	-0.035865	-0.0449287	-0.0457828	-0.0374532	-0.0481343	3.61709e-05	-0.0252161	-0.0393452	-0.0258537	0.0176447	-0.0397962	-0.0495094	-0.0440759	-0.0292849	-0.0453695	-0.0371108	-0.049967	-0.0170331	-0.0458558	0.0109417	-0.0471398	0.0363075	-0.0197468	-0.00963516	-0.0328803
	T5	0.0830395	0.107998	0.016395	-0.0509079	-0.0390844	0.107098	0.00641134	-0.0272107	-0.0357637	-0.0185743	-0.0106831	-0.0475829	0.0893286	-0.0224945	0.0144212	-0.0332641	-0.0124985	0.017274	0.144807	-0.0368119	0.147521	0.0397242	0.143282	0.272779	0.0283638	-0.0225763	0.0102102	-0.0225721	0.0770441	0.0811714	0.13972	0.0138779	0.109496	0.0567583	0.0350948	0.0478607	0.0564605	0.121692	-0.0329167	-0.0182242	0.0568738	0.0778391	0.0234505	0.035772	-0.0307377	0.0155315	-0.0456877	0.0126731
	Decoder	Neurons of M05
	T1	0.465672	0.540299	0.498507	0.483582	0.528358	0.555224	0.510448	0.459701	0.507463	0.486567	0.471642	0.486567	0.552239	0.483582	0.465672	0.501493	0.504478	0.513433	0.495522	0.534328	0.492537	0.483582	0.495522	0.501493	0.525373	0.480597	0.531343	0.516418	0.495522	0.510448	0.501493	0.510448	0.495522	0.513433	0.492537	0.498507	0.483582	0.471642	0.477612	0.528358	0.531343	0.486567	0.504478	0.486567	0.528358	0.528358	0.546269	0.483582
	T5	0.646296	0.648148	0.537037	0.474074	0.466667	0.598148	0.498148	0.424074	0.461111	0.633333	0.588889	0.442593	0.661111	0.67037	0.614815	0.559259	0.487037	0.533333	0.642593	0.52037	0.546296	0.561111	0.757407	0.727778	0.601852	0.52963	0.614815	0.585185	0.618519	0.612963	0.703704	0.453704	0.7	0.485185	0.587037	0.568519	0.668519	0.661111	0.459259	0.525926	0.62963	0.6	0.574074	0.466667	0.483333	0.553704	0.551852	0.487037
[truncated: 8 more columns]

## Sheet: Figure2g
	Percent category-selective
		T1	T5	T8
	Average	0.00185965	0.0975228	0.000257732
	SEM	0.00101241	0.0219074	0.000257732

## Sheet: Figure2h
	Percent category-selective
		T1	T5	T8
	Average	0.000857225	0.000718406	0.0857634
	SEM	0.00058064	0.000479587	0.0280918

## Sheet: Figure2i
	Decoder performance
			Number of neurons
			1	2	3	4	5	6	7	8	9	10
	CTI>0.1	Mean	0.61749	0.673676	0.697301	0.720993	0.736786	0.750563	0.763446	0.771239	0.773874	0.782065
		SEM	0.0133911	0.0103659	0.0111361	0.0132367	0.0133633	0.0132201	0.0138593	0.0130339	0.0129264	0.0170087
	CTI>0.1, shuffle	Mean	0.486713	0.485552	0.481601	0.482811	0.481737	0.484135	0.482363	0.47964	0.479081	0.48289
		SEM	0.00781169	0.00100921	0.00196537	0.00171734	0.00222798	0.00123995	0.00156838	0.00127854	0.00226474	0.000687953
	CTI<=0.1	Mean	0.512172	0.5224	0.52883	0.535394	0.542099	0.54361	0.548721	0.55264	0.555218	0.554996
		SEM	0.0039051	0.00662934	0.00945622	0.00883703	0.0100297	0.0107902	0.0120965	0.0132143	0.0140582	0.0132332
	CTI<=0.1	Mean	0.490267	0.488712	0.488336	0.48593	0.484799	0.486133	0.483376	0.482587	0.484015	0.484225
		SEM	0.00120378	0.00190851	0.0013211	0.00146087	0.00193177	0.00155299	0.00192532	0.00112101	0.00198377	0.00186173
