# Supplementary material for: Mouse prefrontal cortex represents learned rules for categorization
Source: Nature. 2021 Apr 21;593(7859):411–7. doi: 10.1038/s41586-021-03452-z (PMC8131197; doi:10.1038/s41586-021-03452-z)
Supplement: Supplementary file 5 — Source Data Fig. 3 [file 41586_2021_3452_MOESM5_ESM.xlsx]

## Sheet: Figure3a
		CTI
	T1	-0.0264441	-0.0444777	-0.0345185	-0.0291941	-0.0431273	0.00623815	0.0606847	-0.0401995	-0.0282131	-0.0227229	-0.0329152	-0.0339627	-0.0405901	-0.0525481	0.0399182	-0.0391345	-0.0434459	-0.0351442	-0.0172892	-0.0348013	-0.0340644	-0.0504555	-0.0454865	0.0498919	0.0135802	-0.0452556	-0.00212835	-0.00350797	-0.0487428	-0.026456	-0.0387092	-0.0466196	-0.00338692	-0.049207	-0.049083	-0.0290631	-0.0490477	-0.0294035	-0.040286	-0.0370556	-0.0444374	-0.0409717	0.0198279	-0.0515954	0.0196491	0.0066505	-0.0449905	-0.0387674
	T5	0.116168	0.133798	0.176762	0.108764	0.113937	0.120523	0.108936	0.135162	0.108479	0.101175	0.107367	0.103432	0.304435	0.303636	0.138689	0.151688	0.149913	0.14298	0.168079	0.188474	0.412349	0.289301	0.148858	0.293113	0.243326	0.159798	0.165842	0.117971	0.145645	0.182479	0.104152	0.388664	0.373139	0.105162	0.205824	0.275978	0.176773	0.200118	0.12678	0.219107	0.231467	0.134202	0.149969	0.169223	0.608745	0.150264	0.308634	0.314756
	T8	0.00731996	-0.00872387	-0.0473108	0.0611854	-0.0248285	-0.0237999	0.0299804	-0.0487029	-0.0462743	-0.0293216	-0.0439808	-0.0448837	0.020832	-0.0279931	-0.0272716	0.0246093	-0.0258666	-0.0474064	-0.0359873	-0.0111508	0.00140586	-0.0349828	-0.0378521	-0.0220425	-0.0444665	-0.03905	-0.0315031	-0.0440735	0.01744	-0.0315015	-0.00226497	-0.0507291	-0.00574256	-0.030873	-0.0221955	0.0446562	-0.0281854	-0.0313901	-0.00834951	-0.0387205	0.013513	-0.034763	0.0422739	0.0345387	0.0980333	-0.0486558	-0.0335043	-0.0134291
	Median
	T1	-0.0311199
	T5	0.167997
	T8	0.00140586
	Stimulus responses
	go	T1							T5							T8
		0.0314782	0.0252877	0.0298058	0.0335521	0.0320113	0.0331943		0.0789144	0.0712821	0.0772264	0.0248297	0.0169184	0.0255851		0.07401	0.0675895	0.0715233	0.0660244	0.0706805	0.0740247
		0.0355864	0.0302393	0.0348991	0.0324224	0.0291291	0.029351		0.0829011	0.0814952	0.0747899	0.0211872	0.0218943	0.025597		0.0799109	0.07575	0.0653756	0.0626925	0.0573061	0.075907
		0.0277774	0.0263037	0.0264552	0.0312714	0.0260195	0.0306798		0.085492	0.0917305	0.0742545	0.0234422	0.0264076	0.0221586		0.056266	0.0794122	0.0774047	0.0746766	0.0685658	0.0747067
		0.0291429	0.0367814	0.03185	0.0301392	0.0317222	0.0319798		0.0712228	0.0786901	0.0824435	0.0208158	0.0221161	0.0213175		0.0335926	0.0312499	0.0379413	0.0345186	0.0361414	0.0345588
		0.0325675	0.0346226	0.0289931	0.0309801	0.0279307	0.0306158		0.0842468	0.0797993	0.0733128	0.0272058	0.0229584	0.0209614		0.0395012	0.0364664	0.034973	0.0384717	0.0283927	0.0377141
		0.0321316	0.0307503	0.0271858	0.0313367	0.0293257	0.0315488		0.0725773	0.0768733	0.0747715	0.0247657	0.0223217	0.0255332		0.0340353	0.0339584	0.0359685	0.0298959	0.0395529	0.0305646
	nogo	T1							T5							T8
		0.0359194	0.0370541	0.041185	0.0390551	0.0376674	0.0285975		0.0171031	0.0132828	0.00939444	0.0481276	0.0617942	0.0490719		0.024041	0.0218183	0.0155576	0.0339915	0.0207367	0.019472
		0.0337897	0.0306784	0.0386099	0.037055	0.0397158	0.0403728		0.0163041	0.0139083	0.0149043	0.0771842	0.0394904	0.050271		0.0234951	0.018753	0.0232249	0.0263519	0.0229372	0.018378
		0.0451807	0.02891	0.0362196	0.0312857	0.0303072	0.0272794		0.0161856	0.0167296	0.0135029	0.0621526	0.0669678	0.0481745		0.0219168	0.0247128	0.0283681	0.0237038	0.0331149	0.0205815
		0.036032	0.02633	0.0328765	0.0357785	0.0393293	0.0355862		0.0155059	0.0123361	0.0173698	0.0446944	0.0556512	0.0430965		0.0349477	0.0399728	0.0462478	0.0339333	0.0357573	0.045601
		0.0420164	0.0428436	0.034863	0.0391125	0.0441456	0.0321532		0.014065	0.0219385	0.0236829	0.060027	0.0355142	0.0738141		0.0219196	0.03312	0.0492226	0.0365634	0.0301741	0.0400132
		0.0284283	0.0407029	0.0254284	0.0415172	0.0262847	0.0309113		0.0152258	0.0137168	0.0174351	0.0491425	0.0412867	0.0406937		0.0408529	0.0487798	0.0389256	0.0436928	0.0398395	0.040662
[truncated: 165 more columns]

## Sheet: Figure3b
		CTI
	T1	-0.0294962	0.00818046	-0.0332007	-0.0410747	-0.0490514	-0.0384526	-0.0428401	-0.0294122	-0.0399368	-0.0461556	-0.034977	-0.0446134	-0.0464463	-0.044406	-0.0471788	0.000201409	-0.00555465	-0.0468557	-0.03925	-0.0396069	-0.0397707	-0.0354804	-0.0478373	-0.0378381	-0.0522863	-0.0438405	-0.0442868	-0.0397732	0.0434606	0.0146942	-0.0384577	-0.0325121	-0.00721846	-0.0337247	7.53259e-05	-0.0442167	0.0495075	-0.0415116	-0.0348506	-0.0347101	-0.0365554	-0.0275974	-0.0403403	-0.0212056	-0.0436928	-0.0192425	-0.0382063	-0.042985
	T5	-0.0397742	0.00373622	0.0401646	0.0978457	-0.010431	-0.0267782	-0.0424499	-0.0169937	-0.0509879	-0.00937983	-0.016341	-0.0412235	-0.0471363	0.0306461	-0.0423666	0.0422139	-0.0119818	0.0973434	-0.0342246	0.00600257	-0.0225964	-0.0397451	-0.0417612	-0.0492011	-0.0403824	-0.0241213	-0.0431616	0.0532661	0.152065	-0.0489704	-0.0361988	-0.0256516	-0.0269851	0.154203	-0.0187809	-0.0308257	0.0429474	-0.00306135	0.0397519	-0.00925009	0.0184297	0.00177274	0.060133	-0.0198666	-0.0424406	0.408149	0.00978766	0.134197
	T8	0.110341	0.104572	0.10588	0.165082	0.226716	0.134693	0.154576	0.150263	0.155881	0.165282	0.172178	0.187778	0.122442	0.103149	0.107403	0.185251	0.128083	0.118614	0.129072	0.119951	0.178937	0.103913	0.188	0.113445	0.102891	0.135086	0.101063	0.159431	0.118589	0.246006	0.105369	0.120526	0.156902	0.108739	0.149516	0.123386	0.173119	0.214226	0.130766	0.128846	0.379132	0.223421	0.147261	0.554852	0.292302	0.104149	0.152496	0.119765
	Median
	T1	-0.0355332
	T5	-0.000768246
	T8	0.168186
	Stimulus responses
	go	T1							T5							T8
		0.0282303	0.0254774	0.0320332	0.03006	0.0301645	0.0371397		0.0540628	0.0561365	0.0772072	0.0313735	0.0391877	0.0295779		0.124636	0.106721	0.113657	0.121537	0.122051	0.130703
		0.0396856	0.0331739	0.0329591	0.0268328	0.0343196	0.0312112		0.045579	0.0565318	0.0519291	0.0282242	0.0286913	0.0301933		0.122336	0.112765	0.118815	0.117707	0.0988751	0.112217
		0.0269959	0.0260766	0.0328146	0.0288778	0.02807	0.0314678		0.0452422	0.0731955	0.0695602	0.0344275	0.029399	0.0313231		0.103557	0.116919	0.131263	0.121472	0.11288	0.105899
		0.0320675	0.0293421	0.0282386	0.0294212	0.0312596	0.0284772		0.0419567	0.0562645	0.0660313	0.0287697	0.0259574	0.0337481		0.0246017	0.0325653	0.0209317	0.0264484	0.0350264	0.0263718
		0.034124	0.0306774	0.0290933	0.0327656	0.0299712	0.0294789		0.0641531	0.0729778	0.0659877	0.027131	0.0354874	0.0311359		0.0281611	0.0307401	0.0254572	0.0289991	0.0254244	0.0291502
		0.0334421	0.0303119	0.028727	0.0256983	0.0297714	0.0325748		0.0456287	0.0599507	0.0685929	0.034137	0.036143	0.0288449		0.0328706	0.0302802	0.0382818	0.0235636	0.0295868	0.021901
	nogo	T1							T5							T8
		0.0318143	0.0296065	0.0319861	0.0384953	0.0361373	0.0413599		0.0307817	0.0282428	0.0466967	0.0403543	0.0776036	0.0336817		0.0263072	0.0164589	0.0239804	0.0249605	0.0393166	0.0171973
		0.0360308	0.0264913	0.0281677	0.0326401	0.0338387	0.0321078		0.0368087	0.0383004	0.0344319	0.047785	0.0476499	0.0359104		0.0283809	0.0377277	0.0303373	0.0227038	0.0262062	0.0265833
		0.0319356	0.0300975	0.021909	0.0295362	0.0357004	0.0299569		0.0341641	0.044325	0.0330727	0.0375937	0.0387289	0.0462502		0.0226593	0.0294716	0.0331288	0.0260188	0.0321783	0.0320414
		0.0247429	0.0289773	0.0385418	0.0335049	0.0370073	0.0291305		0.0363556	0.0289247	0.0383232	0.0275334	0.0293839	0.0637984		0.0980215	0.0876159	0.0901356	0.115748	0.0889689	0.0954583
		0.0497368	0.0349689	0.026107	0.0325943	0.0340228	0.0313651		0.0330837	0.0588446	0.0267954	0.0434542	0.0396401	0.0323559		0.087587	0.105719	0.124299	0.0932665	0.0881931	0.090679
		0.0306627	0.02681	0.0299604	0.0347491	0.0316011	0.0317297		0.0360096	0.0301055	0.0338923	0.0374039	0.0335646	0.0411272		0.095489	0.105682	0.0886717	0.0873619	0.116243	0.121752
[truncated: 144 more columns]

## Sheet: Figure3c
	go' preferring
	T1	Mean 'go'	0.0309991	0.029726	0.0285284	0.0281425	0.0280953	0.0263388	0.0297894	0.0252981	0.0285054	0.0291708	0.0289258	0.0307901	0.0308248	0.03426	0.0377589	0.0359937	0.0350899	0.0338227	0.031987	0.0308098	0.0328676	0.0345337	0.0344868	0.0320297	0.0312852	0.0298119	0.033667	0.0319617	0.0323377	0.0301183	0.0325943	0.0341307	0.0312117	0.0298304	0.0303437	0.0273224	0.0311756	0.0312949	0.0343427	0.0298752	0.0283014	0.0291989	0.0285523	0.0286432	0.0267008	0.0292314	0.0301423
		SEM 'go'	0.00304219	0.00247907	0.00250399	0.00296876	0.00224475	0.00192381	0.0026286	0.00213227	0.00238143	0.0022704	0.00236534	0.00384045	0.00263753	0.00309221	0.00413337	0.00397356	0.0036688	0.00353586	0.00324094	0.00273186	0.00330535	0.00412063	0.00346861	0.00268576	0.00282761	0.00294872	0.00394664	0.00296031	0.00370183	0.00274689	0.00352671	0.00308467	0.00287553	0.00275828	0.00270927	0.00254259	0.00247181	0.00268092	0.00394124	0.00270168	0.00231282	0.00246086	0.00250099	0.00251073	0.00183228	0.00329628	0.00286802
		Mean 'nogo'	0.0279032	0.0276851	0.0292852	0.0271879	0.0273854	0.0254254	0.0275875	0.0269797	0.0265559	0.028698	0.0325011	0.0325895	0.0329841	0.0395832	0.0340385	0.0373076	0.0341156	0.0328396	0.0348145	0.031971	0.0330154	0.0294707	0.0309059	0.0325007	0.0277589	0.0288367	0.0291869	0.0291425	0.0293139	0.0284355	0.024266	0.0321517	0.0300358	0.0297371	0.0317787	0.0268668	0.0272498	0.0291031	0.0280305	0.0289476	0.0313208	0.0345388	0.0308347	0.0271248	0.0313893	0.0294636	0.0262748
		SEM 'nogo'	0.00240169	0.00228281	0.00252414	0.0020025	0.00237925	0.00211317	0.00251294	0.00265017	0.00200997	0.00221213	0.00361398	0.00286707	0.00394283	0.00573167	0.00363853	0.00392259	0.0027523	0.00315375	0.00283216	0.00286912	0.00300208	0.00228291	0.00240585	0.00338881	0.00278277	0.00219701	0.00272827	0.00284162	0.00284547	0.00250163	0.00186443	0.0030491	0.00226026	0.00259801	0.00281357	0.00199137	0.00216125	0.00287152	0.00330723	0.00309258	0.00279344	0.00332876	0.00257067	0.00197807	0.00308535	0.00234652	0.00242958
	T2	Mean 'go'	0.034379	0.0373897	0.0338823	0.0294096	0.0386492	0.0326599	0.033343	0.0328491	0.036928	0.0382133	0.0460202	0.0449641	0.0534902	0.0744874	0.0905579	0.0999822	0.103793	0.0885378	0.070893	0.0708467	0.0720927	0.0631171	0.0497922	0.0473956	0.0429064	0.0501619	0.0431699	0.0434223	0.0394271	0.0424771	0.042572	0.0369382	0.0359922	0.0282281	0.0360232	0.0344603	0.0353023	0.0336203	0.0317162	0.0332323	0.0288243	0.0317002	0.0334623	0.0296139	0.0342621	0.0305499	0.030293
		SEM 'go'	0.0040629	0.0036872	0.00383902	0.00280973	0.00525163	0.0037802	0.0034487	0.00361318	0.00437582	0.0041527	0.00525623	0.00463976	0.00703924	0.0111314	0.0122788	0.0140978	0.01404	0.0130037	0.00924729	0.00805745	0.011291	0.00850531	0.00618503	0.00538807	0.00535128	0.00729763	0.00581112	0.00631618	0.00676785	0.0054013	0.00555297	0.00438791	0.00534492	0.00379313	0.00430308	0.00392135	0.00403459	0.00414784	0.00338305	0.00396471	0.00340662	0.00385463	0.00328935	0.00328794	0.00336752	0.00341236	0.00324762
		Mean 'nogo'	0.0347845	0.0310672	0.0286826	0.0297884	0.0249629	0.026911	0.0316216	0.0310687	0.0359664	0.0281176	0.0354099	0.0356916	0.0328771	0.0339159	0.0337746	0.0328166	0.0305311	0.0279059	0.0260305	0.0259844	0.0286949	0.0239151	0.0312739	0.0280641	0.0291459	0.0261123	0.0298473	0.030369	0.0300763	0.0315204	0.0303508	0.0321846	0.0326246	0.0337372	0.0340173	0.0310625	0.0340814	0.0366669	0.0334299	0.0342455	0.0284767	0.0323427	0.0325088	0.0332656	0.0319763	0.035919	0.0341098
		SEM 'nogo'	0.00367075	0.00325975	0.00312102	0.00323463	0.00221337	0.00276061	0.00423771	0.00363801	0.00486381	0.00279393	0.00373115	0.00357443	0.00363813	0.00379819	0.00483852	0.00376244	0.0033971	0.00343379	0.00252478	0.00312444	0.00332399	0.00237608	0.00399127	0.00323942	0.00336349	0.00292845	0.00364423	0.00325192	0.00385947	0.00306136	0.00357035	0.00350283	0.00353835	0.00468815	0.00416414	0.0032497	0.00367272	0.00502364	0.00442984	0.00538008	0.00300702	0.0036774	0.00289125	0.00348753	0.0046116	0.00496801	0.00472358
	T3	Mean 'go'	0.0293942	0.0319573	0.0334173	0.0351526	0.0326225	0.0345527	0.0312565	0.0371167	0.0355112	0.0402925	0.0447927	0.0449832	0.0546044	0.0809261	0.111824	0.103498	0.102851	0.0993848	0.0883438	0.080964	0.0720369	0.0597594	0.0608948	0.0508215	0.0551879	0.0599747	0.0490327	0.0408621	0.0457357	0.0444112	0.0396983	0.0369888	0.0394592	0.044583	0.0384118	0.0434583	0.038526	0.0425669	0.0395638	0.0366593	0.0399942	0.0371452	0.0378993	0.0365992	0.034733	0.032283	0.0332988
		SEM 'go'	0.00286939	0.00316469	0.00330979	0.00328185	0.00307316	0.00286445	0.0027255	0.00278353	0.00313596	0.00313369	0.00413997	0.00367473	0.00478715	0.008155	0.0123327	0.0127938	0.0117183	0.00993428	0.00783022	0.00747194	0.00855294	0.005941	0.00552728	0.00512448	0.0056007	0.00767857	0.00613337	0.00530506	0.00422338	0.0050563	0.00486832	0.00404266	0.0034184	0.00476778	0.00338004	0.00464753	0.00407511	0.00503524	0.00439313	0.00365814	0.00318403	0.00363982	0.00335064	0.00297845	0.00297872	0.0034859	0.00269462
		Mean 'nogo'	0.040397	0.0286394	0.0336146	0.0332228	0.0338397	0.028258	0.0348746	0.0340864	0.0277759	0.0303278	0.0341562	0.0316688	0.033782	0.034188	0.0375857	0.0346983	0.0330898	0.034452	0.0271692	0.0356213	0.0335313	0.029158	0.0259885	0.0250328	0.0307533	0.0288318	0.0293736	0.030152	0.0303195	0.031168	0.0295106	0.0317932	0.0283779	0.0310614	0.0271577	0.0384109	0.0283279	0.0317323	0.0350142	0.0347753	0.0325194	0.0304797	0.0271123	0.0322829	0.0323129	0.0313257	0.0317614
		SEM 'nogo'	0.00405024	0.0032212	0.00334558	0.00385158	0.00294997	0.00268476	0.00335474	0.00419093	0.00276261	0.00274723	0.00312679	0.00277706	0.00335751	0.00405938	0.00434813	0.00323693	0.00373051	0.00428175	0.00229773	0.00407776	0.00418464	0.00289609	0.00270524	0.00265784	0.0034657	0.00310521	0.00305708	0.00293362	0.00301415	0.00331924	0.00293464	0.00284045	0.00237356	0.0027754	0.00284234	0.00389529	0.00247493	0.00304764	0.00304186	0.00355875	0.0035423	0.00282933	0.00289302	0.00399503	0.00323862	0.00278319	0.00307707
	T4	Mean 'go'	0.0297514	0.0273245	0.0255861	0.0286529	0.0280938	0.0296108	0.027207	0.0257912	0.0299727	0.0311031	0.0290932	0.0338957	0.0433081	0.0654662	0.0785619	0.0863366	0.0869466	0.0763201	0.0586946	0.0592607	0.051753	0.0489644	0.0445886	0.0412521	0.0376452	0.036362	0.0332779	0.0321633	0.0282057	0.0324839	0.0315896	0.0265843	0.0286586	0.0274342	0.0282438	0.0275457	0.0289386	0.0276827	0.0276485	0.02764	0.0264651	0.0260468	0.0255629	0.0264287	0.0266263	0.0277578	0.0257439
		SEM 'go'	0.0035327	0.00284859	0.0027222	0.00302047	0.00250485	0.00281305	0.00246967	0.00237868	0.00264064	0.00255868	0.00249957	0.00293296	0.00437192	0.0103135	0.0147458	0.0127038	0.0107711	0.00940916	0.00556692	0.00699875	0.00626283	0.00531119	0.0051628	0.00429641	0.0032956	0.00425247	0.0030075	0.00316707	0.00231018	0.00266834	0.00316286	0.00241939	0.00291675	0.00246135	0.00310127	0.00293644	0.00296482	0.00277837	0.00291829	0.0024666	0.0024485	0.00226965	0.00277947	0.00237457	0.00259002	0.00279908	0.00271145
		Mean 'nogo'	0.0232617	0.0259621	0.0276054	0.0264361	0.0284612	0.0284332	0.0281921	0.0294349	0.0274795	0.0317702	0.0285543	0.025848	0.0295698	0.0316675	0.0303552	0.0261255	0.0277949	0.0230687	0.0253645	0.0228229	0.0218751	0.0224941	0.0232607	0.021855	0.0216111	0.0235775	0.0241495	0.0256901	0.0238165	0.0232609	0.0254664	0.0267935	0.0239532	0.0237213	0.0255805	0.0266215	0.0251114	0.0247036	0.0301671	0.0266929	0.0262668	0.0256726	0.0260437	0.0234214	0.0260141	0.0233471	0.0267244
		SEM 'nogo'	0.00251701	0.00284355	0.00268932	0.00338943	0.00227363	0.00221126	0.00251547	0.00248124	0.00231662	0.0025265	0.00212479	0.0019639	0.00291375	0.00361654	0.00497624	0.00285424	0.00278521	0.00208959	0.00247195	0.00175363	0.00148794	0.0019061	0.00207878	0.00186859	0.00190625	0.00265751	0.00261327	0.0026704	0.00208762	0.00206681	0.00266622	0.00303242	0.00237586	0.00263839	0.00277306	0.00205816	0.00214896	0.00207974	0.00315941	0.00240714	0.00253049	0.00247097	0.00237484	0.00185001	0.00256276	0.00237822	0.00269197
	T5	Mean 'go'	0.0290257	0.026574	0.0282778	0.0283466	0.0290397	0.0279284	0.032531	0.0314458	0.0331016	0.0336044	0.0401812	0.0434892	0.0588249	0.091415	0.10701	0.113821	0.0999099	0.084415	0.0712568	0.0662163	0.0543798	0.0515413	0.0493393	0.0490399	0.0439824	0.0390863	0.0413794	0.0388793	0.0338336	0.032871	0.034069	0.0330294	0.0331523	0.0352104	0.031942	0.0286379	0.0311741	0.0292049	0.0312066	0.031119	0.0311506	0.0331169	0.0324464	0.0318441	0.0267839	0.0313548	0.0294102
		SEM 'go'	0.00259493	0.00202189	0.00240432	0.0024734	0.00240541	0.00222541	0.00289765	0.00278864	0.00258253	0.00245829	0.00279214	0.00300658	0.00441581	0.0111198	0.015858	0.0115314	0.0102003	0.00769901	0.00591695	0.00599478	0.00513808	0.00442144	0.00437762	0.00602918	0.00527723	0.00533499	0.0047579	0.00432605	0.00342218	0.0037808	0.0031984	0.0033617	0.00377072	0.00388465	0.00330817	0.00272575	0.0030435	0.00253518	0.00270322	0.00364747	0.00265596	0.00336335	0.00282184	0.00306384	0.00214525	0.00292826	0.00272613
		Mean 'nogo'	0.0270917	0.0263911	0.0248372	0.0262797	0.0228701	0.0257534	0.0244764	0.0247559	0.0213786	0.0233982	0.0239839	0.0232867	0.0230203	0.0307546	0.0279912	0.0260696	0.0246239	0.0205226	0.0196843	0.0201286	0.0200598	0.0216314	0.0194331	0.0198935	0.0227924	0.0231726	0.0240067	0.0213548	0.0248951	0.0231254	0.0211144	0.0216123	0.0230779	0.025172	0.0253083	0.023491	0.0261749	0.0241187	0.0236859	0.0225583	0.0248564	0.0212848	0.0223186	0.0248045	0.0240294	0.0249407	0.0241998
		SEM 'nogo'	0.00249993	0.00230988	0.00221227	0.00198722	0.00197285	0.00240957	0.00210881	0.00191463	0.00200339	0.0024312	0.00224763	0.00216157	0.00232227	0.00371627	0.00364153	0.00325686	0.00273012	0.00178263	0.00195439	0.00183689	0.00172973	0.00212559	0.00202925	0.00177257	0.00242844	0.00233787	0.00259666	0.0021308	0.00237559	0.00223479	0.00165557	0.00229696	0.00236658	0.00210898	0.00265339	0.00237894	0.00218156	0.00216323	0.00218236	0.00215729	0.0023683	0.0020597	0.0022152	0.002444	0.00236093	0.00210686	0.00237003
	T6	Mean 'go'	0.0234881	0.0262332	0.02545	0.0273671	0.0274648	0.0273081	0.025821	0.0256093	0.0268986	0.0273232	0.0295242	0.0310122	0.0347878	0.0427268	0.059129	0.0718719	0.066952	0.0652317	0.0571145	0.0517963	0.0456489	0.0450183	0.0448298	0.0398554	0.0409554	0.0406557	0.0358237	0.0360246	0.0333583	0.0290431	0.0292306	0.0279561	0.0272092	0.0316241	0.0299813	0.0242122	0.0294761	0.0285033	0.0293283	0.0255402	0.0292056	0.0259324	0.0264306	0.0328095	0.0269511	0.0299018	0.0277254
		SEM 'go'	0.00253938	0.00282491	0.00260788	0.00239243	0.00274536	0.00289084	0.00221048	0.00223341	0.00272504	0.00286861	0.00296218	0.00319318	0.00428409	0.00614114	0.0103227	0.0136845	0.0135208	0.0115246	0.00871051	0.00785189	0.00566898	0.00621931	0.00653612	0.00525128	0.00532017	0.00552407	0.00429271	0.00494969	0.00481034	0.00289472	0.00332927	0.00375063	0.00313933	0.00416361	0.00347157	0.00255064	0.00259159	0.00301614	0.00281428	0.0022492	0.00305611	0.00247566	0.00262565	0.00346945	0.00237024	0.00275716	0.0023807
		Mean 'nogo'	0.0255977	0.0228318	0.0243884	0.0254311	0.0265033	0.0266983	0.0230526	0.0256066	0.0264724	0.0255172	0.0279484	0.0275258	0.0320627	0.0282639	0.0327199	0.0307608	0.0298605	0.0257673	0.024457	0.0227698	0.0229081	0.0221541	0.0211735	0.0187618	0.0202855	0.0218668	0.0214097	0.0195998	0.0236962	0.0197849	0.0255203	0.0239981	0.0254475	0.0226141	0.0221189	0.0258333	0.0237423	0.0241879	0.0216881	0.0228391	0.0245355	0.0300566	0.0256147	0.0275839	0.0239554	0.0255851	0.0256407
		SEM 'nogo'	0.00273437	0.00232618	0.00243796	0.00258636	0.0028894	0.00268019	0.00207865	0.00228285	0.00253791	0.00264113	0.00311092	0.00234415	0.0041007	0.00428896	0.00545672	0.00455284	0.00380723	0.00277129	0.00282774	0.00208916	0.00238243	0.00214209	0.00202703	0.00202864	0.00168668	0.00206448	0.00224584	0.0017805	0.00221738	0.00189985	0.00321765	0.00248636	0.00291083	0.00223913	0.00183437	0.00241634	0.00191981	0.00207511	0.0019462	0.00218677	0.00258783	0.00348578	0.00242936	0.00289787	0.00208848	0.00245262	0.00226121
	T7	Mean 'go'	0.033412	0.0317791	0.0297956	0.0311596	0.0263137	0.0312995	0.0318711	0.0293038	0.0318862	0.0353022	0.0386232	0.0462784	0.0545996	0.0845052	0.100143	0.100614	0.0847082	0.0752693	0.0632523	0.0570216	0.0495223	0.0470523	0.0406762	0.043439	0.0421789	0.0404026	0.0400528	0.0363203	0.0348919	0.0352525	0.0329923	0.0316649	0.0310293	0.0314968	0.0331029	0.0329283	0.0356371	0.0353786	0.0315598	0.035116	0.0339785	0.0309099	0.0318577	0.0321708	0.0349071	0.0332402	0.0310672
		SEM 'go'	0.00299287	0.00317612	0.00285304	0.00278428	0.00236428	0.0031413	0.00260102	0.00248455	0.00293245	0.00314346	0.00357053	0.00434151	0.00769965	0.0199679	0.0162498	0.0222996	0.012206	0.00733843	0.00589854	0.00552908	0.00485453	0.00418016	0.00377555	0.00458695	0.00426499	0.00440656	0.00456118	0.0036457	0.00355742	0.00497601	0.00400549	0.00469217	0.00378636	0.00328213	0.0041041	0.00329865	0.00548468	0.00435031	0.0031911	0.00440637	0.00432402	0.00328672	0.00340179	0.00311072	0.00348765	0.00329402	0.00294407
		Mean 'nogo'	0.0255977	0.0228318	0.0243884	0.0254311	0.0265033	0.0266983	0.0230526	0.0256066	0.0264724	0.0255172	0.0279484	0.0275258	0.0320627	0.0282639	0.0327199	0.0307608	0.0298605	0.0257673	0.024457	0.0227698	0.0229081	0.0221541	0.0211735	0.0187618	0.0202855	0.0218668	0.0214097	0.0195998	0.0236962	0.0197849	0.0255203	0.0239981	0.0254475	0.0226141	0.0221189	0.0258333	0.0237423	0.0241879	0.0216881	0.0228391	0.0245355	0.0300566	0.0256147	0.0275839	0.0239554	0.0255851	0.0256407
		SEM 'nogo'	0.00309686	0.00392385	0.00279538	0.0032997	0.00295394	0.00368791	0.00261562	0.00303233	0.00286987	0.00253519	0.00247793	0.00248301	0.00247225	0.00444149	0.00369897	0.00307196	0.00208378	0.00187975	0.00210699	0.00232548	0.00198744	0.00190352	0.00286101	0.00263726	0.0027901	0.00223929	0.00291797	0.00217687	0.00264699	0.0034653	0.00248131	0.00260863	0.00228062	0.00214302	0.0024259	0.00213682	0.00226526	0.00241976	0.00247199	0.00230131	0.00230845	0.00214729	0.00196736	0.0027882	0.00213726	0.00213115	0.0024137
	T8	Mean 'go'	0.0323609	0.0309069	0.0284821	0.027622	0.0321231	0.0288125	0.0321992	0.0344124	0.0329765	0.0362714	0.0440408	0.0430216	0.0612955	0.1056	0.135454	0.115984	0.0957237	0.0771273	0.0647435	0.0513702	0.0513053	0.0453339	0.0480639	0.0456051	0.0407724	0.0473027	0.0410627	0.0375304	0.0386709	0.035827	0.0329533	0.0366865	0.0319891	0.0350222	0.0332059	0.0343766	0.036753	0.0350913	0.0355774	0.0349158	0.0385274	0.032705	0.0332613	0.0316568	0.0350286	0.0370158	0.0367904
		SEM 'go'	0.00291072	0.00286601	0.00259264	0.00218522	0.00278956	0.00244165	0.0028995	0.00293474	0.0029852	0.00407394	0.004407	0.0037455	0.00874212	0.0206166	0.0224893	0.0171762	0.0138356	0.00775467	0.006475	0.00543501	0.00559298	0.00544566	0.00556635	0.00524391	0.00445068	0.00666211	0.00433205	0.00392523	0.00523977	0.00446145	0.00372798	0.00487575	0.00347307	0.00405501	0.00363547	0.00340605	0.00418871	0.00394677	0.00411813	0.00331128	0.00448127	0.00298931	0.00299148	0.0029047	0.00396268	0.00395198	0.00321314
		Mean 'nogo'	0.0276148	0.0272724	0.0302221	0.0278066	0.0278482	0.0283312	0.0280057	0.0296207	0.0306632	0.0308832	0.030388	0.0346558	0.0401313	0.0531714	0.0544552	0.0429052	0.0369198	0.034641	0.0295816	0.027811	0.0257163	0.0245716	0.0225762	0.0246429	0.0243251	0.0234061	0.0214771	0.02108	0.0262692	0.0240919	0.0252427	0.0231865	0.0242006	0.023515	0.0244758	0.029127	0.0257854	0.02627	0.0256108	0.0253312	0.025075	0.0245605	0.0256634	0.0244993	0.023961	0.0231479	0.024325
		SEM 'nogo'	0.00248541	0.00271447	0.00331569	0.00257528	0.00241545	0.00245353	0.00266174	0.00275322	0.00266245	0.00275041	0.00328165	0.00330338	0.00502897	0.0127712	0.00975433	0.00442211	0.00445897	0.0035649	0.00307193	0.00274815	0.00221196	0.00275623	0.00217359	0.00229418	0.00213416	0.00274114	0.00190994	0.00186435	0.00253204	0.00208436	0.00207613	0.0020312	0.00249096	0.00208346	0.00204813	0.00295703	0.00239329	0.0024216	0.00228715	0.00208838	0.00246791	0.00192753	0.00216805	0.00229808	0.00177804	0.00215056	0.0019951
	Average plot	T1	T2	T3	T4	T5	T6	T7	T8
	'go'	0.0331557	0.0697122	0.0754061	0.0574601	0.0700599	0.0489642	0.0632646	0.0703334
	SEM	0.00266408	0.00771678	0.00686166	0.0060433	0.00560031	0.00642322	0.00618394	0.0076038
	nogo'	0.0334741	0.0304918	0.0321516	0.0257611	0.0229345	0.0262238	0.0267207	0.0344405
	SEM	0.0025767	0.00248135	0.00288116	0.00192584	0.00183474	0.00259803	0.00196181	0.00320498
	pre-stim	0.0279644	0.0325337	0.0333155	0.0280065	0.0273554	0.0257531	0.03139	0.0302218
	nogo' preferring
	T1	Mean 'go'	0.0371842	0.0365051	0.0314578	0.0312539	0.0311436	0.0296331	0.0331291	0.0322387	0.0271018	0.0321636	0.0272962	0.0295521	0.0338564	0.0459848	0.0358756	0.0329217	0.0398897	0.0315008	0.0441127	0.0360273	0.033631	0.0325171	0.0352755	0.034385	0.0340514	0.0367542	0.0392691	0.0373131	0.0390199	0.0330225	0.0369423	0.044028	0.0334237	0.030554	0.0409384	0.0404722	0.0349202	0.0346796	0.0341992	0.0342336	0.0346364	0.0317668	0.0321986	0.0329676	0.0297211	0.029962	0.0323566
		SEM 'go'	0.00691899	0.00525476	0.00454122	0.00568931	0.00570718	0.0036869	0.00498675	0.00575013	0.00347796	0.00499028	0.00398438	0.00458118	0.00466108	0.00856498	0.0052676	0.00725831	0.00473428	0.00472498	0.0115654	0.00732312	0.00561448	0.00492663	0.00402355	0.00642711	0.00456545	0.00576488	0.00501101	0.00522053	0.00688797	0.00466469	0.00542027	0.00632335	0.00395542	0.00441648	0.00576817	0.00615113	0.0045336	0.0043299	0.00537178	0.00425273	0.00600771	0.00398394	0.00434395	0.00543737	0.00452631	0.00555958	0.0038709
		Mean 'nogo'	0.033546	0.0363182	0.0375735	0.0295718	0.0315175	0.0328007	0.0322738	0.0417578	0.0380223	0.038796	0.036201	0.0374754	0.0444686	0.0400562	0.0372772	0.0336183	0.0402564	0.0267765	0.0321309	0.0307668	0.0326021	0.0333855	0.0351306	0.0342403	0.0364509	0.0388311	0.0380019	0.037812	0.0271654	0.0331676	0.0377298	0.0397071	0.0355055	0.0351251	0.0283367	0.0364255	0.0338893	0.0367986	0.0334722	0.0365608	0.0332058	0.0308763	0.0325081	0.0351397	0.025645	0.030805	0.0343846
		SEM 'nogo'	0.0044972	0.00625957	0.00519525	0.00447975	0.0055016	0.00487405	0.0051131	0.00746228	0.00670096	0.00682661	0.00475528	0.00532959	0.0115174	0.00831071	0.00704633	0.00575377	0.00633784	0.00445369	0.00598703	0.00417921	0.00490992	0.00544361	0.00636866	0.00421411	0.00554716	0.00596907	0.0067043	0.00645123	0.00498587	0.00569178	0.00609726	0.00607627	0.00506999	0.00527163	0.00528463	0.00826793	0.00435187	0.00599926	0.00565865	0.00495909	0.00500671	0.00405657	0.00536434	0.00523928	0.00402019	0.00431236	0.0046002
	T2	Mean 'go'	0.0326464	0.0336844	0.0313547	0.0285231	0.035936	0.0277933	0.0342582	0.0331658	0.0239419	0.0300495	0.0306896	0.0459586	0.0386349	0.0432502	0.0529248	0.0292357	0.044474	0.0282239	0.0310003	0.0469687	0.0384194	0.0279877	0.0220785	0.0264877	0.0345945	0.0210941	0.0274629	0.0288564	0.0217906	0.0230171	0.020654	0.0306154	0.0221671	0.0235129	0.0211464	0.0199689	0.0188713	0.0245757	0.0248783	0.0269461	0.031887	0.0337303	0.019099	0.0244959	0.020605	0.0263492	0.0283394
		SEM 'go'	0.00481872	0.00676322	0.00516377	0.00474687	0.0067565	0.00472924	0.0066111	0.00602691	0.00450413	0.00600688	0.00565412	0.00975047	0.00928992	0.0124883	0.0167716	0.00848721	0.00959898	0.00753049	0.00868702	0.0162555	0.0141871	0.00885252	0.00394111	0.00627361	0.00650594	0.00338349	0.00563896	0.00514413	0.00393386	0.00331972	0.00343704	0.00562612	0.00322448	0.00400137	0.00343479	0.00314032	0.00322865	0.00367492	0.00494417	0.00402086	0.00592893	0.0053936	0.00341213	0.00424142	0.00288402	0.00342295	0.00494729
		Mean 'nogo'	0.0288235	0.0272793	0.0315448	0.0351249	0.0363305	0.0410277	0.0302903	0.0367734	0.0433234	0.043172	0.0347079	0.0443352	0.047382	0.0734302	0.0663565	0.0453691	0.0380837	0.0400967	0.0371522	0.0493069	0.0300409	0.0417199	0.0346441	0.0350762	0.0331863	0.0335982	0.0317554	0.0283083	0.0396164	0.0237714	0.0394503	0.0319854	0.0326477	0.030438	0.0305019	0.0179151	0.0279544	0.0288245	0.0292349	0.0265018	0.0333379	0.0224932	0.0317554	0.0279076	0.0270649	0.0320681	0.030728
		SEM 'nogo'	0.00518908	0.00460082	0.0056568	0.00448811	0.00565717	0.0101957	0.0045963	0.00636191	0.0099503	0.00741103	0.00653124	0.00853432	0.0123975	0.0330028	0.0210659	0.00916412	0.00668043	0.00676354	0.0057369	0.0108749	0.00520894	0.00846096	0.00631797	0.00671745	0.00518831	0.00621378	0.00514753	0.00426416	0.00692682	0.00311578	0.0074819	0.00804125	0.00606468	0.00540832	0.00464083	0.00236413	0.00447348	0.0047184	0.00346048	0.00360557	0.00532856	0.00346795	0.00503669	0.00499184	0.00355396	0.00620283	0.00523732
	T3	Mean 'go'	0.0371226	0.0395966	0.0307012	0.0379823	0.0272825	0.0259284	0.0361086	0.0276284	0.0273571	0.0327212	0.0405342	0.033471	0.0372078	0.0385245	0.0524295	0.0539646	0.0409424	0.0409377	0.0357498	0.0325979	0.0269129	0.025518	0.0299889	0.01457	0.0284998	0.0229609	0.020545	0.0173043	0.0218454	0.0171381	0.0183125	0.019362	0.0255513	0.0252442	0.0265667	0.0272579	0.0269666	0.0245712	0.029289	0.0289231	0.0256307	0.0303263	0.0305217	0.0288829	0.0223282	0.0314155	0.0300841
		SEM 'go'	0.00590842	0.00702045	0.00569362	0.00511859	0.00386326	0.00559954	0.00650112	0.00464298	0.00503067	0.00881391	0.00793967	0.00834184	0.0116905	0.0106699	0.0164105	0.0164675	0.00843464	0.0116752	0.00716844	0.00555185	0.00428342	0.0044829	0.00532078	0.00211044	0.00373841	0.0031533	0.00313161	0.00270595	0.00313547	0.00270484	0.00334397	0.0027506	0.00529159	0.00501853	0.00551792	0.00611818	0.00465831	0.00430023	0.00592864	0.0058257	0.00510248	0.00633829	0.00495311	0.0048086	0.00328646	0.00650815	0.00698652
		Mean 'nogo'	0.0331036	0.0320526	0.0266899	0.0317979	0.0401947	0.0408667	0.0429183	0.032859	0.0397263	0.0434072	0.0360574	0.0465592	0.0478739	0.0683355	0.0793199	0.0715825	0.0457224	0.0654423	0.0582302	0.0483057	0.0524242	0.0326976	0.0323648	0.048095	0.0370414	0.0345385	0.0435669	0.0373085	0.0318176	0.040068	0.0537876	0.037922	0.0327914	0.0524224	0.0447144	0.051431	0.0411369	0.0521518	0.043569	0.0442944	0.0366271	0.0420632	0.0521264	0.0419646	0.0477571	0.0436433	0.0459992
		SEM 'nogo'	0.00502054	0.00511367	0.00356135	0.00456254	0.00744763	0.00565441	0.00893905	0.00445774	0.00828468	0.0102678	0.00618045	0.00842551	0.0106046	0.0174759	0.022006	0.0255655	0.0140171	0.0190116	0.0156176	0.00989482	0.00843084	0.00511399	0.00391901	0.00878662	0.00609404	0.00592155	0.00645659	0.00565272	0.00531951	0.00596077	0.0108195	0.00721465	0.00589516	0.00909851	0.00605916	0.0101375	0.00957798	0.0102001	0.00779542	0.00916562	0.0069939	0.00710106	0.0114412	0.00674424	0.0092798	0.00667198	0.00861402
	T4	Mean 'go'	0.0367418	0.0292789	0.0292911	0.0281161	0.0284447	0.0254833	0.0253378	0.0337818	0.0283639	0.0236756	0.0284647	0.0240926	0.0222533	0.0277332	0.0224055	0.0289174	0.0323818	0.0299236	0.0253914	0.0291783	0.0261415	0.0336898	0.029892	0.0313841	0.0282946	0.0247398	0.0273759	0.0273636	0.0248339	0.0309737	0.0297536	0.0267896	0.0325736	0.0242492	0.0358462	0.0388273	0.0352437	0.0305259	0.0333643	0.0301059	0.0327042	0.0322809	0.0303916	0.0287631	0.0264995	0.0305062	0.0357659
		SEM 'go'	0.00402197	0.00343928	0.00315556	0.00328711	0.00314096	0.00294627	0.00257045	0.00359007	0.00531124	0.00332631	0.00357688	0.00275373	0.00286165	0.00384154	0.00315852	0.00319234	0.00402587	0.00497743	0.00285111	0.0038389	0.00293956	0.00554139	0.0040149	0.00380011	0.00304577	0.00310276	0.00328164	0.00325773	0.00289011	0.00306893	0.00394611	0.00348595	0.00459812	0.0036852	0.00410558	0.0045947	0.00480412	0.00418228	0.00357492	0.00311914	0.00431581	0.00416795	0.00349232	0.00411085	0.00380393	0.00441355	0.0062282
		Mean 'nogo'	0.0273156	0.0306905	0.0295112	0.0256202	0.0384371	0.0340664	0.0327245	0.0294724	0.030891	0.0300698	0.0384264	0.0322583	0.0467114	0.0595934	0.07952	0.072913	0.0644614	0.0651136	0.0629661	0.0725604	0.0613537	0.0559431	0.044578	0.041201	0.0353203	0.0425907	0.0345148	0.0306081	0.0296071	0.0291348	0.0289832	0.0298522	0.030949	0.0291134	0.0331772	0.0294836	0.0291687	0.0306939	0.0251565	0.0281112	0.0320213	0.0300083	0.0332746	0.0275881	0.0295418	0.0306948	0.0290895
		SEM 'nogo'	0.00285583	0.00382642	0.00349832	0.00312692	0.00462879	0.00421159	0.00349082	0.00333655	0.00379487	0.00406156	0.00434807	0.00448881	0.00583516	0.0155102	0.0278316	0.0206331	0.016233	0.0115896	0.00996844	0.0180519	0.0133305	0.0123732	0.00760936	0.00651317	0.00462282	0.00625064	0.00533391	0.00583457	0.00462829	0.00349434	0.00322927	0.00343198	0.00386025	0.00306698	0.00467331	0.00388868	0.00383207	0.00380449	0.00297141	0.00390662	0.00377561	0.00416339	0.00338505	0.00362093	0.00278031	0.00360505	0.00358991
	T5	Mean 'go'	0.0262219	0.0259401	0.026556	0.0220916	0.0246632	0.02226	0.0248463	0.0254317	0.0216178	0.0221485	0.0188359	0.0199405	0.0167003	0.0239176	0.0170744	0.0178338	0.0131686	0.0119569	0.0136206	0.0134302	0.0146791	0.0131369	0.0181994	0.0130854	0.0166764	0.0213348	0.0231685	0.0217783	0.0217379	0.0232727	0.0224116	0.027519	0.0228364	0.0267338	0.0267468	0.0232613	0.0259653	0.0311838	0.0287777	0.0284481	0.0269125	0.028694	0.0265912	0.0246976	0.0286827	0.0236064	0.0291093
		SEM 'go'	0.00353004	0.0036111	0.00395235	0.00307691	0.00315804	0.00254563	0.00366309	0.00290012	0.00319696	0.00304214	0.00262106	0.00306061	0.00347592	0.00763195	0.00407463	0.00456369	0.00292241	0.00232255	0.00188882	0.00172156	0.00234766	0.00176557	0.00283388	0.00214205	0.00202809	0.00276761	0.00297833	0.00270345	0.00307844	0.00302978	0.00268101	0.0029662	0.0031746	0.00362218	0.00325142	0.00302806	0.0044384	0.00371028	0.00395735	0.00326115	0.00380452	0.00451797	0.00359361	0.00296435	0.00414661	0.00312915	0.00374121
		Mean 'nogo'	0.0302149	0.0322293	0.0337602	0.0333419	0.0262824	0.0368217	0.034399	0.0346227	0.0339342	0.0344056	0.0376922	0.0380527	0.0473901	0.0864148	0.111266	0.105439	0.0963945	0.0760048	0.0661921	0.0547674	0.0479872	0.0406659	0.0406902	0.0408811	0.0379585	0.0334683	0.0354365	0.0386444	0.0263953	0.0294892	0.0264791	0.0308288	0.0302662	0.0312593	0.0330694	0.0300401	0.0299816	0.033469	0.0294727	0.0327171	0.0289402	0.0315992	0.0275975	0.0329047	0.0286047	0.0271847	0.0296106
		SEM 'nogo'	0.00355669	0.00456838	0.00445405	0.00413993	0.00367641	0.003864	0.00560647	0.0049005	0.00604207	0.00473172	0.00535971	0.0052238	0.00905131	0.0303556	0.038269	0.0300129	0.0279293	0.0199632	0.0173752	0.0119177	0.00933908	0.00593654	0.00572592	0.00525688	0.0054301	0.00400063	0.00431649	0.00525938	0.00321653	0.00296583	0.0029194	0.00343893	0.00387818	0.00312667	0.0035356	0.00348349	0.00263335	0.00399664	0.00362415	0.00415142	0.00373802	0.00458563	0.00340508	0.00424863	0.00356792	0.00335944	0.00464699
	T6	Mean 'go'	0.0302542	0.0261791	0.0269006	0.0363414	0.0302226	0.0276297	0.0278011	0.0322778	0.0308328	0.0281334	0.0337269	0.0300795	0.0348905	0.0528239	0.0401173	0.0362369	0.0295591	0.023715	0.0246349	0.0275986	0.0232884	0.0249446	0.020998	0.0219225	0.0274964	0.0217165	0.0179002	0.0199236	0.0199665	0.0231387	0.0200474	0.0196622	0.020436	0.0243246	0.0209229	0.0222569	0.0274713	0.0229125	0.0246552	0.0234488	0.0285972	0.0251118	0.0210819	0.0265704	0.0258951	0.0234648	0.0265408
		SEM 'go'	0.00407074	0.00279982	0.0035212	0.00753167	0.00340885	0.00338304	0.0033926	0.0039491	0.00394441	0.00458736	0.00504244	0.00546058	0.00699943	0.021864	0.0111789	0.0075221	0.00423242	0.00443679	0.00420786	0.00370546	0.00383718	0.00473442	0.00273833	0.00341612	0.00478219	0.00347708	0.00237707	0.00238144	0.00263691	0.00211007	0.0028045	0.00257936	0.00268925	0.00361876	0.00284102	0.00380515	0.00645299	0.00309629	0.00390788	0.00338104	0.00492732	0.00271786	0.00231898	0.00376117	0.00332688	0.00315749	0.00302745
		Mean 'nogo'	0.0333914	0.035827	0.0316263	0.0357952	0.0319752	0.0313951	0.0378156	0.0347061	0.0357034	0.0393094	0.0494174	0.0481189	0.0571866	0.0911898	0.079221	0.0626208	0.051009	0.0449595	0.0498036	0.0604098	0.0703859	0.0612651	0.0524587	0.0564874	0.0524902	0.0432651	0.0412867	0.042418	0.0328223	0.0435174	0.0329007	0.0329162	0.041458	0.0363623	0.033546	0.0332309	0.0304727	0.0412868	0.0404823	0.0354634	0.0337486	0.0484343	0.0390821	0.042235	0.0370065	0.0320061	0.0402332
		SEM 'nogo'	0.00403635	0.00449605	0.00409767	0.00498228	0.00427745	0.00404064	0.00678019	0.00520901	0.00451138	0.00599246	0.0135136	0.00816	0.0145458	0.0352222	0.0192442	0.01178	0.00991238	0.00743562	0.00960398	0.0143289	0.0213333	0.0126317	0.0118119	0.0107115	0.0099588	0.00908401	0.00586035	0.00791743	0.00511851	0.00964078	0.00480906	0.00517578	0.00629927	0.00594916	0.00435205	0.00464703	0.00489153	0.00631145	0.00598314	0.00595123	0.00393645	0.0127864	0.00703149	0.00669771	0.00420495	0.00400271	0.00596181
	T7	Mean 'go'	0.0300952	0.0360496	0.0322145	0.0305113	0.0296187	0.0318967	0.0352883	0.0294049	0.0309427	0.0257549	0.0274625	0.0268486	0.0418989	0.0365418	0.0357594	0.028817	0.0302481	0.023061	0.0259613	0.0236826	0.0242906	0.02198	0.0245538	0.0263505	0.0191326	0.0190437	0.0194787	0.0248422	0.0225843	0.0223075	0.0256222	0.025923	0.0220563	0.0204755	0.0249322	0.0218972	0.0270867	0.0263131	0.0277491	0.0291408	0.0295941	0.0301206	0.0223822	0.0276881	0.033555	0.0302639	0.0253115
		SEM 'go'	0.00312143	0.00476363	0.00336331	0.00392604	0.00405324	0.00399327	0.00450054	0.00371425	0.00323705	0.00344929	0.00351359	0.00454927	0.014256	0.010592	0.00736216	0.00450803	0.00500883	0.00302045	0.00334675	0.00323338	0.00294114	0.00300472	0.00375414	0.0030438	0.00234359	0.00261259	0.00247598	0.00287293	0.00354091	0.00292626	0.0036212	0.00366849	0.00269203	0.00224914	0.0038578	0.00230019	0.00312482	0.00334537	0.00319242	0.00371245	0.00365853	0.00419832	0.00272797	0.00318067	0.00433038	0.0034951	0.00358233
		Mean 'nogo'	0.0344945	0.0347482	0.0300915	0.0313504	0.034396	0.0346547	0.0325494	0.0359375	0.0381924	0.0361051	0.0387838	0.0372373	0.0606043	0.127112	0.0876018	0.0499535	0.0471655	0.0493088	0.0459617	0.0383393	0.037707	0.0370945	0.0330721	0.0358129	0.0344049	0.0293906	0.0261058	0.0306725	0.0240394	0.0282623	0.0291947	0.0282795	0.0276067	0.031711	0.027126	0.0276525	0.028159	0.0290875	0.0327232	0.0337871	0.0279373	0.0273332	0.0253176	0.0276039	0.0303974	0.0278687	0.0295497
		SEM 'nogo'	0.00466981	0.00381013	0.00347649	0.00417904	0.00496933	0.00390342	0.00335602	0.00460199	0.00529735	0.0040989	0.00424452	0.00652176	0.0187542	0.0656581	0.0239259	0.00869773	0.00593174	0.00776168	0.00636562	0.00487073	0.00529538	0.00446265	0.00365838	0.00460079	0.00436658	0.00272327	0.0029082	0.00307201	0.00217922	0.00284717	0.0039423	0.00354683	0.00278096	0.00311027	0.00336833	0.00313946	0.00250807	0.00265115	0.00457981	0.00395633	0.00316219	0.00283382	0.00296718	0.00348509	0.00315832	0.00261463	0.00315082
	T8	Mean 'go'	0.0312272	0.0284789	0.024226	0.0270266	0.0318503	0.031032	0.0258281	0.0255221	0.0213547	0.0239904	0.0254525	0.0313515	0.0370133	0.0430547	0.0338582	0.0300133	0.0262304	0.0321007	0.0270485	0.0208742	0.0242515	0.0264885	0.0228683	0.0237966	0.0240829	0.0251408	0.0273163	0.0242299	0.0240896	0.0252862	0.0264536	0.0274087	0.0200306	0.0230966	0.019586	0.022731	0.0222887	0.0283327	0.0235123	0.0259348	0.0264351	0.0236457	0.0254262	0.0235212	0.0285631	0.0273715	0.0261456
		SEM 'go'	0.00442905	0.00312842	0.00276785	0.00374509	0.00378465	0.00383771	0.00331992	0.00347418	0.00308289	0.00302731	0.00273595	0.00503109	0.0170834	0.0170862	0.00707691	0.00502004	0.00396475	0.00464417	0.00453995	0.0040393	0.0033545	0.00397509	0.00348019	0.00361637	0.00307142	0.00370827	0.00403369	0.00322155	0.00373118	0.00337	0.00391665	0.0041914	0.00287949	0.00252896	0.00322734	0.00280074	0.00384096	0.00462287	0.00315208	0.0033688	0.00321083	0.0031468	0.0028377	0.00314224	0.00321657	0.00337661	0.00325203
		Mean 'nogo'	0.0301984	0.0269806	0.0342921	0.0375844	0.0260844	0.0322249	0.038937	0.0367076	0.031111	0.0302218	0.0299815	0.0390164	0.0593455	0.0818706	0.0517127	0.0509926	0.045174	0.0388576	0.0410137	0.0474545	0.0520336	0.046564	0.0455569	0.0444571	0.0360309	0.0373968	0.031088	0.0358222	0.0347108	0.0303761	0.0311652	0.0402054	0.0354183	0.036843	0.0320664	0.0374804	0.0333373	0.0264919	0.0341129	0.0370131	0.0314858	0.0406219	0.03081	0.0285997	0.03114	0.0327584	0.0253858
		SEM 'nogo'	0.00403883	0.00313369	0.00365915	0.00536862	0.00281983	0.00440592	0.00488357	0.00478833	0.003799	0.00313512	0.00387851	0.00554502	0.0226512	0.0431899	0.0124919	0.00991834	0.0072727	0.00671916	0.0052829	0.00790143	0.010399	0.00683626	0.00752162	0.00728904	0.00452634	0.00534834	0.00497154	0.00401463	0.00451714	0.00439109	0.00414915	0.00578133	0.00537375	0.00644511	0.00426633	0.00493742	0.00439831	0.00315524	0.00463288	0.00589108	0.00382924	0.00689712	0.00502157	0.00435173	0.00434321	0.00487729	0.00368099
	Average plot	T1	T2	T3	T4	T5	T6	T7	T8
	'go'	0.0352019	0.0361667	0.0359535	0.0279892	0.0161128	0.030324	0.0283897	0.0288859
	SEM	0.00476117	0.0076934	0.00785929	0.00223328	0.00237611	0.00479536	0.00341397	0.00388804
	nogo'	0.0353133	0.0441215	0.0523579	0.0569714	0.0635599	0.0596095	0.0518396	0.048145
	SEM	0.00448769	0.00752392	0.0119841	0.00944914	0.0127917	0.010645	0.00929671	0.00769712
	pre-stim	0.0336994	0.0332521	0.0343022	0.0298657	0.0285894	0.0322059	0.0327148	0.0297439
[truncated: 7 more columns]

## Sheet: Figure3d
	go' preferring
	T1	Mean 'go'	0.028857	0.0266332	0.030165	0.0291816	0.027419	0.0294194	0.0297737	0.0264128	0.0263825	0.0262307	0.0301252	0.0278996	0.0303994	0.0358545	0.0353526	0.0356898	0.033512	0.0329026	0.0346021	0.0321484	0.0320705	0.0289727	0.0296793	0.0308113	0.0306945	0.0309246	0.0289214	0.0286298	0.0317325	0.0306821	0.0315804	0.0322929	0.0333294	0.0317954	0.0332888	0.0282064	0.0306153	0.0323429	0.0301768	0.0293383	0.0311075	0.0274784	0.0283612	0.0284519	0.0280803	0.0313667	0.0275888
		SEM 'go'	0.00252253	0.00210719	0.00279979	0.00247803	0.00245708	0.00227378	0.00257011	0.00267673	0.00224643	0.00227845	0.00298649	0.00247664	0.00330414	0.00358889	0.00403036	0.00329195	0.0031323	0.00350263	0.00355884	0.00302413	0.00292452	0.00280069	0.00297332	0.00267206	0.00286946	0.00241171	0.00251197	0.00260877	0.00363561	0.00260057	0.00308186	0.00281886	0.00339412	0.00295828	0.00330856	0.00273081	0.00260776	0.00299348	0.00385411	0.00250648	0.00246874	0.00241136	0.00266632	0.00227953	0.00237902	0.00384211	0.0029378
		Mean 'nogo'	0.0272793	0.0265941	0.0288524	0.0265563	0.0268034	0.0253119	0.0310709	0.0297156	0.0295567	0.0288938	0.030249	0.0299487	0.0349503	0.0367275	0.0317346	0.0371584	0.0341224	0.0316667	0.0334376	0.0299103	0.0331807	0.0309614	0.0292135	0.0340104	0.0294821	0.0275313	0.0329275	0.0341914	0.027878	0.0321173	0.0255222	0.0306521	0.0298569	0.0268489	0.0334429	0.0264798	0.0291662	0.02917	0.0285008	0.0266735	0.0281371	0.0353686	0.0256278	0.0286422	0.0314055	0.0308959	0.0286326
		SEM 'nogo'	0.00246398	0.00226846	0.00263806	0.00223724	0.00238942	0.00220979	0.00287487	0.00308251	0.00284881	0.003084	0.00332102	0.0026546	0.00447505	0.00555781	0.00379527	0.00406626	0.00365395	0.00290303	0.00379181	0.00303685	0.00318432	0.00280889	0.00247326	0.00332126	0.00294263	0.00260433	0.00306534	0.0035182	0.00232897	0.00303387	0.00202703	0.00288402	0.002642	0.00254596	0.00321705	0.00244499	0.002551	0.00256146	0.00276082	0.00232209	0.00252038	0.00316722	0.00225875	0.00244696	0.00345015	0.00267665	0.00221631
	T2	Mean 'go'	0.0382786	0.038141	0.040669	0.0326444	0.0396507	0.0371385	0.0400101	0.0457111	0.0383249	0.046223	0.0465255	0.0468726	0.0538852	0.0620348	0.0656113	0.09441	0.0967071	0.0852705	0.0629295	0.0713461	0.0683141	0.0547178	0.042466	0.0422488	0.0399832	0.0359103	0.0328127	0.0390701	0.0377921	0.0322069	0.034423	0.0330154	0.0312386	0.030113	0.0334937	0.0347279	0.0360881	0.0331788	0.0320452	0.0371347	0.0321008	0.0334002	0.0299187	0.031776	0.0321545	0.0311297	0.0316478
		SEM 'go'	0.00529296	0.00379803	0.00374792	0.00340494	0.00494751	0.00440165	0.00485095	0.00526812	0.00486472	0.00544493	0.00516803	0.00511577	0.00809997	0.00768262	0.00962838	0.0164108	0.0156722	0.013939	0.0106707	0.00918196	0.0127013	0.00892601	0.00581693	0.00497972	0.00553426	0.00487288	0.00403716	0.0047531	0.00519976	0.00454779	0.00504936	0.00387029	0.00612384	0.0051202	0.00447457	0.00423161	0.0042586	0.00418722	0.0032511	0.00458843	0.00316072	0.00410302	0.00295628	0.00332329	0.00388199	0.00382891	0.00322976
		Mean 'nogo'	0.0460653	0.0415935	0.0421942	0.0463025	0.0344	0.0386879	0.0385244	0.0382327	0.0456188	0.0323462	0.0417377	0.033567	0.037054	0.0431639	0.0381225	0.0397439	0.0344195	0.0346515	0.0343133	0.0390046	0.0309996	0.0380647	0.0418101	0.0425267	0.0386298	0.0384626	0.0411865	0.0397281	0.040012	0.0344126	0.0403355	0.0415581	0.0446025	0.0409121	0.039453	0.0421923	0.0403639	0.0403602	0.0422579	0.0354395	0.039072	0.0427187	0.0394655	0.0485121	0.0421473	0.0429486	0.0392903
		SEM 'nogo'	0.00596877	0.0061197	0.0050006	0.00574627	0.0037631	0.00571994	0.00499012	0.00447045	0.00623945	0.00375926	0.00432263	0.00355491	0.00343097	0.0047707	0.00394854	0.00404414	0.00401786	0.00380502	0.00440106	0.00456572	0.00336293	0.00412812	0.00527149	0.00541061	0.00471133	0.0046921	0.00551409	0.00439306	0.00550689	0.0039244	0.00555291	0.00591716	0.00544526	0.00440646	0.00384558	0.00431715	0.00458138	0.00637118	0.00527853	0.0040074	0.00479337	0.00437682	0.00392993	0.00513024	0.00574116	0.00587576	0.00499013
	T3	Mean 'go'	0.0311885	0.0302061	0.0334438	0.0290082	0.0282733	0.0304427	0.0258832	0.0312449	0.0315807	0.0357467	0.0387486	0.0417109	0.0445122	0.0587323	0.083084	0.0850463	0.0856582	0.0708368	0.064553	0.0606442	0.0625621	0.0482211	0.0526733	0.0459081	0.0465997	0.0448246	0.0436206	0.038734	0.0383631	0.0325381	0.0309888	0.0306717	0.0315237	0.029454	0.0304598	0.0321939	0.0307775	0.0326461	0.0331703	0.0367238	0.0357451	0.0314603	0.0371858	0.0290923	0.0305984	0.0317483	0.0287356
		SEM 'go'	0.00310679	0.00331439	0.00357938	0.00309053	0.00279033	0.00307278	0.00241056	0.00320886	0.00370201	0.00719021	0.00437544	0.00414763	0.00480371	0.00648523	0.00910803	0.00901306	0.0119883	0.00879533	0.00753158	0.00815766	0.0109811	0.00694409	0.00847145	0.00615838	0.00857154	0.00894777	0.00594827	0.00567775	0.00430684	0.00402245	0.00497706	0.00426358	0.00396404	0.00366211	0.00314541	0.0046197	0.00358536	0.00428638	0.00393758	0.00413955	0.00365058	0.0032418	0.00369902	0.00270195	0.00341356	0.00538311	0.00246638
		Mean 'nogo'	0.0296127	0.0260004	0.0262014	0.0243675	0.0311256	0.0255073	0.0272373	0.0235316	0.029181	0.025343	0.0265897	0.0292964	0.0256384	0.0286414	0.0274308	0.027722	0.0271425	0.0281254	0.030676	0.0292553	0.026059	0.025297	0.0264426	0.0234815	0.0325159	0.0273365	0.0284416	0.0272249	0.0289818	0.0267849	0.0287902	0.0337702	0.0283895	0.0284645	0.0290073	0.0296594	0.0269117	0.0283607	0.0251341	0.0295641	0.0347387	0.0315918	0.0263655	0.0286142	0.0291486	0.0298038	0.0316036
		SEM 'nogo'	0.00316853	0.0026156	0.00376898	0.00240938	0.00306193	0.00284566	0.00284903	0.00309169	0.00340828	0.00249761	0.00292355	0.0026591	0.00250516	0.00268818	0.00249921	0.00276494	0.00386518	0.00305341	0.00316624	0.00334981	0.00277744	0.00266499	0.00296079	0.00264213	0.00390217	0.00317836	0.00336477	0.00272021	0.00302377	0.0025625	0.00276204	0.00387001	0.00297171	0.00276479	0.00314697	0.00311253	0.00254319	0.00287843	0.00292021	0.00272317	0.00389328	0.00323756	0.00307883	0.00292212	0.00294177	0.00265191	0.00312261
	T4	Mean 'go'	0.0294785	0.0292027	0.0282869	0.0287764	0.0250499	0.0313463	0.0246342	0.0263662	0.0280493	0.0306593	0.0296961	0.0313819	0.0400969	0.0677982	0.0772059	0.0726495	0.0798206	0.0656657	0.0594952	0.0637112	0.0536824	0.0484193	0.0490314	0.0459811	0.0361083	0.0419565	0.0343082	0.0333524	0.0298026	0.0264938	0.0310903	0.023692	0.0266928	0.0270693	0.0279734	0.0279759	0.0326755	0.0261085	0.0261915	0.0289729	0.0248244	0.0294088	0.0274515	0.0281027	0.030715	0.0331741	0.0260077
		SEM 'go'	0.00278811	0.00241227	0.00284843	0.00305577	0.002758	0.00484354	0.00194452	0.00242603	0.00265364	0.00291106	0.00267605	0.00341463	0.00392547	0.0183985	0.0181126	0.0114239	0.0105175	0.00922622	0.00768232	0.00760777	0.0075031	0.00611147	0.00683667	0.00559593	0.00468246	0.00648261	0.00477185	0.00419859	0.00334428	0.00288652	0.0048726	0.00239739	0.00293678	0.00311531	0.00316734	0.00308657	0.00328949	0.00261449	0.0028864	0.00262335	0.00262421	0.00256029	0.00285116	0.00280395	0.00330367	0.00437851	0.00310513
		Mean 'nogo'	0.0279388	0.025078	0.024725	0.0300697	0.0302994	0.0296905	0.0297627	0.0315635	0.0279549	0.02975	0.0260897	0.0277526	0.0282819	0.0303332	0.0366791	0.0297485	0.035902	0.0304175	0.0281834	0.0278958	0.0248424	0.026284	0.0258767	0.0218786	0.021467	0.0219857	0.0241988	0.0243021	0.0271276	0.0242284	0.0277843	0.0252045	0.0247331	0.0236668	0.0276432	0.0241	0.025645	0.0243404	0.027531	0.0261497	0.0258097	0.0268042	0.0228864	0.022443	0.0269475	0.0227119	0.024692
		SEM 'nogo'	0.00263585	0.00232842	0.00220783	0.00290089	0.00352786	0.00285247	0.00300449	0.00377344	0.00290169	0.00304704	0.00268158	0.00226948	0.00273762	0.00343356	0.00521936	0.00427781	0.00512232	0.00513058	0.00330105	0.00318514	0.00317987	0.00329506	0.00278126	0.00327054	0.00216911	0.00241562	0.00242336	0.00264498	0.00261849	0.00232775	0.00294722	0.00278829	0.0022072	0.00232742	0.00293136	0.00212762	0.00254874	0.00246333	0.00304035	0.00233294	0.00292096	0.00242955	0.00231894	0.00194188	0.00282541	0.00240119	0.00274712
	T5	Mean 'go'	0.0273865	0.0278684	0.0318088	0.0281978	0.0290219	0.0273149	0.0289826	0.0294753	0.0315217	0.0282419	0.0357274	0.0359152	0.0444582	0.0612113	0.0632822	0.0791886	0.074711	0.0637393	0.0617039	0.0544843	0.053842	0.0451646	0.0467578	0.0439458	0.0476402	0.0384352	0.0387595	0.039957	0.033817	0.0324688	0.0332047	0.0292176	0.0307088	0.0330733	0.028345	0.0316051	0.0292023	0.0281505	0.0348674	0.0264228	0.0325267	0.0325835	0.0319442	0.0324359	0.0280995	0.0318012	0.0272438
		SEM 'go'	0.00257156	0.00227754	0.00271989	0.00255464	0.00250451	0.00270116	0.00274781	0.0025282	0.00263229	0.00234832	0.00338562	0.00296326	0.00403673	0.00755363	0.00906159	0.0104681	0.0104777	0.00895038	0.00811919	0.00721652	0.00625482	0.00462293	0.00576278	0.00737933	0.00677645	0.00612342	0.00549417	0.00578977	0.0040022	0.00408268	0.00337353	0.00327236	0.00393555	0.0039802	0.00335624	0.00346548	0.00348879	0.00255388	0.00360728	0.00274392	0.00274119	0.00348893	0.00282513	0.00296168	0.00235821	0.00286564	0.00233066
		Mean 'nogo'	0.0244377	0.0242271	0.0307409	0.0246965	0.0269375	0.0264512	0.0265436	0.0258789	0.0236723	0.0244116	0.0278591	0.0283732	0.0261739	0.0332798	0.0282546	0.0306011	0.030174	0.025099	0.0267144	0.0279903	0.0272125	0.0300585	0.0269126	0.0244337	0.0276534	0.0264597	0.0266011	0.0279102	0.025314	0.0211866	0.0241322	0.0270815	0.0244138	0.0248547	0.0279818	0.0255687	0.0245698	0.0284091	0.0238017	0.0253609	0.0276669	0.0260348	0.0254078	0.0231865	0.0229041	0.0218888	0.0229518
		SEM 'nogo'	0.00234002	0.00222725	0.00303849	0.00197748	0.00219398	0.00216755	0.00220895	0.00216226	0.00239848	0.00210076	0.00252702	0.00278406	0.00250682	0.00340115	0.00329733	0.00326222	0.00302141	0.0027154	0.00294143	0.00285513	0.00269682	0.00380037	0.00374123	0.00289316	0.0027779	0.00314632	0.00319558	0.00291595	0.00219753	0.00233868	0.00237494	0.00292307	0.00276333	0.00235832	0.00298855	0.00235821	0.0023329	0.00300329	0.00200416	0.00256592	0.00292718	0.00268761	0.00242971	0.00230951	0.00202619	0.00218315	0.00217693
	T6	Mean 'go'	0.0287067	0.0273599	0.0285092	0.0336092	0.0347468	0.0321108	0.0293076	0.0308121	0.0345235	0.0306052	0.0293595	0.0343972	0.0431341	0.0484902	0.0695573	0.088024	0.0843932	0.0822777	0.0695172	0.0699513	0.0659758	0.0620413	0.0620953	0.0593552	0.053064	0.059275	0.04695	0.0370016	0.0443538	0.0352664	0.0334977	0.0368931	0.0403785	0.0383197	0.0369833	0.0331241	0.0381161	0.0370807	0.0376079	0.0291681	0.0357541	0.0326001	0.0324173	0.036399	0.0323956	0.0393571	0.0325982
		SEM 'go'	0.00308529	0.00256392	0.00340722	0.00371746	0.00464897	0.003965	0.00246123	0.00301199	0.00359709	0.00293809	0.00291016	0.0034353	0.00483311	0.00592071	0.0115857	0.0159411	0.0144953	0.0136984	0.0096231	0.0086283	0.00721466	0.00758025	0.00797956	0.00805672	0.00664868	0.00706066	0.00620485	0.00503495	0.00608695	0.00446006	0.00388703	0.00611279	0.00581154	0.00529764	0.00491253	0.004447	0.00542954	0.00440049	0.0044173	0.00350424	0.00425212	0.003654	0.00475278	0.00439769	0.00382611	0.00519394	0.00316441
		Mean 'nogo'	0.0324666	0.0335494	0.0309155	0.0314953	0.0322975	0.0291204	0.0286453	0.0318379	0.0284061	0.0300591	0.0323689	0.0297862	0.0316612	0.0318104	0.0331852	0.0351214	0.0351359	0.0332359	0.0334754	0.0326993	0.0317637	0.0271205	0.0245037	0.0260073	0.028258	0.0281654	0.0299144	0.0269356	0.0306064	0.0314181	0.035069	0.0267842	0.0306692	0.0277192	0.0302488	0.0273832	0.0303378	0.0303438	0.0289117	0.0290679	0.0294633	0.0320276	0.0301958	0.0418326	0.0273068	0.0345503	0.0289124
		SEM 'nogo'	0.00454259	0.0040669	0.00315703	0.00355131	0.00350021	0.00336996	0.00277659	0.00329713	0.0024547	0.00302139	0.00364237	0.00284943	0.00323314	0.00316008	0.00341389	0.00588326	0.00371245	0.00370375	0.00376938	0.00366827	0.00653281	0.00443818	0.00261494	0.00423498	0.00499092	0.00382543	0.0035332	0.00284043	0.00368376	0.00406747	0.00595373	0.00313164	0.0036189	0.00282135	0.00350304	0.00276377	0.00359643	0.00392056	0.00273674	0.00338398	0.00308035	0.00528916	0.00283283	0.00597403	0.00284848	0.00426947	0.00287245
	T7	Mean 'go'	0.0284757	0.0327407	0.0299209	0.0327119	0.0303977	0.0317758	0.031931	0.0314386	0.0348418	0.0367286	0.0450213	0.0494641	0.0619114	0.109286	0.130369	0.146928	0.122833	0.106174	0.0923313	0.0832253	0.0760187	0.0679487	0.063947	0.066505	0.0574169	0.0546821	0.0495157	0.0400619	0.0413026	0.040216	0.0331258	0.0377179	0.0376961	0.0364943	0.0345081	0.0353499	0.0397133	0.0346363	0.0340307	0.037005	0.0359265	0.0329786	0.0343778	0.0332019	0.038827	0.0364111	0.0288368
		SEM 'go'	0.00311727	0.0030979	0.00313269	0.0030879	0.00271629	0.00305748	0.00273993	0.00253311	0.00376749	0.00351008	0.00488395	0.00509889	0.00982847	0.0260483	0.021429	0.0297773	0.0189861	0.0140889	0.0130095	0.0110594	0.0115626	0.0105859	0.010255	0.0112611	0.00770426	0.0071263	0.00690814	0.00473588	0.00482563	0.00634091	0.00516951	0.00654563	0.00557592	0.00465645	0.00521069	0.00441843	0.0069854	0.00540571	0.00387375	0.00545253	0.00463171	0.00421793	0.00434906	0.00312773	0.00444402	0.00422774	0.00340239
		Mean 'nogo'	0.0311772	0.0323749	0.0290833	0.0291145	0.030855	0.0312817	0.031882	0.0289242	0.0295568	0.0283971	0.0272953	0.0300655	0.0262231	0.02527	0.0287869	0.0255199	0.0233165	0.0213112	0.020599	0.0208024	0.0218781	0.0227162	0.0233917	0.0204823	0.024387	0.0236142	0.0245137	0.0252932	0.0233761	0.0333072	0.0268889	0.027921	0.0268604	0.0286611	0.026276	0.027753	0.0278873	0.0256766	0.0282101	0.0264949	0.0261608	0.0241454	0.027155	0.0269896	0.0277025	0.0260012	0.0249081
		SEM 'nogo'	0.00311769	0.0042761	0.00336648	0.0032015	0.00379171	0.00366384	0.00320517	0.00289783	0.00291359	0.00243751	0.00264708	0.00279317	0.0023718	0.00223256	0.00295413	0.00257105	0.00217189	0.00220187	0.00235936	0.0018497	0.00212109	0.00218058	0.00221816	0.00212231	0.00293621	0.00219096	0.00331367	0.00240856	0.00296273	0.00445711	0.00314611	0.00254294	0.00259936	0.00242642	0.00256946	0.0024055	0.00266325	0.00208525	0.00284501	0.0024271	0.00216378	0.00193431	0.0023113	0.00244284	0.00244278	0.00218413	0.00218858
	T8	Mean 'go'	0.0313461	0.03918	0.0391752	0.0339945	0.0428825	0.0420715	0.0507323	0.0447096	0.0505936	0.0514639	0.0584504	0.0662577	0.0932376	0.157888	0.2069	0.197196	0.182224	0.144862	0.121322	0.0991305	0.0906034	0.0944229	0.0768485	0.0784569	0.0676256	0.0632601	0.0581076	0.0505277	0.0481879	0.0463264	0.0458792	0.0436758	0.0408904	0.0452734	0.0468719	0.0401941	0.0437835	0.0468741	0.0435341	0.0452346	0.0448166	0.0405198	0.0422792	0.0378217	0.0451397	0.0413891	0.0441112
		SEM 'go'	0.0029814	0.00576878	0.00458879	0.00311274	0.00526983	0.00394738	0.00628047	0.0047758	0.00531873	0.00575283	0.00511052	0.00612312	0.0106623	0.0240974	0.023833	0.0213301	0.0204827	0.01493	0.0117216	0.00988144	0.00936827	0.0104012	0.00831057	0.00819271	0.00800894	0.00761175	0.00582442	0.00502383	0.00580397	0.00566944	0.00513753	0.00536489	0.00549779	0.00570401	0.00574759	0.00461635	0.00481967	0.00516015	0.00524539	0.00487394	0.00597594	0.00456418	0.00525335	0.00425967	0.00558989	0.00416559	0.00485351
		Mean 'nogo'	0.0338488	0.0335479	0.0350095	0.0391486	0.0340854	0.0328557	0.0348393	0.0353585	0.0350833	0.035403	0.0342163	0.0334406	0.0432092	0.0457879	0.0444197	0.0406594	0.0331689	0.0282169	0.0261937	0.0267341	0.0252146	0.0237188	0.0229359	0.0262326	0.0282874	0.0274545	0.0281344	0.023889	0.0319612	0.0250216	0.0300906	0.024564	0.0262993	0.0251774	0.0279048	0.0290124	0.0298766	0.0278926	0.0289664	0.0328666	0.0289727	0.0286676	0.0320474	0.0305324	0.0320485	0.0311418	0.0287652
		SEM 'nogo'	0.00531364	0.0051937	0.00392069	0.00464216	0.00410143	0.00457922	0.00462901	0.00417101	0.0049022	0.004932	0.00544496	0.00382899	0.00760279	0.00646227	0.00549778	0.00456394	0.00400753	0.00358973	0.00340228	0.00303928	0.00270667	0.0030367	0.00277103	0.004538	0.0032365	0.00441955	0.00461855	0.00325082	0.00486082	0.00560263	0.00374177	0.00297163	0.00381727	0.00397011	0.00366845	0.00414311	0.00467969	0.00371392	0.00373686	0.00400494	0.00393231	0.00332111	0.00445599	0.0050281	0.00472973	0.00377943	0.0038432
	Average plot	T1	T2	T3	T4	T5	T6	T7	T8
	'go'	0.0321443	0.0638099	0.0602065	0.0560454	0.0545808	0.0620407	0.087283	0.119128
	SEM	0.00234068	0.00793678	0.00588576	0.00589291	0.00553909	0.00725702	0.00992989	0.00986763
	nogo'	0.0326623	0.0377985	0.0272713	0.0285832	0.0280812	0.0312768	0.0241184	0.0324392
	SEM	0.00261151	0.00275925	0.00195891	0.00279297	0.00221455	0.002971	0.00167936	0.00344452
	pre-stim	0.0280555	0.0400378	0.0287563	0.0284341	0.0273909	0.0309542	0.0311805	0.0387665
	nogo' preferring
	T1	Mean 'go'	0.0378744	0.0401092	0.0384981	0.0465762	0.0382042	0.0333082	0.0421045	0.0372072	0.0341921	0.0359527	0.0386286	0.0332081	0.0404958	0.038451	0.0399506	0.0467194	0.0456246	0.042628	0.0416783	0.0389673	0.0421777	0.0498791	0.0435734	0.0347215	0.0407437	0.0443796	0.043103	0.0430443	0.0450414	0.0399484	0.0424196	0.0372961	0.0396369	0.0391159	0.0396941	0.0423377	0.0431264	0.0357137	0.0385495	0.0331881	0.0396193	0.0348413	0.0380723	0.0379835	0.028916	0.0345476	0.0416451
		SEM 'go'	0.00553165	0.00634362	0.00675899	0.00766626	0.00605943	0.00497108	0.00623946	0.00505352	0.00508905	0.00489277	0.00520818	0.00438868	0.00537686	0.00497877	0.00644209	0.0109125	0.00880001	0.00745053	0.00777109	0.00745163	0.0100795	0.0122451	0.00865231	0.00524416	0.00672267	0.00879083	0.00991734	0.0083414	0.0079334	0.00720105	0.00673471	0.00637878	0.00641429	0.00550641	0.00583664	0.0067947	0.00664995	0.00453381	0.00724213	0.0037743	0.00643552	0.00509197	0.00594267	0.00615469	0.00361882	0.00581586	0.00785344
		Mean 'nogo'	0.0413115	0.0417217	0.0348294	0.0372434	0.0302043	0.0369205	0.035529	0.0342274	0.0376749	0.0352704	0.0404005	0.0375041	0.0361419	0.0370897	0.0374391	0.0406155	0.0349468	0.0393778	0.0367044	0.0351007	0.0404196	0.0370299	0.0376077	0.0405005	0.0422699	0.0418061	0.0416449	0.0358352	0.0377652	0.037978	0.0358257	0.0390896	0.037217	0.0450978	0.0341519	0.0341941	0.0338885	0.0362746	0.0430314	0.0462927	0.0395495	0.0380757	0.0392624	0.0348717	0.0401134	0.0380251	0.0405291
		SEM 'nogo'	0.00585153	0.00685786	0.0047118	0.00527588	0.00418424	0.00519727	0.00509233	0.0054415	0.00597844	0.00427036	0.00494881	0.00448362	0.00586498	0.00525581	0.00541054	0.00579207	0.00571053	0.00768771	0.00560547	0.00499625	0.00572596	0.00505149	0.00589892	0.00716296	0.00603847	0.00653097	0.00707138	0.00562726	0.00572636	0.00688695	0.00445044	0.00643678	0.00494113	0.00937812	0.00409235	0.00467245	0.00433827	0.00649358	0.00881635	0.00900034	0.00560578	0.00567004	0.00527695	0.0049726	0.00507561	0.00545062	0.00675305
	T2	Mean 'go'	0.0365803	0.0411457	0.0340604	0.0405568	0.0372966	0.0369335	0.0349951	0.0388891	0.0387616	0.0300188	0.033679	0.0334949	0.0291125	0.0391848	0.0426284	0.0380348	0.0471706	0.0453005	0.0466037	0.0430684	0.0424551	0.0393365	0.042495	0.0419902	0.0515503	0.0465242	0.0503664	0.0418731	0.0525176	0.0516121	0.0554165	0.0508531	0.049843	0.0464482	0.0481753	0.0420033	0.0453865	0.0497034	0.0411967	0.0425522	0.0459258	0.0408018	0.0468499	0.0477722	0.0494337	0.0462016	0.0419831
		SEM 'go'	0.00470333	0.0074649	0.00477587	0.0065701	0.00535404	0.00627657	0.00473346	0.00603428	0.006477	0.00440983	0.00526523	0.00650399	0.00364656	0.00608177	0.00782396	0.00831905	0.00845083	0.00976729	0.00871077	0.0103784	0.011096	0.00728496	0.00796874	0.00811749	0.00936435	0.0128381	0.0100068	0.008399	0.0120598	0.00960169	0.0106636	0.0100067	0.00882621	0.00867809	0.00789269	0.00649634	0.00833611	0.00904696	0.00614247	0.00910023	0.00851065	0.00833766	0.00783032	0.00816171	0.00767099	0.00747938	0.00694059
		Mean 'nogo'	0.0357495	0.0414234	0.0448597	0.0334095	0.038267	0.0361415	0.0356882	0.0429735	0.0401659	0.04304	0.0437255	0.0409388	0.0435335	0.0428679	0.0571137	0.0494834	0.051206	0.0529439	0.0475985	0.0575819	0.0515179	0.0503558	0.0420662	0.0416312	0.0388394	0.0445138	0.0384011	0.0390809	0.0406925	0.0414792	0.0384022	0.0489575	0.0393281	0.0434094	0.0426782	0.0381744	0.0435928	0.0374591	0.0429558	0.0332373	0.0391629	0.0342579	0.0463244	0.0382161	0.0369148	0.0450651	0.0373991
		SEM 'nogo'	0.005369	0.00597257	0.00544254	0.00406902	0.0059908	0.00558849	0.00540075	0.00600991	0.00608984	0.00668661	0.00708541	0.00593915	0.00767072	0.00748088	0.00947036	0.00933916	0.00939648	0.00895909	0.00685604	0.00857936	0.00798951	0.00705875	0.00683557	0.00508533	0.00473159	0.006938	0.00514489	0.00593295	0.00568681	0.00630077	0.00537738	0.00767608	0.00655686	0.00680007	0.00574662	0.00575493	0.00587937	0.00589383	0.00590586	0.00493296	0.00614439	0.00544871	0.00680803	0.00639053	0.00578917	0.00716781	0.00471571
	T3	Mean 'go'	0.0287131	0.0297793	0.0327711	0.0355082	0.0359508	0.0318916	0.0300531	0.0329709	0.0295796	0.0366132	0.036789	0.0367675	0.0268404	0.0498271	0.0472018	0.0457387	0.0464472	0.0412478	0.043072	0.0401199	0.0394829	0.0375925	0.0422428	0.0416924	0.04298	0.0481945	0.0441133	0.0347569	0.0376258	0.0348776	0.0340658	0.0321723	0.0331265	0.043104	0.0403769	0.0415788	0.0441131	0.0408656	0.0410071	0.0389282	0.0369554	0.0407079	0.0376409	0.0429829	0.0323228	0.0400693	0.0362925
		SEM 'go'	0.00464333	0.00512287	0.00516011	0.00661249	0.00652877	0.00568959	0.00464186	0.00485978	0.0040899	0.00560515	0.00732749	0.00628351	0.00473167	0.0120313	0.0107863	0.00864802	0.00840249	0.00913422	0.00897408	0.00647065	0.00628579	0.00635351	0.00729854	0.00767915	0.00811713	0.0091408	0.0101957	0.00635606	0.00714867	0.00564028	0.00558618	0.00627917	0.00557288	0.00816681	0.00753731	0.00796385	0.00919361	0.00893122	0.0080133	0.00633615	0.00642121	0.00758521	0.00658117	0.00674182	0.00451889	0.00759442	0.00633901
		Mean 'nogo'	0.0376006	0.0426095	0.0370076	0.049913	0.0399617	0.0382209	0.0480044	0.0354759	0.0379168	0.0301006	0.036315	0.035743	0.0477944	0.0543209	0.0661181	0.0575483	0.0413	0.0458822	0.04392	0.0491908	0.0436166	0.0459124	0.0445951	0.0341107	0.0388738	0.0329077	0.0316456	0.0416852	0.0307896	0.0345873	0.0306194	0.033182	0.0393704	0.0340571	0.0424378	0.0409249	0.0387443	0.0273854	0.0350194	0.0366552	0.0326104	0.0320781	0.0392939	0.0392939	0.0377483	0.0422788	0.035153
		SEM 'nogo'	0.00587609	0.00748095	0.00822627	0.00930265	0.00556628	0.00561279	0.007437	0.00641781	0.00508405	0.00384512	0.00609266	0.00512407	0.00917452	0.010098	0.0147192	0.00988315	0.00730947	0.00730144	0.00559901	0.00817915	0.00561751	0.0072593	0.00554828	0.00398245	0.00502447	0.00379789	0.00370415	0.00577403	0.00412575	0.00587912	0.00493151	0.00612485	0.00520472	0.00528573	0.0062987	0.00542903	0.00450954	0.00295916	0.00428473	0.0053415	0.00366223	0.00412978	0.00627302	0.00484705	0.00488182	0.00571085	0.00650493
	T4	Mean 'go'	0.0468562	0.0419072	0.0336558	0.0355486	0.0376519	0.0375011	0.0339687	0.0339009	0.0386966	0.0336928	0.0372316	0.0343556	0.0312382	0.0437538	0.047003	0.057651	0.0507978	0.0440866	0.0436909	0.0360874	0.0393445	0.0463247	0.0432411	0.0372652	0.0336045	0.0390999	0.0349437	0.0360258	0.0369521	0.0393234	0.0388762	0.0415313	0.0375876	0.0391583	0.0427995	0.042243	0.0454367	0.0420225	0.0439973	0.043761	0.0386027	0.036961	0.0394745	0.0433978	0.0364085	0.0372303	0.0380722
		SEM 'go'	0.00805942	0.0095453	0.00493929	0.00615821	0.00561792	0.00559639	0.00486539	0.00561465	0.00464161	0.00486419	0.00564594	0.00477284	0.0050307	0.00891743	0.00912575	0.0112544	0.00929906	0.00653124	0.00589739	0.00460859	0.00502871	0.00784462	0.00753478	0.0058826	0.00502798	0.00740589	0.00436545	0.00554648	0.00649064	0.00622811	0.00645364	0.00880831	0.00721688	0.0065275	0.00725143	0.00709959	0.00777618	0.00826964	0.00737751	0.00729619	0.00603796	0.00617843	0.00632493	0.00684594	0.00525876	0.00591785	0.00669634
		Mean 'nogo'	0.0388534	0.0453502	0.0429907	0.0419946	0.0466658	0.0411386	0.0395134	0.0477705	0.0440605	0.049883	0.0492721	0.0507241	0.0521281	0.0680512	0.0851234	0.0709077	0.0643061	0.054606	0.0623214	0.0508128	0.0440467	0.0473687	0.0377459	0.0402902	0.0451778	0.0476874	0.0460271	0.0375895	0.0436261	0.0440227	0.0527934	0.0459811	0.0420773	0.0446077	0.0378177	0.0388611	0.0433961	0.0416105	0.0422848	0.0480428	0.0400216	0.0474053	0.0454734	0.0403451	0.0458165	0.0449065	0.0376088
		SEM 'nogo'	0.00586656	0.00743132	0.00651577	0.0075933	0.00673772	0.00499392	0.00538399	0.00648674	0.00626671	0.00600596	0.00611246	0.00814177	0.00710956	0.0156306	0.0206161	0.0164407	0.0133589	0.00897911	0.0110805	0.0076984	0.00599582	0.00729424	0.00509812	0.00557156	0.00588132	0.00776091	0.00730581	0.00472183	0.00589875	0.00767956	0.0144771	0.00725585	0.00573465	0.00759472	0.00611124	0.00532043	0.00580182	0.00594587	0.00634855	0.00695277	0.00552932	0.00745204	0.00730693	0.00641428	0.00671992	0.00773818	0.0048333
	T5	Mean 'go'	0.0378697	0.0375855	0.0309587	0.0352865	0.0314386	0.031067	0.0315373	0.0351863	0.0329986	0.0406336	0.0352512	0.0391065	0.0431087	0.0624751	0.0668669	0.0489552	0.0505275	0.0449525	0.0438915	0.0448271	0.0427749	0.0447656	0.0368528	0.0460167	0.041176	0.0406721	0.0396353	0.0378583	0.04003	0.0363557	0.0311346	0.0357285	0.031288	0.0369426	0.0323658	0.0394902	0.0358481	0.0280709	0.0329564	0.0400274	0.0379134	0.0336074	0.038263	0.0336014	0.0374307	0.0357644	0.0373242
		SEM 'go'	0.00586568	0.00505069	0.00519932	0.00456778	0.00404052	0.00384244	0.00480799	0.00434566	0.00438777	0.00633488	0.00454107	0.00698047	0.00821122	0.0173786	0.0222988	0.0117708	0.00961724	0.0103009	0.00806162	0.00692713	0.00704189	0.00884144	0.00571364	0.00683602	0.00783442	0.00729453	0.00911551	0.00640093	0.008293	0.00675485	0.00663965	0.00584367	0.00597943	0.0065637	0.00486255	0.0061065	0.00535055	0.00425978	0.00488192	0.00865778	0.00691675	0.00583575	0.00601049	0.00630532	0.00661403	0.00540447	0.00645074
		Mean 'nogo'	0.0369098	0.0386851	0.0391856	0.0296217	0.0293617	0.0382919	0.0384207	0.0320717	0.0346242	0.0355262	0.0352743	0.0388857	0.0364603	0.0501296	0.0546137	0.0553468	0.0464997	0.0492964	0.0371726	0.0380594	0.0398647	0.0385877	0.0371405	0.0355709	0.0345818	0.032415	0.0362183	0.039163	0.030918	0.0346059	0.0301302	0.0355841	0.0347321	0.0377836	0.0267752	0.0309769	0.0265949	0.0332827	0.0310842	0.0297823	0.0314834	0.0314094	0.0266433	0.0341696	0.0353099	0.025078	0.0314252
		SEM 'nogo'	0.00479172	0.00502823	0.0054597	0.00452693	0.0035327	0.00519829	0.00489498	0.00347501	0.0049036	0.00537767	0.00543334	0.00546684	0.00544377	0.00949981	0.0122949	0.0123488	0.00810103	0.0069257	0.00561178	0.00538476	0.00517155	0.00591562	0.00462262	0.00420715	0.00509261	0.00404283	0.00475091	0.00600662	0.00376548	0.0060944	0.00419588	0.00498351	0.00620435	0.0050513	0.00338406	0.00386196	0.0035316	0.00381276	0.00386178	0.00354873	0.00432056	0.00539734	0.00287859	0.00494067	0.00515825	0.0032066	0.00396453
	T6	Mean 'go'	0.0419599	0.0440044	0.0412585	0.0529959	0.0528969	0.0410979	0.0388074	0.0366118	0.0363956	0.0394268	0.0356282	0.0375587	0.0381211	0.0379822	0.0476344	0.0734971	0.0667021	0.0650263	0.0653539	0.0555152	0.0574915	0.0520497	0.0561017	0.0575679	0.0517009	0.0562902	0.0492596	0.052454	0.0513936	0.048265	0.0546063	0.0500777	0.0533388	0.0600755	0.0507071	0.0420539	0.0645342	0.0506197	0.0576486	0.049747	0.060728	0.0446495	0.0439704	0.0455542	0.0448413	0.037884	0.0358526
		SEM 'go'	0.00679806	0.00958052	0.00616173	0.00945026	0.0115111	0.00615392	0.0062138	0.00514506	0.00713437	0.00617088	0.00535793	0.00530208	0.00612361	0.00729281	0.0123512	0.0189723	0.0206278	0.0151147	0.01547	0.0150103	0.0117579	0.0103197	0.0114666	0.0120926	0.0105551	0.0128232	0.0107013	0.0110457	0.0106402	0.00835063	0.0141923	0.00911161	0.00970211	0.015597	0.00913386	0.00730136	0.0130654	0.0135525	0.0113389	0.00833757	0.0139401	0.00827736	0.00751404	0.00771848	0.00913381	0.00625451	0.00640229
		Mean 'nogo'	0.044397	0.0408443	0.0460768	0.0484454	0.0520195	0.0567393	0.0433839	0.0389869	0.0413213	0.0523448	0.0548597	0.0628403	0.070858	0.081917	0.113091	0.093559	0.0718362	0.0816876	0.057369	0.0605025	0.0728447	0.0594476	0.0496651	0.0558033	0.0598483	0.0442348	0.0496388	0.0446328	0.043324	0.0532966	0.0382034	0.0438293	0.0473287	0.0390997	0.0503186	0.0449477	0.0409073	0.0486052	0.0500124	0.0447937	0.0370203	0.074989	0.0648334	0.0619202	0.0498183	0.0386945	0.0376242
		SEM 'nogo'	0.00671105	0.00610187	0.00642555	0.00858945	0.00798606	0.0171778	0.00574845	0.00577516	0.00516638	0.00778657	0.00950423	0.0116478	0.0150976	0.0137477	0.0251287	0.020624	0.0137976	0.0209636	0.0152759	0.00989873	0.0136782	0.0102177	0.00912734	0.00897142	0.014224	0.0066666	0.0085334	0.00694792	0.00615058	0.00873997	0.00585188	0.00682177	0.00800701	0.00569547	0.00834012	0.00759398	0.00792568	0.00931234	0.0086132	0.00710055	0.00554059	0.0176079	0.0164709	0.0106862	0.00805568	0.0050747	0.00454859
	T7	Mean 'go'	0.0398132	0.0454426	0.041489	0.0424162	0.0391561	0.0387118	0.0387506	0.0381393	0.035034	0.039243	0.0301167	0.037148	0.0310078	0.0396534	0.039823	0.0354994	0.0375135	0.0367837	0.0288895	0.0278307	0.028172	0.0268504	0.0296689	0.0308364	0.0326341	0.0338771	0.033108	0.0326603	0.0378897	0.0323326	0.0308076	0.0306956	0.031357	0.0304639	0.0354291	0.0317382	0.0407697	0.0317358	0.0353535	0.0301716	0.0326255	0.0351675	0.0343115	0.0338213	0.0361155	0.0392791	0.0319959
		SEM 'go'	0.00499803	0.00603753	0.00497193	0.00493677	0.005451	0.00582196	0.00537178	0.00545753	0.00406276	0.00497282	0.0042943	0.00495228	0.00517334	0.00829799	0.0084853	0.00706294	0.00613965	0.00651695	0.00422453	0.0038713	0.00331037	0.00369866	0.00446073	0.00463737	0.00618592	0.0070499	0.00590277	0.00632724	0.00622122	0.00565535	0.00524013	0.00578335	0.00467785	0.00489477	0.00608111	0.00422762	0.00596567	0.00470422	0.00469425	0.0044571	0.0047883	0.00488959	0.00469148	0.00487777	0.00506016	0.00464516	0.00409712
		Mean 'nogo'	0.0382691	0.0416202	0.0455191	0.0494116	0.0426609	0.044786	0.0396657	0.0482725	0.0432262	0.0469331	0.0508077	0.0495822	0.0704007	0.1115	0.14341	0.131434	0.11217	0.0761403	0.0755921	0.0624436	0.0542351	0.0545322	0.0519511	0.0475556	0.0393882	0.0409318	0.0414314	0.0428874	0.035452	0.041591	0.0361753	0.0338734	0.0378739	0.0386383	0.0369089	0.041352	0.0387696	0.0449231	0.0431351	0.0392954	0.0408791	0.0428186	0.0457592	0.0417469	0.0365666	0.0380912	0.041714
		SEM 'nogo'	0.00559171	0.00532687	0.00568703	0.00614265	0.00478857	0.00590442	0.00409493	0.00558965	0.00504433	0.00558329	0.00624017	0.0059541	0.00959016	0.0239796	0.0378117	0.0302153	0.0284454	0.0156267	0.0147516	0.00974796	0.00744613	0.00821943	0.00806546	0.00652038	0.00536083	0.00564316	0.00550359	0.00534871	0.00407279	0.00492102	0.00438915	0.00480665	0.0053192	0.00458586	0.00460851	0.00478217	0.00434482	0.00525189	0.00602447	0.00537509	0.00495828	0.00621535	0.00791691	0.00601725	0.00478125	0.00554391	0.00577197
	T8	Mean 'go'	0.0447061	0.0431324	0.0358861	0.0365101	0.0417681	0.0350139	0.0342525	0.0259474	0.0292505	0.0268367	0.0314196	0.0278103	0.0283131	0.0427781	0.0497535	0.0425598	0.034165	0.0340398	0.0285302	0.028024	0.0286083	0.0301722	0.0292662	0.034559	0.0314966	0.04304	0.0365912	0.0353233	0.0381476	0.0426286	0.0458134	0.0347818	0.0346815	0.0358362	0.0351235	0.0361503	0.0318024	0.0401673	0.0364067	0.0351726	0.0365094	0.0429414	0.0394434	0.037161	0.0427098	0.0400386	0.0383631
		SEM 'go'	0.00553483	0.0046411	0.00535363	0.00425474	0.00508267	0.00432838	0.00472991	0.0033899	0.00402437	0.00438768	0.00553147	0.00467995	0.00725515	0.0129991	0.0181678	0.0100716	0.00642139	0.00599529	0.0047604	0.00391109	0.00514799	0.00469242	0.00494456	0.00648053	0.00581177	0.00823997	0.00825948	0.00724483	0.00768754	0.008361	0.00922311	0.00683045	0.00615948	0.00585985	0.00641463	0.00623515	0.00694262	0.00629735	0.0059964	0.00623975	0.00541171	0.0080964	0.00621763	0.00590923	0.00803383	0.00785195	0.00671027
		Mean 'nogo'	0.0419085	0.048015	0.0475473	0.0502017	0.0464782	0.044202	0.0523104	0.0544421	0.0491926	0.0505194	0.0574638	0.0594803	0.0844463	0.142157	0.175743	0.145903	0.104029	0.0988456	0.088291	0.0846861	0.076661	0.0737214	0.0667584	0.0586408	0.0522591	0.0606704	0.0530658	0.0521442	0.0490943	0.040931	0.0438468	0.0484592	0.0419114	0.0459751	0.0440897	0.0464098	0.0494444	0.0453968	0.0475701	0.0384078	0.0413746	0.0460702	0.0487002	0.0488305	0.0386575	0.0452059	0.0490951
		SEM 'nogo'	0.00477266	0.00579656	0.00467657	0.00601619	0.00494096	0.00479616	0.006612	0.00619828	0.00535812	0.00624336	0.00552665	0.00642447	0.0157731	0.0457274	0.0417808	0.0284873	0.0177842	0.0130888	0.0124708	0.0126097	0.0101219	0.0105705	0.00866448	0.00648091	0.00604953	0.0067957	0.00730345	0.00544906	0.00516968	0.00431614	0.00434867	0.00518551	0.00488269	0.00505305	0.00573521	0.00645187	0.00704905	0.00612735	0.00614947	0.00437879	0.00650017	0.00477474	0.00556223	0.00549809	0.00395199	0.00587649	0.00608986
	Average plot	T1	T2	T3	T4	T5	T6	T7	T8
	'go'	0.0411931	0.0403253	0.0410759	0.0422908	0.0464552	0.0533021	0.0328424	0.0335714
	SEM	0.00681682	0.00662543	0.00803181	0.00566617	0.00867665	0.01077	0.00430623	0.00557172
	nogo'	0.0379199	0.0480403	0.0461691	0.0555503	0.0423502	0.0704486	0.0779825	0.094059
	SEM	0.00484574	0.00642346	0.00708458	0.00839941	0.00590817	0.0125737	0.0132659	0.0131284
	pre-stim	0.037448	0.0380478	0.0360321	0.04058	0.034863	0.0445007	0.041928	0.041906
[truncated: 7 more columns]
