# Supplementary material for: Mouse prefrontal cortex represents learned rules for categorization
Source: Nature. 2021 Apr 21;593(7859):411–7. doi: 10.1038/s41586-021-03452-z (PMC8131197; doi:10.1038/s41586-021-03452-z)
Supplement: Supplementary file 6 — Source Data Fig. 4 [file 41586_2021_3452_MOESM6_ESM.xlsx]

## Sheet: Figure4c
		average d' per training session
	Mouse	-38	-37	-36	-35	-34	-33	-32	-31	-30	-29	-28	-27	-26	-25	-24	-23	-22	-21	-20	-19	-18	-17	-16	-15	-14	-13	-12	-11	-10	-9	-8	-7	-6	-5	-4	-3	-2	-1	0	1	2	3	4	5	6	7	8	9
	M12	NaN	NaN	0.0297317	-0.260893	0.00565828	0.0437183	0.014673	0.0495503	0.154689	0.0207643	0.0628047	0.37177	-0.122664	-0.0745456	0.206521	0.071593	0.331176	0.244513	-0.176054	-0.166303	0.0496333	0.417936	0.173808	0.178754	0.213024	0.0571991	0.429029	0	-0.00463496	0.606072	0.491846	0.424847	0.167949	0.253991	0.13074	0.507795	0.555363	1.4722	1.59588	1.36639	0.701399	1.17769	1.31843	2.18901	2.59313	3.96304	3.81875	2.96057
	M13	NaN	NaN	NaN	NaN	NaN	-0.0769504	-0.140354	0.0393697	0.0295951	0.061422	0.133616	0.0198952	0.113003	0.297544	-0.0429609	0.595541	-0.0667079	-0.0742167	-0.0249411	0	0.145501	-0.00475631	0.451876	0.11887	0.00539656	0.0964599	0.341994	-0.00552846	-0.336693	-0.0801503	-0.278957	-0.0571421	0.502545	-0.453633	0	0.456833	0.906169	1.1624	0.738672	2.37619	1.16661	2.25588	1.65186	2.58594	3.3426	3.4767	3.0484	2.55876
	M14	-0.0656459	0.652282	-0.0284366	-0.099618	-0.0327558	0.0754222	-0.0849451	-0.272599	0.104828	-0.0675304	-0.224406	-0.175184	0.412747	0.404741	0.15798	0.21611	-0.275257	-0.0191279	0.678782	0.0651573	-0.100894	0.00508911	-0.0847796	0.463616	-0.0958877	0.565991	-0.274561	0.129361	-0.185206	0.214207	0.185745	0.299501	0.55762	0.153443	0.230474	0.640611	0.837958	1.35378	1.61609	2.06161	2.0213	2.33146	2.0502	2.46141	1.02938	1.79583	2.20276	NaN
	M15	NaN	NaN	NaN	NaN	NaN	NaN	NaN	NaN	NaN	NaN	NaN	NaN	0.033096	0.0192723	-0.0292796	0.0416631	0.0321108	0.0576061	0.0699342	0.0623338	0.0601041	0.0754956	0.231661	0.366765	0.304299	0.634932	0	0.566585	0.415894	0	0.522829	0.65341	-0.0182498	0.276754	0.905427	0.766568	0.454477	1.36147	0.706492	0.937728	0.797555	1.11772	1.20614	1.25107	1.56164	1.223	2.98419	3.69916
	M16	NaN	NaN	NaN	NaN	NaN	NaN	NaN	NaN	NaN	NaN	NaN	NaN	NaN	NaN	NaN	NaN	NaN	0.0205554	0.0919879	-0.122906	0.0899849	0.0708242	0.171892	-0.0659548	0.0709395	0.0829671	0.410847	0	0.68683	0.113297	0.569521	0.679858	-0.154307	0.774247	-0.289307	0.270897	0.540192	1.14814	0.180692	0.643223	0.458296	0.55794	0.920858	0.957764	1.75263	1.46523	1.03081	2.30128
	M17	NaN	NaN	NaN	NaN	NaN	NaN	NaN	NaN	NaN	NaN	NaN	NaN	NaN	0	0.264431	0	0	0	0.428532	0.443356	-0.461088	0.0932722	0.238733	0.160791	0.0356004	0.329627	0.421393	0.264434	0.746624	0.460938	0.530974	0.184729	0.628217	0.499992	0.379019	0.80558	0.719964	1.56654	2.00869	2.43322	1.97943	1.70536	2.26215	2.90829	2.82605	NaN	NaN	NaN
	M18	NaN	NaN	NaN	NaN	NaN	NaN	NaN	NaN	NaN	NaN	NaN	NaN	NaN	NaN	NaN	NaN	NaN	0.0622396	-0.2626	0.646019	0.683184	0.298448	0.292708	0.0470097	0.170239	0.46827	0.697986	0.274971	0	0.575662	0.366384	0.458648	0.399945	0.650408	0	0.811734	0.936931	1.10571	1.80504	1.30176	2.54345	1.75382	2.06192	3.10592	NaN	NaN	NaN	NaN
	M19	NaN	NaN	NaN	NaN	NaN	NaN	NaN	NaN	NaN	0	0	0.064561	0	0	0.0273556	0	0	0.118464	0.00466326	-0.256672	0.275501	0.0287361	-0.126965	-0.0801272	0.191574	-0.23351	0.0355466	-0.00364491	0.00732769	0	0	-0.0321589	0.0287361	0.0146793	0	0.428319	-0.0487592	1.25079	0.166784	1.26413	1.28306	0.746516	2.56023	3.06782	3.05352	2.64461	2.37313	2.43178
	M20	NaN	NaN	NaN	NaN	NaN	NaN	NaN	NaN	0.0210022	0.289514	0	-0.0314527	0.129835	0.109985	0.46477	0.124798	-0.432248	0.561979	-0.154283	0.304099	0.0754222	0.311059	0.0571421	0.148425	0.472981	-0.099748	0.0571421	0.0832197	0.131423	0.277956	0.547224	0.588898	0.284465	-0.421291	0	0.285064	0.866442	1.04431	1.48354	1.72464	2.20689	1.64004	2.63985	2.36921	2.73368	3.59311	3.51083	NaN
[truncated: 13 more columns]

## Sheet: Figure4e
	Category-tuning index
		T5 rel.	T5 irrel.	L/R rel.	L/R irrel.
		0.147415	-0.0447911	-0.0487881	-0.000974162
		-0.000326376	-0.0200251	-0.0306912	-0.0431397
		0.000126644	-0.00669542	0.0423047	-0.0304153
		-0.0256384	-0.0393439	-0.0248178	-0.034073
		0.0226377	-0.0401592	-0.0202073	-0.0333211
		-0.00547072	-0.0372283	-0.00966167	0.00899185
		0.0672885	-0.0313586	0.0888273	-0.0305953
		-0.00487925	-0.0420544	-0.0399037	-0.044174
		0.0171406	-0.0405992	-0.0367338	-0.0313869
		-0.0309583	-0.0177875	-0.0329338	-0.0482182
		0.0472216	0.0335368	-0.0328894	-0.0256282
		-0.021823	-0.0331027	-0.0476484	-0.0494426
		0.0840371	-0.015154	0.0772368	0.00394359
		0.0226195	0.0202086	0.00766138	-0.0258943
		0.010129	-0.00740628	-0.0503834	-0.0387447
		-0.0353595	-0.0324616	-0.0155781	-0.013719
		0.0697925	-0.0345738	-0.0116797	-0.0381493
		0.00220083	-0.0260784	0.131303	-0.0227129
		-0.0277822	0.0557394	0.195232	-0.0467832
		-0.0419376	-0.048119	0.0689741	-0.0470702
		-0.0235326	0.000614342	-0.00689025	-0.0441212
		-0.036826	-0.0458213	-0.0174707	-0.0467707
		-0.0237281	-0.0278039	-0.0245708	-0.0302171
		-0.0435078	-0.00358375	-0.0474389	-0.0500825
		-0.0311878	-0.0468241	-0.043058	-0.027755
		-0.0128121	-0.0448079	-0.025941	-0.0426277
		0.0976724	-0.0440982	0.0102255	-0.0406461
		0.00729447	-0.0173071	-0.0186922	-0.0391376
		0.0739949	-0.0400264	-0.0347209	-0.000466202
		-0.00266384	-0.0343801	-0.0316703	-0.0280633
		0.048528	-0.0500082	-0.0439355	-0.0487476
		-0.0447947	-0.0138067	-0.0471076	-0.0200785
		-0.0463084	-0.0326542	0.0327334	-0.0451661
		-0.0238256	-0.0213762	-0.0394036	-0.0371019
		-0.0364244	-0.0362325	0.0811663	-0.0482961
		-0.0436929	-0.0337866	-0.0144565	-0.0465318
		0.358943	-0.047449	0.0868619	-0.0291132
		0.111	-0.0443916	0.0196694	-0.0316296
		0.0267267	-0.0138282	0.0897365	0.000535876
		0.12791	-0.0412865	0.0131992	-0.0359407
		-0.0273166	-0.0359039	-0.0199622	-0.0196582
		-0.0348757	-0.040331	0.0225719	-0.0340737
		0.0596666	-0.0423901	-0.039265	-0.0217265
		0.110939	-0.0105319	0.167287	0.0457273
		0.321563	-0.0157109	-0.0513413	-0.0135731
		0.146896	-0.0178337	0.10619	-0.0379508
		0.00586505	-0.0278694	0.00593451	-0.00354583
		-0.046397	-0.0395973	-0.0263542	-0.0465507
		0.081024	-0.0312292	0.0422309	0.0211828
		0.128689	-0.0380694	-0.00196382	-0.0355259
		-0.0349962	-0.0152986	-0.0206903	-0.00455868
		-0.0254003	-0.0305251	-0.0393575	0.00400314
		-0.0429512	0.00233735	-0.0421374	-0.042247
		-0.044738	-0.0538881	-0.0348006	-0.0208301
		0.00835602	-0.0294012	-0.0505826	-0.0208644
		-0.0338437	0.0518564	-0.0387103	0.031252
		0.245433	-0.0486213	0.186207	-0.0443086
		0.145952	-0.045849	0.0484717	-0.025168
		0.0258139	0.0114894	0.158349	0.0356683
		0.0554551	-0.0337467	-0.0178448	-0.0410478
		0.0604808	-0.0160026	0.113941	-0.0310345
		-0.0477692	-0.0257932	-0.0403918	-0.0211999
		-0.0294182	-0.0361101	0.00513041	-0.0371072
		0.0251511	0.0110518	-0.0399157	-0.0486894
		-0.032136	-0.0258611	-0.000563542	-0.0462758
		-0.0401587	0.0110264	-0.0286516	-0.0472498
		0.0499979	0.013066	0.0748857	-0.0237111
		-0.0221751	-0.0513387	-0.0522091	-0.00903129
		0.0503246	-0.0357373	0.0893396	-0.0461334
		-0.0316279	-0.0422652	-0.0291168	-0.0412474
		0.0100304	-0.0336725	-0.0282782	-0.0359026
		-0.0462089	-0.0439747	0.0552354	-0.0138408
		0.0231462	-0.0532511	-0.0245278	-0.0309165
		-0.0414372	-0.0166706	-0.0158889	-0.0368334
		0.0764592	-0.0420207	-0.013309	-0.0414201
		0.0147004	-0.0377501	-0.0363321	-0.0275691
		-0.0282123	-0.0259777	0.0465957	-0.0426434
		0.0301531	-0.0350858	-0.00204386	-0.0150597
		0.195246	-0.0234904	0.225845	0.0192494
		-0.0493714	-0.00662517	-0.025674	-0.0349637
		0.181288	-0.0365534	-0.041777	0.033445
		-0.00598024	-0.0106981	-0.0433608	-0.0405246
		-0.0301783	-0.0127868	0.222241	-0.0432009
		0.0678617	-0.0275961	-0.0347562	-0.0485162
		-7.47886e-05	-0.0428803	-0.0230003	-0.0363747
		-0.0499615	-0.045091	-0.00337688	-0.0354632
		0.00615088	-0.0266569	0.142096	-0.0437544
		-0.0113595	-0.0143381	0.0572383	-0.0075962
		0.272194	-0.049003	-0.028888	-0.0306899
		-0.0290491	-0.0383393	0.0724772	-0.0183849
		-0.0410104	-0.0273963	0.0518021	0.012713
		-0.0245075	-0.044872	-0.0421197	-0.030982
		-0.0299273	-0.0536739	-0.0415878	-0.00163993
		0.0394737	-0.0105871	0.135617	0.02855
		0.00281559	-0.0233346	0.0456769	-0.0359732
		0.100958	-0.025097	0.0921429	-0.0394466
		0.10849	-0.0175296	0.223871	-0.0489967
		0.0706958	-0.0443715	-0.0478614	-0.0472243
		0.0384334	-6.64186e-05	-0.0130634	-0.0295294
		-0.051275	0.00197073	0.0532169	-0.0450609
		0.217229	-0.0447087	-0.0108354	-0.0276623
		-0.021243	-0.012232	-0.0416519	-0.0450474
		0.258861	0.00239526	0.137735	0.0735347
		0.11031	-0.0391635	-0.042154	-0.0507719
		-0.046761	-0.0200048	0.0512331	0.0379972
		0.151684	-0.0411593	0.0194866	-0.048019
		-0.0239691	-0.0360807	-0.05141	-0.00921607
		0.0139889	-0.0504043	-0.037334	-0.0052945
		-0.0144052	-0.0418836	-0.0361411	-0.046064
		-0.0314327	0.0404951	0.0257981	-0.0342166
		-0.00809844	-0.0481935	-0.0355605	-0.0124764
		-0.0452346	-0.0166232	0.00813632	-0.0390962
		0.010321	-0.0381143	0.00592748	-0.0369666
		0.0635014	-0.053127	0.0183893	-0.0100356
		-0.0290223	0.00843097	-0.0513081	-0.0272176
		-0.00972414	-0.0461906	0.120753	-0.0371253
		0.110003	-0.0435351	-0.0239472	-0.0377873
		-0.00359401	-0.0295895	0.00559235	-0.0515516
		0.0169064	-0.0432627	-0.0473856	-0.021193
		0.0213737	0.0101791	-0.0373876	0.00264741
		0.0488816	-0.0528288	-0.0104148	-0.0376651
		0.150852	-0.00191424	0.142085	-0.0224309
		-0.0175108	-0.0328549	-0.0230915	-0.0434061
		-0.0364975	-0.0292874	-0.0390647	0.171478
		0.0509241	-0.0379671	-0.0459881	0.00529691
		-0.0497123	-0.0355297	-0.0143524	-0.0331049
		-0.0403163	-0.0242123	-0.0256998	-0.0431708
		0.0156042	-0.045611	0.0373136	-0.0242484
		0.125104	-0.0164268	0.0791781	-0.0376736
		0.00472023	0.00999404	-0.0192518	-0.0155883
		-0.0377166	0.0205156	-0.0267845	-0.0270844
		-0.0385715	-0.0213436	-0.0152059	-0.0296119
		-0.0317457	-0.0303815	-0.0226647	-0.0288275
		0.129352	-0.00434739	-0.0388987	-0.0409405
		-0.0501643	0.0107475	-0.0221237	-0.0519837
		-0.0468775	-0.0444269	0.0298268	-0.0294516
		0.0139026	-0.0322591	-0.0276402	-0.0398752
		0.0103523	-0.0252544	-0.0461869	-0.025742
		-0.0416868	-0.0199427	-0.0245821	-0.0513895
		-0.0510175	-0.0121915	-0.02939	-0.0484158
		0.00544869	-0.0362241	-0.0197361	-0.0393873
		0.0283472	-0.0222407	0.0106392	-0.0426917
		-0.00941685	-0.0478296	-0.0309548	-0.0375595
		-0.0211757	-0.0478423	0.0350616	-0.0407183
		-0.0454146	-0.0465442	-0.0044846	-0.0249145
		-0.0295087	-0.0401675	-0.047535	-0.0398394
		0.0980768	-0.0429954	-0.00485349	-0.0438422
		0.0347301	-0.0124128	0.0218963	0.00723243
		-0.0413741	-0.0286804	-0.0468443	-0.0273218
		-0.0124953	-0.0420894	0.0305928	-0.0506725
		-0.0153802	0.00370669	-0.0389427	-0.046287
		0.0698334	-0.00405705	-0.045948	-0.0255777
		-0.000323499	-0.0460644	-0.0484931	-0.026833
		0.0126444	-0.0424458	-0.0206801	-0.0431649
		-0.0450228	0.00583234	-0.0270142	-0.0238185
		0.011134	-0.0086686	0.00304494	-0.0232949
		0.0051946	-0.0414297	0.0198976	-0.0427699
		0.0450158	-0.0394927	0.0414084	-0.0207707
		0.00921838	-0.0471785	-0.0423691	-0.0393875
		0.152545	-0.0214043	0.0111475	-0.0440813
		0.0906462	-0.0288489	-0.0403797	-0.0426713
		-0.00159113	-0.0495847	-0.000375996	-0.037108
		0.331357	-0.0478809	-0.0397948	-0.0475759
		0.0725068	-0.0474825	-0.03485	-0.0476745
		0.247358	-0.0315131	0.00544152	-0.0309704
		0.0457439	-0.0445071	-0.00146678	-0.0122229
		-0.00961975	-0.0442342	0.01091	-0.0473636
		0.0648891	-0.0281867	0.136815	0.0364045
		-0.0158484	-0.0325026	-0.034502	-0.0368084
		-0.0180099	-0.0130435	0.0944663	-0.044437
		0.114681	-0.0460683	0.00375235	-0.0094408
		0.237756	-0.0436467	-0.0163479	-0.0402174
		-0.0332317	-0.0431219	-0.0249919	-0.0354915
		0.0597896	-0.0530984	-0.0164476	-0.0438505
		-0.0498409	0.0320487	-0.0426152	-0.0318639
		-0.0288909	-0.0455515	0.0784566	-0.0455924
		-0.0385784	-0.0479085	-0.0481357	-0.0327923
		0.0428292	-0.027062	-0.0200509	-0.0360613
		-0.0084921	-0.0406798	0.00940452	-0.0394683
		-0.0392262	0.02459	-0.0421405	-0.0441788
		-0.0394647	-0.00537362	0.0239873	-0.0393335
		0.0337475	-0.0235671	0.205899	-0.0481181
		-0.0307043	-0.0494598	0.0292428	-0.020614
		0.0483507	-0.0154904	0.0730582	-0.0432171
		-0.0189598	-0.017106	-0.0162161	0.0209243
		-0.00806218	-0.0468272	-0.0332581	0.0268247
		0.0320469	-0.0475057	-0.0502991	-0.0447897
		0.238363	-0.0275788	-0.00625076	-0.0477258
		0.0765402	-0.0414627	-0.0191559	-0.0324273
		0.00613121	-0.0280229	0.108257	-0.0187052
		-0.00725634	-0.0354284	-0.0364609	-0.0299739
		-0.0253523	-0.0220269	0.0360108	0.0341257
		0.337364	-0.0477571	-0.03207	-0.00811135
		0.0673678	-0.036672	-0.036155	-0.0378834
		0.23521	-0.0463401	-0.0223706	-0.03607
		-0.041042	-0.0297256	-0.0243524	-0.0475404
		-0.00422627	-0.0296769	-0.044079	0.00349603
		-0.0426485	-0.0330802	-0.0264866	-0.0276107
		-0.00334333	-0.0307822	-0.0322511	-0.0369945
		-0.0370676	-0.0463719	-0.0301456	-0.0463435
		0.0530203	-0.0137674	-0.0518397	-0.0382718
		0.0297358	-0.0408195	0.0143618	-0.0302595
		-0.0153664	-0.0246644	-0.0067493	-0.00501406
		0.127015	-0.0133755	-0.0439306	-0.0371747
		-0.01418	0.0288403	-0.0456247	0.0101145
		-0.0185587	-0.0366929	0.0297594	-0.0413305
		0.214189	-0.0287175	0.012287	0.0223841
		-0.0441297	-0.0329969	0.00262256	-0.0404367
		0.0450433	-0.0442927	-0.0467795	-0.0302493
		-0.00996166	-0.0390999	-0.0377795	-0.0288277
		-0.043454	-0.0516286	0.0346253	0.0205333
		0.122001	-0.0333583	-0.0448453	-0.0336515
		0.00429844	-0.0322123	-0.042584	-0.0383239
		0.0738363	-0.0339121	-0.0513545	-0.0263604
		-0.0056468	-0.0458465	-0.043152	-0.028327
		-0.0387879	-0.0452667	-0.0422713	-0.00138361
		-0.00879602	0.0133051	-0.0406169	-0.0286765
		0.00139801	-0.0201759	-0.0204588	-0.0179936
		0.0160614	-0.0316927	-0.0144067	-0.0187682
		-0.0186337	-0.0382241	-0.0369899	-0.0360472
		0.185767	-0.0335888	-0.0424279	0.00398253
		-0.0170336	0.0109605	-0.028843	-0.0273464
		-0.0502862	-0.0342951	-0.0274763	-0.0399977
		-0.00288392	0.0334112	-0.0140837	-0.0528383
		0.0585528	-0.0441546	-0.00848065	-0.0491848
		-0.0459642	-0.0329702	-0.0034417	-0.0453572
		-0.0409512	-0.0343508	-0.0136983	-0.0394561
		-0.0153318	-0.00434685	0.124152	-0.0115374
		-0.0321503	-0.0404183	0.055267	-0.00239225
		0.0897559	-0.0175391	-0.0358622	-0.0380458
		0.00820486	-0.0459103	-0.0223628	-0.0158997
		0.0028106	-0.0203737	0.00305682	-0.0439085
		-0.0415744	-0.0448505	-0.00703598	-0.0332602
		-0.0373504	0.00816433	-0.0426997	-0.0324033
		-0.0255994	-0.0399082	-0.0340953	-0.0404156
		-0.0274832	-0.0521891	-0.0279302	-0.0480423
		0.188444	-0.0449755	-0.0300814	-0.0471486
		-0.0289315	-0.0487822	-0.0516693	0.00801168
		-0.0211867	-0.0368433	-0.0274462	-0.0429496
		-0.0147984	-0.0424291	-0.0411659	-0.046582
		0.116825	-0.0216602	0.189835	0.0586626
		0.0634901	-0.0505501	0.000258036	-0.0402898
		-0.0350012	-0.049366	-0.0495069	-0.0243517
		-0.0512613	-0.0517325	-0.0505743	-0.0484035
		-0.0190884	-0.0465062	-0.0412975	-0.0123696
		0.00205531	-0.0354182	-0.0443849	-0.0275806
		0.0753815	-0.0124613	0.0080276	-0.0433671
		0.0603652	-0.0401532	-0.0236891	-0.0330868
		0.108955	-0.0440717	0.0045317	-0.0230804
		-0.0407727	-0.0330409	-0.0487207	0.0104611
		-0.042198	-0.0332655	-0.0433168	-0.0133895
		-0.0151764	-0.0443607	0.00017651	-0.0215409
		-0.00731294	-0.0384287	-0.0325715	-0.0354527
		-0.0447165	-0.00103123	-0.0440837	-0.0442986
		0.0267745	-0.00617087	-0.042793	-0.0496442
		-0.0317496	-0.0423435	-0.0296122	-0.0347826
		0.121972	-0.0159436	-0.0394481	-0.0260618
		0.103332	-0.0257039	-0.0404188	-0.0412104
		0.231955	-0.041908	-0.0304228	-0.0440232
		-0.0370246	-0.0352562	-0.0524869	0.0303212
		-0.0249259	-0.0462424	-0.0366684	-0.0449589
		-0.0141893	-0.0265279	-0.0182161	-0.0347459
		-0.016581	-0.0435018	-0.0321858	-0.0319653
		-0.000431353	-0.0204987	0.018347	-0.0281785
		0.0680473	-0.0397811	-0.032045	-0.0370642
		0.024224	-0.0488672	0.0618302	-0.0492297
		0.0530432	-0.0041488	-0.0274089	-0.0230121
		0.0578235	-0.0290397	-0.0227112	-0.0293463
		0.000911394	-0.0409386	-0.0470553	-0.0458182
		-0.0155505	-0.0490452	-0.0221491	-0.0138547
		0.0311338	-0.0360183	-0.0389641	-0.046783
		0.00539225	-0.0088626	-0.0167841	-0.0339824
		-0.0357375	-0.034262	-0.0322494	-0.0433506
		-0.0400239	-0.0171269	-0.0405791	0.0167861
		0.146518	-0.0118226	-0.024978	-0.0347448
		0.0486074	-0.0384422	-0.0329818	-0.0428385
		-0.00867457	-0.00955888	-0.0404179	0.0244214
		0.131312	-0.0332888	-0.0257881	-0.0171142
		-0.048991	-0.0450728	-0.0262957	-0.0421101
		0.0146708	-0.031254	-0.0191502	-0.0307186
		0.036734	-0.0223009	-0.0180687	-0.0442963
		-0.00285813	0.0276117	-0.0438456	-0.0452738
		-0.00390897	0.0216603	-0.0448311	-0.0421177
		-0.0304071	-0.0244759	-0.0363415	-0.0377366
		-0.0295198	-0.0433243	0.075398	-0.044971
		-0.0237613	-0.0445963	0.0179942	-0.0313672
		-0.0290105	-0.0423642	-0.0338704	-0.0352478
		-0.00240406	-0.0433818	-0.0158656	-0.044746
		0.00878765	-0.0396899	-0.0290198	-0.00985588
		-0.0163894	-0.0147238	-0.0274448	-0.0272604
		-0.04051	0.01208	-0.0382771	0.0200473
		-0.0436167	-0.04754	0.0167539	-0.0367886
		-0.0266066	-0.0472358	-0.0377517	-0.0400446
		0.118502	0.05474	-0.0324912	-0.0291708
		-0.0373299	-0.0479451	-0.0287139	-0.0452881
		-0.0285398	-0.0266786	-0.0523661	-0.0323117
		-0.0390334	-0.0385216	-0.0480422	0.0336447
		-0.0445407	0.00615643	-0.0390685	0.0947915
		-0.0438819	0.00782771	-0.017455	-0.012791
		-0.0133578	0.000621045	-0.0253548	-0.0245815
		0.116459	-0.037451	0.0463801	-0.0480671
		0.0315345	-0.0311482	-0.00780801	-0.0231005
		0.00834755	-0.0235478	-0.00941959	-0.0500116
		-0.0449503	-0.0443465	-0.0228872	-0.037202
		0.0298559	-0.0503537	-0.0395204	0.0104341
		0.0659194	-0.0219165	-0.0351629	0.0406077
		0.201376	-0.045688	-0.0470613	-0.0305655
		-0.0412631	-0.0233164	-0.0377676	-0.0457087
		0.0500815	-0.0355796	0.00871336	-0.0301191
		-0.0354861	-0.0257144	-0.0342445	-0.0425847
		-0.0327553	-0.0423496	-0.0229691	-0.041971
		-0.0432566	-0.0427608	-0.0470899	0.0478846
		-0.0362678	-0.0165038	0.0160417	-0.0337132
		-0.0126646	-0.0444925	-0.0369403	0.0149271
		-0.0197798	-0.0338785	-0.0471035	-0.0346915
		-0.00918683	-0.0328264	-0.0219818	-0.0471395
		0.0445054	-0.0311574	-0.0411166	-0.0119841
		-0.0483581	-0.0352839	-0.0216878	-0.040945
		-0.0153781	-0.000785791	-0.0120068	-0.0434113
		-0.0188992	-0.0484927	-0.0513278	-0.0334106
		0.00186229	-0.0472939	-0.0420437	-0.0382862
		-0.0397494	0.00834861	-0.044141	-0.0412817
		0.00367802	0.0399007	0.101106	-0.0355677
		-0.0397716	-0.0506617	-0.0420129	-0.0376842
		0.00923307	-0.0342678	-0.0475986	-0.0409631
		-0.0456505	0.018258	-0.0396628	-0.0396705
		0.154667	-0.00949917	-0.0367564	-0.0414263
		0.0810387	-0.0425561	-0.0422315	-0.0350707
		-0.0281072	-0.030391	-0.0189371	-0.0323666
		-0.0262433	-0.0505887	-0.0284806	-0.0313782
		-0.0407251	-0.0147527	-0.0463038	-0.0480756
		0.0213711	-0.0353618	-0.0431353	-0.0485267
		-0.0418446	0.0101089	-0.00814035	-0.0354611
		-0.0193296	-0.0447354	-0.0488627	0.00440013
		-0.0356966	-0.00924992	-0.019776	-0.0169189
		-0.0135063	-0.0220445	-0.00986281	-0.0285651
		0.0220921	-0.0482759	-0.0283272	-0.0402343
		-0.0505142	-0.0354233	-0.019233	-0.0143628
		-0.0226402	-0.017706	-0.0376359	-0.0277552
		0.0475235	-0.00784403	-0.034493	-0.0472086
		-0.0302022	-0.0348814	-0.0361916	-0.0334675
		-0.0447496	-0.0415501	-0.0429089	-0.0265132
		-0.0446311	-0.00863946	-0.0263314	-0.0503575
		-0.00481085	-0.0442785	-0.0411891	-0.00295183
		0.0146203	0.0718073	-0.0102048	0.00502634
		0.0138578	0.0203349	-0.0204897	-0.0285718
		-0.0307302	-0.00395164	-0.0420683	-0.0231036
		-0.0013032	-0.00406649	0.003288	0.0145825
		-0.0223494	0.0248121	-0.0271413	-0.0309108
		0.0102051	-0.0416784	-0.0489879	-0.0152016
		0.0442538	-0.00768706	-0.0469875	-0.0458718
		0.0433757	-0.0426572	-0.0401667	0.020613
		-0.0491753	-0.0136955	-0.0272577	0.00287136
		-0.0514066	-0.0472414	-0.0489311	-0.0400457
		0.0538978	-0.0474354	-0.0103529	-0.0398884
		0.0258526	-0.0446067	0.0365871	-0.0305855
		-0.0188232	-0.0202506	0.0792431	-0.0178081
		-0.0222517	0.00600724	0.0578103	0.0145875
		0.0200222	-0.0135737	-0.0438456	-0.0383781
		0.0134162	-0.0396229	-0.0484748	-0.0518863
		0.0854164	-0.0469569	-0.00904104	-0.0108513
		0.0535005	-0.0384167	-0.0440667	-0.0470203
		-0.0407355	-0.024381	-0.0432783	-0.0154784
		-0.0447717	-0.046295	-0.0461434	-0.0191703
		-0.026051	-0.0440489	-0.0360678	-0.00196773
		0.00162371	0.0175999	-0.0287967	-0.0427497
		0.0879604	-0.0381691	-0.0291131	0.0578738
		-0.0036799	-0.0430145	-0.0225701	-0.0217364
		-0.00821746	-0.0227561	-0.041726	0.0843964
		-0.0513606	-0.0168731	0.00218618	-0.00360659
		0.00493746	-0.0341644	-0.0181643	-0.0299379
		0.00173768	-0.0401556	-0.0113897	-0.0266112
		0.0312924	-0.0462159	-0.0424353	0.0664422
		-0.0338438	-0.0454755	0.0503069	-0.0476018
		0.183865	-0.0211863	-0.0352574	-0.0310118
		-0.0230878	-0.00598405	-0.0427767	0.0263239
		-0.0370136	-0.0449695	-0.0128432	-0.0166065
		0.0128302	-0.0207978	-0.00867772	-0.0483432
		-0.0358117	-0.0245858	-0.0356475	-0.0197694
		-0.0236612	-0.0178914	0.0077424	-0.0164821
		0.00813043	-0.0406261	-0.050747	-0.0428964
		-0.0394643	-0.0432851	-0.0288917	-0.0442468
		-0.0336786	-0.0528564	-0.0373741	-0.0437867
		0.0409529	-0.0272437	-0.0343419	-0.0403136
		-0.0420437	-0.0351385	-0.0482749	-0.0356043
		0.034014	-0.0380247	-0.0284967	-0.0114937
		-0.0453952	0.0120898	-0.0444146	-0.0318209
		0.102374	-0.0468399	0.0985805	-0.033643
		0.00153012	-0.0287428	-0.0269459	-0.0256366
		0.121723	-0.0436266	-0.0238616	-0.0509512
		0.0929022	-0.0416372	-0.0157761	0.0272767
		0.151896	0.0749041	0.0604114	-0.0316533
		-0.0213574	-0.0452188	0.00826229	-0.0155687
		-0.0191272	-0.04435	-0.0106147	-0.0432774
		-0.03698	-0.00769916	0.0183324	-0.0182554
		-0.0357899	-0.0434917	-0.0141725	-0.00921537
		-0.00185247	-0.0175775	-0.0217615	0.052156
		-0.0383754	-0.0510572	0.0037165	-0.0122455
		-0.0332893	-0.0459159	-0.0334339	-0.0323398
		-0.0449106	-0.010275	-0.00168641	-0.0311949
		0.295346	-0.0335988	0.104924	-0.0264323
		-0.0424577	-0.00783032	-0.0153444	-0.0127083
		0.152027	-0.0396833	0.00710596	-0.0350214
		-0.0371641	-0.0523121	-0.0247462	-0.0341413
		-0.0404871	-0.0227357	-0.0290928	-0.0302288
		0.00429986	-0.0146898	-0.0371281	-0.0324085
		-0.0186475	-0.041041	-0.00962015	-0.04669
		0.0115063	-0.0501968	-0.0462463	-0.0452111
		-0.0378256	-0.0384737	-0.0392139	-0.0308792
		0.20405	-0.0324598	0.0426371	-0.0359893
		-0.0224641	-0.0237527	-0.0432403	-0.0269464
		-0.0159085	-0.0368448	-0.0383508	-0.0171748
		-0.0515403	-0.0490222	-0.0500076	-0.0437145
		-0.0457829	-0.0463238	0.000751091	-0.0201835
		-0.0382714	-0.045836	-0.0506232	-0.0176418
		-0.0499706	-0.0380563	-0.0178304	-0.0221415
		-0.0476441	-0.0254654	-0.0385507	-0.0430368
		-0.00714969	-0.0115466	-0.0363253	-0.0428534
		-0.0438885	-0.0335482	-0.0145921	-0.0421757
		-0.0407623	-0.0408724	-0.0196545	-0.0480413
		-0.00535614	-0.045597	-0.0390581	-0.0442257
		0.0579084	-0.0353631	0.0205825	-0.04296
		-0.010311	-0.0421802	-0.0414017	-0.0267415
		0.0885721	-0.0452802	-0.0157535	-0.0532101
		0.0955657	-0.00330029	-0.0230432	-0.00940035
		-0.00876997	-0.0340865	-0.00571519	-0.0389999
		0.0151236	-0.0118983	-0.0393269	-0.0253042
		0.0946308	-0.0273314	-0.0419476	-0.0424611
		0.199849	-0.0383638	-0.0226995	0.0122573
		-0.0343361	-0.0466295	0.0175065	-0.0449794
		-0.00672052	-0.0479921	-0.00812443	-0.041092
		-0.0457627	0.00209732	-0.0321428	-0.0162307
		-0.0392218	-0.0491081	-0.0358083	-0.0458153
		0.0238653	-0.0370051	-0.0220634	-0.00091097
		-0.014787	-0.0384778	0.0158836	-0.0278417
		-0.0171307	-0.0133849	0.049795	-0.0367849
		-0.0339603	-0.0317072	0.0236932	-0.0356586
		-0.0475887	-0.0444745	-0.0466667	-0.0358626
		-0.0444622	-0.0270224	-0.0503043	-0.0157618
		0.0726951	-0.0473024	-0.0499948	-0.0226358
		-0.017385	-0.0533823	0.00905735	-0.0394265
		0.0725737	-0.0420945	-0.0339153	-0.0173984
		-0.0298708	0.0267881	-0.0493048	-0.0363318
		-0.00932681	-0.0454949	-0.0123472	-0.0428452
		-0.0241318	-0.0478823	-0.0191385	-0.0484605
		-0.00717208	-0.0404651	-0.0288886	-0.0254426
		-0.0435044	-0.049545	-0.0351966	-0.0280419
		-0.0232864	-0.0407293	-0.0369982	-0.0373338
		0.0518742	-0.0484383	0.0328252	-0.0329387
		0.0635016	-0.015256	-0.032231	-0.0292599
		0.0320892	-0.0519252	-0.0238916	0.0124991
		-0.0474945	-0.020624	0.0200372	0.00125403
		0.110323	-0.0417072	0.00912703	-0.0353972
		-0.0119048	-0.0485435	0.0247327	-0.0191452
		-0.0313917	-0.0516994	0.0405501	-0.0390519
		-0.0128363	-0.0427667	-0.0202061	0.00604917
		0.0715753	-0.0262295	-0.0454959	0.0584062
		-0.0242221	-0.0500615	-0.0371937	-0.040218
		0.0774599	-0.0231408	0.0135187	-0.0443508
		-0.0354128	-0.0370546	-0.00951831	-0.020354
		0.0440835	-0.033996	-0.0333137	-0.0190431
		-0.0359022	-0.0269917	-0.0455314	-0.0434656
		-0.0387272	-0.0206294	-0.0514908	-0.00936684
		-0.0229857	-0.00813672	-0.0518874	0.0343566
		0.0218543	-0.0508974	-0.0229206	-0.039198
		0.0517988	-0.0207669	-0.0351888	-0.0451548
		0.00815261	-0.0358219	-0.0314761	-0.0380287
		0.0695001	0.00572107	-0.0381508	-0.036875
		0.235826	-0.0408793	0.0169413	-0.0308666
		0.013265	-0.0404293	0.00150651	-0.0520022
		-0.00681846	-0.0334564	-0.0230369	-0.0360267
		-0.0442705	0.00750998	-0.0479919	-0.0416618
		-0.0423563	-0.0440749	-0.024199	-0.039781
		-0.0181723	-0.0480923	-0.0455846	0.0320549
		0.0381833	-0.0410119	-0.0300739	-0.045653
		-0.0154754	-0.0508299	-0.0342937	0.00226794
		0.0960756	-0.0227478	-0.0446943	0.00861572
		0.066265	-0.0447374	-0.0369322	-0.0245669
		0.0059848	-0.0496801	-0.0340838	0.00370642
		0.0831191	-0.0168675	-0.0393949	-0.0146117
		-0.0407561	-0.0478209	-0.0359745	-0.0344662
		-0.0455353	-0.0502836	-0.00457822	-0.0142634
		-0.0379601	0.00383052	-0.0390861	-0.0299971
		0.12617	-0.0187834	-0.018066	-0.0318574
		0.00332237	-0.0379713	-0.0287499	-0.0286282
		-0.0443074	-0.0385458	-0.0459395	-0.0429599
		0.0351553	-0.029911	-0.0397045	-0.00401241
		-0.00726908	-0.0296993	-0.0416748	-0.027135
		0.0941245	-0.0405084	-0.00539658	0.00775967
		-0.046808	-0.00073436	-0.0387755	-0.0307636
		0.0583982	-0.0399423	-0.0309328	-0.0062545
		0.0182412	-0.046843	-0.0286932	0.00309182
		0.0176422	-0.0343161	0.0312729	-0.0346407
		0.0363903	0.124453	-0.0472855	0.0377507
		0.0541734	-0.0414416	-0.0482724	-0.0370096
		0.000628797	0.00162846	-0.0348234	-0.0364161
		-0.0438323	-0.0360779	-0.0290591	-0.0193337
		0.0757121	0.021268	-0.0267911	-0.0312401
		-0.0372595	-0.0171011	0.0530038	-0.032301
		-0.0364024	-0.0100891	-0.0120984	-0.0201585
		-0.0299277	-0.0307881	-0.0377715	-0.0358384
		-0.0342852	-0.0453337	-0.0344039	-0.0418166
		-0.0303336	-0.0318254	-0.0380368	0.0829252
		-0.00415255	-0.03839	-0.0440542	-0.0459943
		-0.0239723	-0.0430376	-0.0391677	0.00546145
		-0.0323936	-0.0468646	-0.0435794	-0.0307939
		0.0513495	-0.0525617	-0.0230715	-0.0348799
		0.20781	0.0390223	-0.0301532	-0.04633
		-0.0216151	-0.0302423	-0.0457122	-0.0463182
		0.00765485	-0.0179985	-0.0399429	-0.0200393
		-0.0465313	-0.0221992	-0.0444479	-0.00639919
		-0.0128965	-0.0485234	-0.0448018	-0.0361736
		0.00216661	-0.0451456	-0.0137171	-0.0088974
		-0.0339226	-0.033751	-0.0456647	-0.0298025
		-0.0327131	-0.0175237	-0.0472524	-0.00842239
		0.0503345	0.0494554	-0.0137015	-0.0248676
		-0.0384027	6.51817e-05	0.039413	-0.0303438
		-0.0226574	-0.0433255	-0.0481099	-0.0498567
		-0.0393172	-0.0513032	-0.0241147	-0.0312007
		-0.0210546	0.00208654	-0.0271344	-0.0510684
		-0.032971	-0.0440077	-0.0418202	-0.0266913
		0.101121	-0.039478	0.0547819	-0.0506438
		-0.0328544	-0.0210198	-0.0151682	-0.0403038
		-0.0412576	-0.0404844	-0.0477273	-0.0379825
		-0.0372265	-0.0047872	-0.0466217	-0.0214574
		-0.0432333	-0.0447018	0.0576163	-0.0427373
		0.00848416	-0.0513757	-0.0453322	-0.0427355
		0.0578829	-0.00854551	-0.0174487	-0.0339827
		0.138978	-0.0335177	-0.0351271	-0.0500155
		-0.0179992	-0.0287222	-0.0238996	-0.0507858
		-0.0495393	-0.0414769	0.00861022	-0.0126337
		-0.0339032	-0.0317021	-0.0116724	0.00826171
		-0.0335693	0.0202356	-0.016809	-0.0320452
		-0.0480017	-0.0376125	-0.0287044	-0.0301372
		0.206875	-0.0120293	-0.0141498	-0.00104361
		-0.0361777	-0.04407	0.0565455	0.0109054
		0.227532	-0.00310536	-0.0323345	-0.0506767
		-0.0496121	0.091138	-0.0485003	0.0286517
		0.0141769	-0.0236248	-0.0449491	-0.0227062
		-0.0288252	-0.0325758	-0.0188051	-0.0523902
		-0.0391963	-0.034747	-0.0258474	0.0102119
		-0.0428282	-0.015171	-0.0427278	-0.0401496
		0.00204907	-0.0235092	-0.0379884	-0.0167828
		-0.0419783	-0.0439901	0.01642	-0.0438234
		0.0389306	-0.0331141	-0.0360776	-0.0435552
		0.0625387	-0.0340299	-0.0206446	-0.0312085
		-0.0205449	-0.044808	-0.0412157	-0.0438033
		0.144781	-0.0294108	-0.044852	-0.0410331
		0.0950096	-0.0418722	0.0520824	-0.0269712
		-0.0376731	-0.0436211	-0.0301682	-0.0132591
		0.0148578	-0.0467628	0.0155592	-0.0481796
		-0.0212057	-0.0483011	-0.0440648	-0.0143291
		-0.0328286	-0.0406476	0.0839375	-0.035961
		-0.040213	0.0237855	0.00114057	0.0467837
		-0.0135148	0.000714255	-0.0407569	-0.0180956
		-0.0488446	-0.0429504	-0.0225964	-0.030212
		-0.00660859	-0.0287571	-0.0396609	-0.0265131
		-0.0368033	-0.0453865	0.0133284	-0.00944023
		-0.038953	-0.000174651	-0.0403225	-0.0349623
		-0.0410231	-0.0223397	-0.0450724	-0.0188272
		0.0973023	-0.0253198	-0.0372799	-0.0511265
		0.0348829	-0.0224302	-0.0414186	-0.0364273
		0.0260163	-0.0526114	-0.0508159	-0.0218318
		0.0729953	-0.0457144	-0.048566	0.0328304
		-0.0494376	-0.0387981	-0.051237	0.00843045
		-0.038866	0.0547919	-0.0442027	-0.0439155
		0.210016	-0.0293039	-0.0441371	-0.011042
		0.0694449	-0.0365554	-0.0447967	-0.0284177
		-0.0439384	-0.0490731	-0.0195909	-0.0464053
		-0.0332313	-0.0233111	-0.0491305	-0.00271851
		0.0414616	-0.0368963	-0.0362942	-0.00329446
		-0.0183962	-0.0448592	-0.0414568	-0.0464579
		0.0541234	-0.0328204	0.00431113	0.01062
		0.152943	-0.0164295	-0.0186707	-0.013598
		-0.0188411	-0.0491097	-0.0162492	-0.0178679
		-0.00882003	-0.042084	-0.0311351	-0.0179133
		-0.0465766	-0.040846	0.00519364	-0.0389772
		-0.0453391	0.0035114	-0.0285225	-0.0402973
		0.00698395	-0.0336037	-0.0410468	-0.0380003
		-0.0300289	-0.028189	-0.040836	-0.0420091
		0.0650695	-0.0235512	-0.0483367	0.0253897
		-0.0456183	-0.0280602	-0.0436388	-0.0314717
		-0.0400039	-0.00622657	-0.0506181	0.0269712
		-0.0415427	0.0613292	-0.0462156	-0.0482718
		-0.0428404	-0.0486828	-0.0416138	-0.0518451
		-0.0270319	0.0225592	-0.0480646	-0.0383835
		-0.0295787	-0.0340635	-0.0207366	-0.0509322
		0.0100167	-0.042297	-0.0387237	-0.0395476
		-0.0335059	-0.050275	0.0511835	-0.0444554
		0.0696047	-0.0460083	-0.0335307	-0.0453354
		-0.0367066	-0.0447031	-0.0489958	-0.0445182
		-0.0445238	-0.0260684	-0.038107	-0.0129493
		-0.00485867	-0.0255359	-0.010279	-0.0457228
		-0.0447137	-0.0378367	-0.0364587	0.0199145
		-0.0444747	-0.0418808	-0.0475495	-0.0127747
		-0.031563	-0.0412486	-0.0319264	-0.0315798
		-0.00206308	-0.00551774	-0.0234707	-0.0444706
		0.0663323	-0.0234231	-0.04247	0.0587555
		0.0511927	0.039044	-0.042241	-0.0283384
		0.00386395	-0.0162694	0.0182372	-0.0388809
		-0.0442054	-0.0354403	-0.0446836	-0.0473653
		-0.0207498	-0.0392541	-0.0232668	-0.0341172
		-0.0244899	-0.0327775	-0.0423438	0.00393701
		-0.0431128	-0.0526582	-0.0124796	-0.0334416
		-0.0299342	-0.0420874	-0.020033	0.0991228
		-0.0224602	-0.0043913	-0.0157368	-0.0181616
		-0.0184715	-0.010781	-0.0275192	-0.0481166
		-0.0363425	0.0240287	-0.011432	-0.0462367
		-0.0347039	-0.0365418	-0.0206152	-0.0348567
		0.0332648	-0.0215233	-0.0441142	-0.0412138
		-0.0136271	-0.0253417	-0.0358058	-0.0457396
		-0.0208483	-0.0478839	-0.0455702	-0.0323838
		-0.0272999	-0.0301573	-0.0452819	-0.0322319
		-0.0369512	-0.0377772	-0.0450008	-0.0501697
		-0.0264025	-0.0430182	0.0555721	-0.0395616
		0.0562722	-0.0197194	-0.0209179	-0.0229068
		-0.00436013	-0.0410316	-0.0479369	-0.0478647
		-0.0443619	-0.0374958	-0.0224243	-0.0331555
		-0.037769	-0.0248227	0.062691	-0.0153148
		-0.0500556	-0.0488299	-0.0362314	-0.00636071
		0.00973388	-0.041993	-0.040483	-0.0225258
		0.0555123	-0.0510665	-0.0536957	0.072526
		-0.0174164	-0.0366973	-0.00403184	-0.0373893
		-0.0415235	0.0557795	-0.0359234	0.012666
		-0.0421944	-0.0338783	0.0494541	-0.0209077
		-0.0220842	-0.0442331	-0.0491492	0.0209356
		-0.0383227	-0.0129959	-0.0236076	0.0188544
		-0.034621	-0.0204794	-0.0446412	-0.0295193
		-0.00739102	-0.0238047	-0.0282148	-0.0392579
		-0.0238566	-0.0174188	-0.00561394	0.0403625
		-0.0291593	-0.0381637	-0.0511225	-0.0395497
		0.00190353	-0.0375453	-0.00380713	-0.0392667
		-0.0454436	-0.0333704	-0.050222	-0.010671
		-0.0484222	-0.0466106	-0.0388392	-0.0460291
		-0.0469606	-0.0427796	-0.0256041	-0.00871158
		-0.0270306	-0.0255742	-0.00934751	0.0297367
		-0.0293922	-0.0428811	-0.0417942	-0.0316608
		-0.0206696	-0.0332832	-0.0248938	-0.0437967
		-0.0371123	-0.0123806	-0.029097	-0.0478471
		-0.0251588	-0.0419001	-0.0496134	-0.0420472
		-0.0500282	-0.0119073	-0.0254687	0.00620185
		-0.0127474	-0.0120912	-0.0392405	-0.0511855
		-0.0430502	-0.0223864	0.0227822	-0.0403159
		-0.0461765	-0.0475711	-0.0399109	-0.0427257
		-0.0504558	-0.0469404	-0.00961314	-0.0337452
		-0.0359175	-0.0384952	0.0297445	-0.0487828
		-0.0259252	-0.0271251	-0.0385099	-0.0427257
		0.0272155	-0.0358205	-0.0379279	-0.0138175
		-0.031742	-0.0401053	-0.0491945	-0.0133478
		-0.0276387	-0.029619	-0.0488063	-0.036051
		-0.0432803	-0.0242912	-0.0112041	-0.00758998
		-0.0462507	-0.049065	-0.0145729	-0.0344518
		-0.023394	-0.0264412	-0.0479923	-0.0468885
		-0.0223999	0.0264582	-0.031715	-0.0139829
		-0.0170213	0.0433484	0.0178685	-0.048106
		-0.038766	-0.0345916	0.00728021	-0.0112259
		-0.0509283	-0.0154673	-0.0211691	-0.0430077
		-0.0486591	-0.0456641	-0.0417013	-0.0398419
		-0.0388374	-0.016976	-0.0357129	-0.00922044
		-0.045629	0.0340353	-0.041658	-0.0461488
		-0.0498375	0.0266541	0.0971078	0.0580993
		-0.0425188	-0.0495929	-0.0199773	-0.0224413
		-0.0293087	-0.0339839	-0.0495715	-0.040074
		-0.00511996	-0.0382365	-0.0320059	0.10061
		-0.0273053	-0.0402439	-0.0435611	-0.0105296
		-0.0429726	-0.0044544	-0.0138293	-0.0229189
		-0.0251807	-0.0321575	0.0887384	-0.0368502
		0.0651099	-0.0404424	-0.0114898	0.0505248
		-0.0411336	0.014947	-0.0086953	-0.0502907
		-0.0261451	0.0151199	-0.040881	-0.0403775
		0.0264639	-0.0357107	0.0219315	-0.0298353
		-0.0143593	-0.0422387	-0.0449978	-0.034609
		0.0307731	-0.0224454	-0.0416933	-0.0486743
		-0.0132024	-0.0386835	0.0285016	-0.0395159
		-0.0383498	-0.007929	-0.0525203	-0.0232402
		-0.0442206	-0.0459914	-0.00212261	-0.0452436
		0.0710802	0.07339	-0.0532265	-0.00910746
		-0.0158518	-0.00575915	-0.0412311	-0.0386539
		0.110063	-0.0431415	-0.0322844	-0.0334131
		-0.00851603	0.00819084	0.00473859	-0.0444597
		-0.0362458	-0.0182311	0.00982219	-0.0310963
		0.215279	-0.0246523	-0.0221945	-0.00258702
		0.0395876	-0.019361	-0.0500613	0.0145292
		-0.0145814	-0.0455372	-0.0251789	-0.0423395
		-0.0200356	-0.0298418	-0.0227358	-0.045458
		-0.0398304	-0.0476407	-0.0256132	-0.0273402
		-0.0329161	-0.0435692	-0.0157416	-0.024759
		-0.0129879	-0.0430807	0.06699	-0.0251125
		-0.0159619	-0.0449299	-0.0153339	-0.0299956
		0.0884921	-0.00506448	-0.0366032	0.00459427
		-0.0473466	-0.0376829	-0.0490626	-0.0239865
		0.126497	-0.0342718	-0.0108572	0.0730595
		0.000673065	-0.0217418	0.00995378	0.00300821
		-0.0445529	-0.0346211	-0.0149092	0.0850926
		-0.0243123	-0.0438933	-0.0451368	0.164639
		0.0372186	0.0100287	-0.034599	0.184678
		0.00469292	0.0298586	-0.0307539	-0.0176424
		0.0905577	-0.0285566	-0.0395623	-0.0270203
		-0.044997	-0.0265608	-0.0411502	-0.0173988
		-0.0330386	-0.0432479	-0.0380035	-0.00427548
		-0.0454895	-0.0279428	-0.0426339	-0.01482
		-0.0353428	-0.0318467	-0.0150362	0.0564055
		0.0201665	-0.0453595	-0.04345	0.0203284
		0.061431	0.00126241	-0.0540287	-0.0277535
		-0.0458613	-0.00217176	-0.0253275	-0.0190311
		-0.0457355	-0.0474748	-0.0456458	0.0359877
		-0.0481171	-0.0197095	-0.0111976	0.0213604
		-0.0232032	-0.0345911	-0.0371725	-0.0366448
		-0.00643724	0.0251067	-0.0388654	0.165284
		0.0241473	-0.0278229	-0.0209279	-0.0151527
		-0.0315933	0.0453358	-0.036579	-0.0268212
		-0.0297502	-0.0404591	-0.0447616	-0.0187677
		-0.0477508	-0.0387992	-0.0387433	-0.0489117
		-0.0339435	-0.0450847	-0.0432689	-0.0495422
		0.0411329	-0.0175464	-0.0281587	-0.0420839
		-0.0402409	-0.0401149	-0.0419332	-0.0302156
		-0.0317374	0.0328388	-0.0448908	-0.0348936
		-0.0358069	-0.0440106	-0.0466321	-0.0444024
		-0.0494759	-0.0266259	-0.017789	-0.0275293
		-0.043403	0.0258807	-0.0269732	-0.0461561
		-0.0426713	-0.039224	-0.0135565	-0.00909389
		-0.0196468	0.00793836	-0.0288988	-0.034548
		-0.0364758	-0.0509593	-0.0430723	-0.0180072
		-0.0508167	-0.0461875	-0.0297799	-0.037177
		-0.0262362	-0.0308008	0.00345774	-0.000799922
		-0.0355586	-0.0448043	-0.0526259	-0.035707
		-0.031725	-0.025833	-0.0151068	0.032387
		0.0142798	-0.0448715	-0.0371256	-0.0396023
		-0.0445599	-0.0303159	0.0159107	0.00196984
		-0.0100168	-0.0477561	-0.0351539	-0.0377503
		-0.0485028	-0.0490262	-0.0224095	-0.0253164
		-0.0142091	-0.0218318	-0.0351026	-0.0425323
		0.0937328	-0.0400052	-0.0453853	-0.0326599
		-0.0471549	0.0142654	-0.0469104	-0.0428574
		-0.0441599	-0.0115238	-0.0196929	-0.0462045
		-0.0383317	-0.0419417	-0.0397437	0.0180949
		-0.0342253	-0.0281333	-0.0166345	-0.0373986
		-0.0307647	-0.0404331	-0.0402989	-0.00878183
		-0.0489824	-0.00249322	-0.0151607	-0.0346802
		0.0448503	-0.0441033	-0.0431137	0.036692
		-0.0420831	-0.0335357	-0.0451738	-0.028942
		0.0177493	-0.0518777	-0.0423681	-0.000715588
		-0.0341582	-0.0460869	-0.000832283	-0.0367135
		-0.0420378	-0.0271716	-0.0232272	-0.0434131
		-0.0348633	-0.0348137	0.00391419	-0.0461305
		-0.0434497	-0.0416236	-0.011604	-0.0478829
		-0.0294216	-0.00567259	-0.0350403	-0.039145
		-0.0228799	-0.0126177	-0.00169631	-0.0260651
		-0.0489953	-0.0322591	-0.0226063	-0.0184728
		0.0748041	-0.0386197	-0.0353572	-0.00666288
		0.15938	-0.0273452	0.00679493	-0.0473832
		-0.00689512	0.0223938	-0.034724	-0.0508481
		-0.0388885	-0.0395843	-0.0273991	-0.0238909
		-0.0378599	-0.00664152	-0.0384481	-0.0394452
		0.011263	-0.0401468	-0.0417626	-0.051047
		-0.00051289	-0.0286539	-0.0457477	-0.0252419
		-0.0249519	-0.039494	-0.0379991	-0.0358346
		-0.0210073	-0.0119828	0.051059	-0.0504931
		-0.00943882	-0.0384719	-0.0476646	-0.0454226
		-0.0414514	-0.0323652	-0.0473943	-0.000822751
		-0.029914	-0.0446024	NaN	NaN
		-0.0394452	0.0121706	-0.0300169	-0.0201743
		0.0127533	0.00991137	0.000970253	-0.0301529
		-0.0259962	-0.0480227	-0.0476197	-0.0251181
		-0.0297111	-0.0470504	-0.0463562	-0.0358012
		-0.0314191	-0.0482136	-0.0381222	-0.0464453
		-0.0236041	0.0372492	-0.0363805	-0.0282572
		0.0082346	-0.00956918	-0.0233174	-0.00651798
		-0.0246732	-0.033055	-0.0183316	-0.00736991
		-0.0301362	-0.0383861	-0.0362406	-0.0265058
		-0.0458177	-0.0331514	-0.0241493	-0.0135591
		-0.0477355	-0.049923	-0.044089	-0.0354139
		-0.0463212	-0.0406564	-0.0476738	0.0436594
		-0.0370825	-0.0289616	-0.0433688	-0.0098156
		0.153057	-0.0397365	-0.0238834	-0.0305627
		-0.0484627	-0.0484627	-0.0472473	-0.0466868
		0.0566357	-0.0357547	0.0103282	-0.0442518
		0.00373511	-0.00580872	-0.0330316	-0.043173
		-0.0331651	0.0196959	0.0716288	-0.0146469
		0.0291519	-0.0366361	-0.00716815	0.0155904
		-0.0447725	-0.0392739	-0.0407434	-0.0267225
		-0.0462489	-0.0492271	0.0173814	-0.0475865
		0.0119303	-0.0395873	-0.044742	-0.0341098
		-0.0332675	-0.0519166	-0.0310091	-0.0302283
		-0.0345885	-0.0456306	-0.0318544	-0.0381439
		-0.0347038	-0.0170726	-0.0375489	-0.0407748
		-0.0256435	-0.0292476	0.00180835	-0.0405713
		-0.0516831	-0.0444051	0.00159914	0.00382065
		0.0546828	-0.052208	-0.0112358	-0.0472745
		-0.0318738	-0.0382113	-0.0488078	-0.00627461
		-0.0379221	-0.0285641	-0.049944	-0.0492835
		-0.0246954	-0.0481958	-0.0383713	-0.0234364
		-0.0397184	-0.0343761	-0.0377951	-0.0256864
		-0.0349302	-0.0156127	-0.00514552	-0.0436444
		-0.0479149	-0.0210888	-0.0479757	-0.0501975
		-0.0426939	0.021341	-0.0327921	-0.00038956
		-0.023023	-0.0473997	-0.016881	0.0454807
		0.107422	-0.0508785	-0.0179456	0.0162355
		-0.0252967	-0.0326559	-0.0354983	0.00877696
		0.0102582	0.00862584	-0.031095	-0.0506601
		-0.0218173	-0.017748	-0.0409416	-0.0198565
		-0.00922855	-0.038493	-0.0231951	-0.0385748
		-0.0190041	-0.0401694	-0.0444634	-0.0120612
		-0.025586	-0.0278149	-0.0135591	-0.0199302
		-0.0101537	-0.0348965	-0.0432104	-0.0408284
		-0.0403826	-0.041531	-0.0490068	-0.0426249
		-0.0356909	-0.0425528	-0.0355464	-0.0224435
		-0.0391181	-0.00911297	-0.0216372	-0.0294027
		-0.0293665	-0.042731	-0.0316287	-0.0478088
		-0.00301512	-0.04756	-0.0433391	-0.0424555
		-0.0391235	-0.0325334	-0.0461836	0.0175378
		-0.0259044	-0.0242256	-0.0370794	-0.0465549
		-0.0225391	-0.0361472	-0.0144524	-0.0409033
		-0.0438094	-0.0185169	-0.0194136	-0.0314176
		-0.0260786	-0.0236275	-0.0328449	-0.0498214
		-0.0300367	-0.00607045	0.00359525	0.0727853
		-0.00517456	0.0101339	-0.0224534	0.0146817
		-0.0445178	-0.0414171	-0.0205376	-0.0246136
		-0.029074	-0.0482686	-0.0359315	-0.0132038
		-0.048703	-0.00511192	-0.0202048	0.0205064
		-0.0475952	-0.0344217	-0.0397578	-0.0203298
		-0.0182404	-0.039331	-0.0436162	-0.0468135
		-0.0437917	-0.0409389	-0.0286019	0.0553497
		-0.0343324	-0.039227	-0.0497916	-0.0474076
		-0.049576	-0.0217934	-0.0315968	-0.0355792
		0.0799041	-0.0179127	-0.0382387	0.0277323
		-0.0406466	-0.0406466	-0.0306575	-0.0490425
		-0.0395608	-0.0395608	NaN	NaN
		-0.0458585	-0.00587375	-0.0359837	-0.0317187
		-0.0354657	-0.0410024	-0.047709	-0.0310785
		0.00980186	-0.048304	-0.0244216	-0.0128322
		-0.0404321	-0.0303503	0.0310796	-0.0378056
		0.0197054	-0.0134868	-0.0111344	-0.0267423
		-0.0478257	0.00633821	-0.0239232	-0.0479874
		0.00326564	-0.0509043	-0.0103717	-0.0256223
		-0.0237569	-0.0275938	-0.0449156	-0.00714452
		-0.00612721	-0.0379363	0.00394878	-0.0386437
		-0.0359596	-0.033558	-0.0361714	-0.0448088
		-0.0473602	-0.0308003	-0.0188279	-0.0380233
		-0.04275	-0.0409938	-0.0489442	-0.0292542
		-0.0380933	0.000151293	-0.0156582	-0.0181596
		-0.0424348	-0.0424348	NaN	NaN
		-0.0295796	-0.0268131	-0.0440322	-0.0324917
		-0.0365548	-0.0301928	-0.0470349	0.0314318
		-0.0442814	-0.0442814	-0.0436125	-0.0404112
		0.0389858	-0.033164	-0.0310894	-0.00105922
		0.0488297	-0.0466045	-0.0442621	-0.0118906
		-0.00659762	-0.0282777	-0.0422202	0.0925914
		-0.0295249	-0.034675	-0.0159267	-0.00689711
		-0.0314949	0.0303863	-0.0408487	-0.0272063
		-0.0359768	0.00716	-0.0436528	-0.0456729
		-0.0347939	-0.032386	-0.00731661	-0.05049
		-0.0268063	-0.0405796	-0.022982	-0.0481931
		0.194894	-0.03653	-0.0238583	0.0081504
		-0.0325561	-0.0474013	0.0494383	-0.0122196
		-0.00967337	-0.00777252	-0.0449383	-0.00407522
		0.0103891	-0.0235816	-0.0490152	-0.017374
		0.0873384	-0.0427223	0.0846382	-0.00288006
		-0.0409816	-0.0140069	-0.0104662	-0.0494498
		-0.0284108	-0.0361449	-0.042569	-0.0490333
		-0.03033	-0.0444241	-0.0354423	-0.0194687
		-0.0250353	0.0103196	-0.0353817	0.00305239
		0.10095	-0.0351223	-0.00267564	-0.0487002
		-0.0500782	-0.0273802	-0.0205583	-0.0396935
		-0.00573538	-0.0449846	-0.0464446	-0.0210197
		-0.0369131	-0.042938	-0.0510882	0.0136038
		-0.0230441	-0.0378398	-0.0307181	-0.0441922
		-0.0377695	-0.0504259	-0.0247445	-0.0318649
		0.00545768	-0.0485486	0.0407111	-0.0480515
		-0.032968	-0.0411914	-0.0391439	-0.0287191
		-0.0408543	-0.0274512	-0.0352938	-0.0194013
		-0.00143117	-0.034354	-0.0431259	-0.038335
		-0.0454453	0.0409842	-0.0393377	0.00161251
		-0.0208451	-0.0380741	-0.0271003	-0.0319487
		-0.0430018	0.0447716	-0.0371361	-0.0471763
		-0.0436861	-0.0316697	-0.0352343	-0.0454289
		-0.0248697	-0.0480034	-0.0217209	0.00240366
		-0.0236534	-0.0351904	-0.0482124	-0.0424231
		0.0211874	-0.0405891	-0.00231617	-0.0204757
		-0.0499271	-0.0371783	0.00916584	-0.0423143
		-0.0379892	-0.0355299	-0.0462062	-0.0417446
		-0.00622044	-0.0357771	-0.0309547	-0.0397121
		0.0647242	-0.049397	-0.0370493	-0.0316671
		-5.4856e-05	-0.0253239	-0.0296049	-0.0282621
		0.00990806	-0.0350102	-0.0418488	0.0430768
		-0.0206088	-0.0171728	-0.0479501	0.00702769
		0.0136606	1.25846e-05	0.0294404	-0.0345405
		-0.0209412	-0.0279707	0.00427144	0.0235169
		-0.0153991	-0.0483958	-0.0341058	-0.0364493
		-0.039363	-0.0319637	-0.0332808	0.0143141
		-0.0427885	-0.0333455	-0.0503192	-0.0268914
		-0.0185569	0.0311001	-0.0336359	-0.0384827
		-0.0510809	-0.0128557	-0.0388746	-0.0180396
		-0.0270226	-0.0410836	0.0078707	-0.0466067
		-0.0333899	-0.0482407	-0.0367087	-0.00877204
		-0.0432465	-0.0379451	-0.0470938	-0.0268305
		-0.00221757	-0.0330897	-0.0468168	0.0117385
		-0.0410911	-0.0262116	-0.0251371	-0.0435685
		-0.044225	-0.0246152	-0.0442148	-0.0293927
		-0.0409196	-0.023618	-0.02509	-0.0362603
		4.83608e-05	-0.0507705	-0.0301064	-0.0240905
		-0.045262	-0.0455937	0.00251559	-0.0369584
		-0.0134852	-0.0432669	-0.0458764	-0.0354422
		0.00161366	-0.0357948	-0.0462144	0.0173251
		-0.04165	-0.0491696	-0.0275581	-0.0391879
		-0.0396383	-0.0493634	-0.043699	-0.0438488
		-0.0433134	-0.0253845	-0.0469155	0.121841
		0.014491	-0.0363628	-0.0401635	0.0189729
		-0.00950105	-0.0251307	-0.0476025	-0.0149565
		-0.0442157	-0.0363551	-0.0406415	-0.0374152
		-0.0099667	-0.0389598	-0.00281203	0.000960492
		-0.00582445	0.022564	-0.0464333	0.0623422
		-0.00941159	-0.0437638	-0.0234317	-0.011156
		-0.0285193	-0.0107162	-0.0263475	-0.0487325
		-0.0304181	-0.0410172	-0.0431946	-0.0186068
		-0.048543	-0.0115123	-0.0253451	-0.0424995
		0.0309961	-0.0496427	-0.0415113	-0.0174549
		-0.0381076	-0.0313882	0.00183051	-0.044758
		-0.0367586	0.0133937	-0.0394624	-0.0147871
		-0.0420749	-0.0389623	-0.029528	-0.0438882
		0.0143402	-0.0425167	-0.0192962	-0.032843
		-0.0416168	-0.0294412	-0.0418056	0.0132642
		-0.0454635	-0.0177286	-0.0390614	-0.0489569
		-0.0440012	-0.0237167	-0.0284726	0.0261907
		-0.0364211	-0.0318471	-0.0246143	-0.0167449
		0.0395359	-0.0383751	-0.018744	0.0347523
		-0.0486584	-0.0309425	-0.0206398	-0.0462669
		-0.00684075	-0.0464258	-0.0201144	-0.0428445
		-0.0410899	-0.00701305	-0.0101369	-0.0409987
		-0.0415029	-0.0168699	-0.0512361	-0.0298722
		-0.0316916	-0.0200967	-0.0478549	-0.0353204
		-0.0440594	-0.0437261	-0.0449503	0.0386486
		-0.0120093	-0.00140086	-0.0292153	0.0131801
		-0.0390633	0.118821	-0.0326743	0.0290995
		-0.0066255	-0.0123108	-0.0511388	-0.00187816
		-0.0409822	-0.0216347	0.0169584	0.0245524
		0.0386973	-0.0106863	-0.0482673	-0.043562
		0.0344552	-0.0223905	-0.0489325	-0.0427094
		-0.0408892	0.0266526	-0.0417183	0.0322752
		-0.041647	-0.0394078	-0.00385082	-0.01371
		0.014303	-0.0313168	0.26378	-0.0231282
		-0.032941	-0.0421273	0.0622237	0.00156073
		0.0370208	-0.0320927	-0.0458472	-0.0337939
		0.0121122	-0.039787	0.00383063	-0.0383616
		0.0391075	-0.0444453	-0.0364185	-0.0269405
		-0.0422135	-0.0440338	-0.0225568	-0.0471161
		0.0779738	-0.0430753	0.0240531	0.0078336
		0.0358413	-0.042349	-0.0131523	-0.0179288
		-0.0383266	-0.0273142	-0.0500541	-0.0512255
		0.0413233	-0.0426079	-0.0227367	-0.0208299
		-0.0463475	0.00907441	-0.0400017	-0.041425
		0.130205	-0.0280033	0.135208	0.0445803
		0.110516	-0.0361149	0.163789	-0.00642977
		0.145976	-0.0121674	0.0576026	-0.0070764
		0.118544	-0.0428141	0.0872026	-0.0312042
		-0.0129329	-0.0475638	0.0240415	-0.0409986
		0.0278333	-0.0363397	0.149439	-0.0316438
		-0.0266029	-0.0222446	-0.0280908	-0.0368232
		0.109129	-0.0489116	0.259329	-0.027342
		-0.0231715	-0.0347249	-0.0256275	-0.0253013
		0.00579511	-0.0472486	-0.0289123	-0.0454362
		0.00970513	-0.00102708	0.0879135	-0.036712
		0.219415	-0.0379823	-0.0151023	-0.0232574
		-0.0265066	-0.0408893	-0.0093054	-0.0233082
		-0.00458147	-0.0148396	-0.0490246	-0.0440625
		-0.0310586	-0.046553	0.0147321	8.59345e-05
		0.243274	-0.0206595	0.0296761	-0.04355
		-0.0285714	-0.0285714	-0.0131411	-0.00646535
		-0.0174873	-0.0425691	0.00525556	-0.0298726
		0.0147277	-0.0344279	-0.049431	-0.0426418
		0.0335834	-0.0449183	0.169182	-0.0361057
		0.302521	-0.0470018	-0.0408409	-0.0436391
		0.14338	-0.0462537	0.0382706	-0.0512222
		0.0717542	0.00379202	0.0235938	-0.0326282
		0.0790865	-0.0414174	-0.0291749	-0.0454797
		0.0258653	0.0244473	-0.0103788	-0.0358401
		0.201395	-0.0347921	0.261589	0.0443423
		0.0599822	-0.0461146	-0.0347729	-0.0441032
		0.0254187	-0.0252592	0.164222	-0.0418493
		0.00641683	-0.0207785	-0.0484743	-0.0148607
		0.105914	-0.0466452	0.236448	-0.0262413
		-0.017476	-0.00499381	-0.0157764	0.0198611
		-0.0311621	-0.0163862	-0.0445299	-0.0315912
		-0.0428717	-0.0499367	-0.00212838	-0.034092
		0.092496	-0.047078	0.00889197	0.00787147
		0.188234	-0.0321124	0.280442	-0.0484354
		0.0502571	-0.0422235	0.117638	-0.0369628
		0.00753984	-0.0454658	0.0392996	-0.0231041
		-0.0241217	-0.0385085	-0.0403038	-0.0453965
		0.0217478	-0.0432309	-0.0511389	-0.0299315
		0.0486839	-0.0329561	-0.0363378	-0.0446853
		-0.0286293	-0.0179061	-0.0271053	-0.0162368
		-0.0150978	-0.0402381	0.0290383	0.0409033
		0.0407062	-0.0498227	0.0955681	-0.0446328
		-0.0210019	-0.0365873	-0.0218638	-0.0315314
		0.00524584	-0.0448351	-0.00206168	-0.0397907
		-0.037319	-0.0469127	-0.0427426	-0.0506437
		-0.00775294	0.0216218	-0.0424861	-0.0383513
		0.0578487	-0.0362171	-0.04995	-0.0344573
		0.0469396	0.0298998	-0.0094305	-0.0397168
		-0.0380902	-0.0296132	-0.0112434	-0.030088
		-0.0427186	-0.0242463	-0.00255957	-0.0450189
		-0.0469195	-0.0306461	-0.0458855	-0.0497274
		0.0562328	-0.0253107	-0.0481006	-0.0498056
		-0.0472492	-0.00267691	-0.0318065	-0.0121684
		-0.0463744	-0.0179625	0.258905	-0.0216434
		-0.0243112	0.000177687	-0.0267139	-0.00629794
		0.00345808	-0.0290808	-0.0269163	-0.0491889
		-0.00286236	-0.0470452	0.321704	-0.0280389
		0.0245338	-0.0378674	-0.0330568	-0.0391127
		-0.0143745	-0.0349296	0.039554	-0.026451
		-0.0425871	-0.0367201	-0.00761253	0.0101798
		0.00160613	-0.0443719	0.0340253	0.00973108
		-0.0318382	-0.0333553	0.0231792	-0.036827
		-0.0427412	-0.0526654	-0.0462884	0.0485656
		0.021762	-0.021306	-0.0364184	-0.0495578
		0.0762725	-0.0409133	0.0241428	-0.0236053
		0.0174843	-0.0413849	-0.0388467	0.0825128
		0.0185589	-0.0329555	-0.0415364	-0.00787563
		0.0548117	-0.0405635	-0.0315004	-0.0362356
		0.118821	-0.0396614	-0.047645	-0.049964
		0.0722432	-0.045802	-0.0462579	-0.0416762
		-0.0375436	-0.0364862	-0.0142362	-0.0303482
		0.00819916	-0.0257579	-0.0361953	-0.0384467
		0.0180714	0.0170615	-0.0301533	-0.0290831
		0.375362	-0.0394306	0.181199	-0.0124176
		-0.0419361	-0.0437909	-0.00678641	-0.0349745
		0.14651	-0.0441058	0.112594	-0.0461788
		0.0683118	-0.0444583	-0.0425449	-0.018736
		0.160463	-0.0465716	-0.0424351	-0.0360764
		-0.0254649	-0.0192669	-0.00189326	-0.0330561
		-0.000624926	-0.0327643	-0.0302091	-0.0495097
		-0.0318255	-0.0375672	0.0636755	-0.0418714
		-0.0229217	-0.034011	-0.0507272	-0.0323771
		-0.00761179	-0.034943	0.0351705	-0.0325601
		0.0829189	0.0116583	-0.0153955	-0.0293572
		-0.0312685	-0.0394439	-0.00991013	-0.0455162
		0.0803531	-0.0493255	-0.0327166	-0.0435436
		0.248437	-0.0218132	-0.0336685	-0.03641
		-0.0285589	-0.0323875	-0.0151143	-0.0317454
		-0.0272046	-0.0446471	0.0169521	-0.0104186
		-0.0168298	-0.0333989	-0.0359176	-0.041981
		-0.02052	-0.0413109	0.143913	-0.0408765
		0.0080763	-0.0266517	-0.0286831	-0.019089
		-0.00376408	-0.028781	-0.0381575	0.00179124
		0.0654484	-0.0388399	0.0697201	-0.0452323
		-0.00608608	-0.0341992	-0.039255	-0.0322154
		0.0475194	-0.0307567	-0.00263701	-0.024643
		0.051801	-0.0451329	0.0108673	-0.0312072
		-0.0373227	-0.00706355	-0.00702406	-0.0318091
		0.032121	-0.047054	0.0544747	-0.0246927
		-0.0237807	-0.0287241	0.0389276	-0.0173283
		-0.0410773	-0.0158452	-0.0509032	-0.0117332
		-0.000957253	-0.0498274	-0.00399889	-0.0436859
		-0.026865	-0.00359158	0.114	-0.0390206
		-0.00574495	-0.0274111	0.068327	-0.0486406
		-0.036107	-0.0219943	0.170249	-0.0484801
		-0.0437517	-0.0373643	0.170549	-0.043433
		0.144097	0.0201033	-0.0376303	-0.0450827
		-0.0321161	-0.0373371	-0.0485387	-0.0383823
		-0.00210452	-0.03151	0.0220837	-0.0365762
		-0.0409949	-0.027084	-0.0231115	-0.0254396
		0.128723	-0.0467481	0.0602662	-0.0364942
		-0.0299617	-0.0117119	0.0111465	-0.0387493
		0.0788478	-0.0502797	0.0135334	-0.0375769
		0.0620199	-0.0463024	0.183293	-0.0422788
		0.119959	0.00666295	0.0226652	-0.038772
		0.222336	-0.00991904	0.252614	-0.0190411
		0.0928404	-0.0340146	-0.0147049	-0.0239264
		0.0772742	-0.0250707	-0.0419961	-0.00624989
		0.0381817	0.000596398	-0.009827	-0.0409483
		0.142895	-0.0426743	0.051406	-0.0360787
		0.150683	-0.0506385	0.0143662	-0.0334418
		0.285181	-0.0412672	0.114864	0.0254283
		0.164184	-0.0250825	-0.01806	-0.0133966
		-0.0330888	-0.0512759	-0.0189344	0.0296346
		-0.0178333	-0.030256	-0.0311171	-0.0405038
		-0.0110952	-0.0385171	0.0283923	-0.0195037
		0.211288	-0.0441568	-0.0444376	-0.0241319
		0.0327447	-0.0428204	0.00491685	-0.0374966
		0.0642405	-0.0431941	-0.0400982	0.0255427
		-0.0472249	-0.0317232	-0.047491	-0.035515
		0.00508428	-0.0373781	0.010407	-0.00787972
		0.0377053	-0.0258337	-0.0499216	-0.0141417
		-0.0441127	-0.0404414	-0.0110379	-0.0397203
		0.0683135	-0.0488087	0.193172	-0.0370068
		-0.0378	-0.036032	0.126416	-0.0148834
		0.00503747	-0.0247431	-0.00834211	0.0132265
		-0.0479888	-0.0395255	-0.0322798	-0.0420687
		-0.0465621	-0.00385995	-0.00768748	-0.0321132
		0.0963259	-0.0144191	0.00444267	0.0149463
		0.238771	-0.0373793	-0.0218508	-0.05051
		-0.0494166	-0.0200947	-0.0160159	-0.0250421
		-0.0292511	-0.0417888	0.052839	-0.0181852
		0.0816932	-0.0461479	0.103983	0.00274661
		0.0377379	-0.0320884	0.000605507	-0.0127122
		-0.0462494	0.00648509	-0.00463752	-0.0258045
		-0.0352309	-0.0365643	-0.0185426	0.00977033
		-0.0494762	-0.0451265	-0.0428168	-0.0353464
		0.0367186	-0.048689	0.233185	-0.0468644
		-0.0465761	-0.0372653	-0.0173533	-0.0455691
		0.00837745	-0.0214642	-0.0439753	-0.0327146
		0.120215	-0.0511809	-0.0254661	-0.0468079
		-0.0441727	-0.0436907	-0.0165479	-0.0538863
		0.0182175	-0.0463117	-0.00110086	-0.0505727
		-0.0410787	-0.0355444	0.0686511	-0.0450332
		0.302316	-0.0141046	-0.0204124	-0.0312729
		-0.0339657	-0.00329635	0.0796633	-0.00625815
		0.037908	-0.0351752	-0.025457	0.0010413
		0.207275	-0.0433438	0.0025905	-0.0466099
		0.0733771	-0.00901885	-0.022185	-0.0432678
		-0.0471023	-0.0383857	-0.0454333	-0.0370429
		0.0622926	-0.0472085	-0.00800596	-0.0241124
		-0.043015	0.0224732	0.00415612	-0.0302049
		-0.00769998	-0.032185	-0.0285574	-0.0356712
		0.178527	-0.0443702	-0.0242992	-0.0396006
		0.128555	-0.0412109	-0.00293757	0.0075274
		0.0110777	-0.0323648	-0.0153497	-0.0302346
		-0.0260137	-0.0425133	-0.0345798	-0.0314605
		-0.04352	-0.0451501	-0.00514281	-0.0464093
		0.12619	-0.0507381	0.238796	-0.0175386
		0.115285	-0.0313267	-0.0216366	-0.0019644
		0.0346546	-0.0254673	-0.0452306	-0.0432457
		-0.040881	-0.0473304	-0.0439889	-0.00957403
		0.00491492	-0.0210361	-0.00261668	-0.0338768
		-0.0268322	-0.0141366	-0.0471399	-0.0110593
		0.10009	-0.0447898	0.00466241	-0.0203215
		0.0915527	-0.0274489	-0.0254848	-0.0404226
		-0.0113227	-0.0248821	0.0215683	-0.0290144
		-0.0214935	-0.040224	-0.0386852	-0.0319747
		0.040527	-0.0482469	0.0466857	-0.0494426
		-0.025662	-0.0322454	-0.04363	0.0388358
		-0.000120721	-0.0321365	-0.0400606	-0.0440949
		0.0349935	-0.0234265	-0.0402618	-0.044573
		0.385147	-0.00881195	0.131755	-0.00527667
		-0.034833	-0.0339245	0.0255458	-0.0414019
		-0.0228697	-0.0277522	-0.0137853	-0.0238077
		-0.0374763	-0.0411174	0.0883516	-0.033218
		-0.038551	-0.0436226	-0.0298659	-0.00980144
		-0.00826425	-0.0323488	-0.0145931	-0.0485659
		-0.0234045	-0.0064143	-0.0366256	-0.0387753
		0.0645002	-0.0470758	0.0943783	-0.0450584
		-0.00349819	-0.0378308	0.116499	-0.0419141
		0.0643619	-0.027784	-0.0207629	-0.0374041
		0.0395776	-0.0296666	0.0237375	-0.0334232
		-0.0311252	-0.0367733	0.00901487	-0.0109704
		-0.026643	-0.0268371	-0.0431799	-0.0417114
		-0.0331782	-0.0461135	-0.0324573	-0.0390589
		0.0134536	-0.044682	-0.0325069	0.052907
		-0.029756	-0.0153751	-0.0293764	-0.0313699
		-0.0356586	-0.0415786	-0.0295359	-0.0239982
		0.0500325	-0.0490599	-0.0352648	-0.00688966
		0.0170375	-0.0443756	0.0227382	-0.0500956
		-0.0414318	-0.0173047	-0.0349579	-0.0392729
		-0.0210052	-0.0238125	-0.0505456	-0.0321202
		-0.0134498	-0.0359496	-0.00493762	-0.0489913
		-0.0259552	-0.026517	-0.0228301	-0.0230435
		-0.0230093	-0.0188364	-0.0351917	-0.0515829
		-0.0105854	-0.0253171	0.0293596	-0.0278949
		-0.0360925	-0.033507	-0.0471751	-0.0208761
		0.0245729	-0.0373104	0.0188969	-0.0420722
		-0.0498297	-0.0366077	-0.0154481	-0.00128019
		0.00343976	0.0695467	-0.0465934	-0.0249595
		-0.0423207	0.0804241	-0.0136371	-0.0257976
		-0.049502	-0.0525123	0.00852443	-0.0323047
		0.0676304	-0.0427034	-0.038608	-0.0293933
		0.00539127	-0.0407931	-0.0466411	0.0033705
		-0.042423	-0.0322731	-0.0286731	-0.0485241
		-0.0453641	-0.0376374	-0.0435986	-0.034125
		0.215607	-0.0493179	0.135484	-0.00063812
		-0.0408252	-0.0433998	0.0299295	-0.02644
		-0.0321308	0.0269901	-0.0368234	-0.0350597
		-0.049652	-0.0481812	0.0295606	-0.0367938
		-0.00755855	-0.0464802	-0.00552801	-0.0086783
		0.239001	-0.0443172	-0.0484749	-0.0432224
		0.00281674	-0.0493589	0.0055389	-0.0511553
		-0.0287019	-0.0398871	-0.0357322	-0.021361
		-0.0401031	-0.0402099	-0.0254934	-0.0449008
		0.199885	-0.0479481	-0.0423669	-0.0281539
		0.15291	-0.0489173	0.0360486	-0.0338708
		0.138234	-0.0430683	0.2146	-0.0438412
		0.00763271	-0.0372251	-0.0522651	-0.0451445
		0.0680234	-0.0201226	0.072514	0.00313653
		-0.0367927	-0.0414119	-0.0499895	-0.0155296
		-0.00115582	0.0171237	-0.0271236	-0.0341467
		0.0482917	-0.0198269	-0.0241373	0.050379
		-0.0377083	-0.0465538	-0.041866	-0.0514985
		0.00435739	-0.0194571	-0.00430432	-0.00564463
		-0.0346843	-0.0410908	0.000330303	-0.0315134
		-0.0308214	-0.0488526	-0.0107436	0.056541
		-0.0239014	-0.0344727	-0.0418199	-0.0477997
		-0.00682608	0.018142	0.00714337	-0.041641
		NaN	NaN	-0.0263716	-0.0407147
		-0.0293759	-0.0346559	-0.0449171	-0.0060469
		0.0289861	-0.0500641	-0.00804514	-0.0304042
		-0.0292948	-0.0492088	0.0084436	-0.0363349
		0.000186714	-0.0449176	-0.0474989	-0.0478955
		0.0259871	-0.0293733	-0.0145873	-0.0351989
		0.0361235	-0.0268895	0.0207234	-0.0382155
		0.171477	-0.0490534	0.240384	-0.0240133
		-0.0222905	-0.0508357	-0.0333568	0.0284491
		-0.0252501	0.0040892	0.0484634	-0.0428491
		-0.0335697	0.0411819	-0.0427917	-0.00364253
		-0.0495153	-0.051472	-0.0237131	0.0104728
		0.415052	-0.0357953	-0.0412477	-0.041925
		-0.0228838	-0.0389661	-0.0472515	-0.0442057
		-0.000880618	-0.0327231	-0.0263891	-0.0457661
		-0.0416976	-0.0391314	-0.0463063	-0.0445081
		-0.04814	-0.0479263	-0.0273905	-0.0481933
		-0.0311962	-0.0361144	-0.0345514	-0.0487683
		-0.0219307	-0.0195255	-0.0209636	-0.0393745
		-0.0380743	-0.0285273	0.0170489	-0.0458825
		0.0182048	-0.0442958	0.0876556	-0.0217468
		-0.0260781	-0.0233034	-0.0287089	-0.0476075
		0.401883	-0.0509984	-0.0332391	0.000263891
		0.115171	-0.0447253	0.0867069	-0.0216395
		-0.0451496	-0.0424838	-0.0371978	-0.0392694
		0.00143346	-0.0503224	-0.032373	-0.032898
		-0.0509594	-0.0263951	-0.0385947	-0.00159098
		-0.0432392	-0.043474	-0.048597	-0.0327152
		0.017628	-0.0401614	-0.0319005	-0.0362648
		0.119445	-0.0394403	-0.0482605	-0.0260741
		-0.0255945	-0.0177917	-0.0300131	-0.00577734
		-0.0421545	-0.0473067	-0.0428854	-0.0161283
		-0.00338565	-0.0440223	-0.0342655	-0.00858181
		0.00357454	-0.0390436	-0.0327249	-0.00988764
		-0.0254668	0.00756742	0.0435149	-0.0308956
		-0.0111959	-0.028638	-0.0242657	-0.030981
		-0.04575	-0.0323584	-0.0339577	-0.0284218
		-0.0463869	0.00689868	-0.021299	-0.0410682
		-0.0274558	-0.0357228	-0.0169775	-0.000604938
		-0.0158724	-0.0398531	-0.0135064	-0.0110206
		-0.0410449	-0.0484723	-0.0482998	-0.00485645
		0.015452	-0.0503655	0.032131	-0.0308534
		-0.044399	-0.0433986	-0.0217634	-0.0362755
		0.0125343	-0.0159617	0.0102812	-0.0382912
		0.005939	-0.0365586	-0.043141	-0.0198783
		-0.0384393	-0.0292062	-0.0275267	-0.0133832
		0.0222271	-0.0448596	-0.0318483	-0.03023
		0.0623795	-0.0250283	0.173652	-0.000105146
		0.118441	-0.0325256	-0.0256961	-0.0334017
		0.00681091	-0.0386541	0.0383222	-0.0455511
		-0.0397486	-0.0199016	-0.0176428	-0.0438257
		-0.0374202	-0.0431445	-0.0419533	-0.0452953
		0.0704412	-0.0348866	-0.0315169	-0.0403311
		-0.041488	-0.0405176	-0.0150445	-0.0459002
		0.0244689	0.0067587	0.108751	-0.0425906
		0.0965089	0.0491526	-0.0444247	-0.0392402
		0.0502521	-0.0311415	-0.0461233	-0.0448169
		-0.0249227	0.00495148	-0.0345563	-0.0443467
		-0.0471246	-0.0255938	-0.0426663	-0.0163462
		-0.0410347	-0.00338837	-0.00443564	-0.0185045
		0.133974	-0.0152823	-0.0423195	-0.0330792
		-0.0396045	-0.0340935	-0.0398893	-0.0266437
		0.422818	-0.0030409	-0.0414786	0.254489
		0.140209	-0.0355062	-0.048107	-0.00446219
		0.178269	-0.0238303	-0.038206	-0.0350772
		0.036618	-0.0104971	-0.0371885	0.00620694
		0.267406	-0.030672	0.0103537	-0.0486518
		0.0397257	0.0116402	-0.00930307	-0.0144633
		-0.0259769	-0.0398417	-0.0430287	0.015239
		-0.000349918	-0.0454858	-0.0185316	0.0308481
		-0.0280999	-0.0421948	-0.049384	-0.0340653
		0.165919	-0.0316047	-0.0368558	-0.0420488
		0.0501502	-0.0523497	-0.0174452	-0.0244502
		-0.00367702	-0.0385191	-0.044459	-0.0177758
		-0.0333909	-0.0167734	-0.0264024	-0.040424
		0.30764	-0.0389707	-0.0453296	-0.0149101
		-0.0124493	-0.0441379	-0.026208	-0.0263624
		0.224777	-0.0301816	-0.0138185	-0.0335268
		-0.0298338	-0.0487195	-0.042181	-0.00719448
		0.0154356	-0.0408831	0.012392	-0.0467226
		-0.0394794	-0.0493221	-0.0397141	-0.0429916
		0.0273936	-0.0371798	-0.0426137	-0.0259915
		0.00956536	-0.0373442	-0.0161766	-0.022062
		0.0171769	-0.0171048	-0.0366809	-0.0144537
		0.0558122	0.0329958	-0.0152242	0.0665359
		0.00723721	-0.0358836	-0.0398606	0.0374828
		-0.0312713	-0.0320424	-0.0413862	-0.015652
		0.156409	-0.0183622	-0.0118222	-0.0458308
		0.039869	-0.0528268	-0.0441867	-0.00205189
		0.0476251	-0.0418433	-0.0313368	-0.0478814
		0.136472	-0.0447213	0.00149632	-0.00259767
		0.146438	-0.0374922	-0.0368718	-0.048996
		0.00231417	-0.0122875	0.00311398	-0.00765104
		0.586323	-0.0503845	-0.0491335	0.375774
		-0.00338717	-0.0361714	0.0181453	0.00946467
		0.236147	-0.0124474	-0.014411	0.221271
		-0.0459348	-0.0357764	-0.0176084	-0.0423067
		0.0417274	-0.0335585	-0.0221168	-0.0304043
		0.0827726	-0.0372447	-0.0196024	-0.0287522
		0.00364992	-0.0504336	-0.0119588	-0.0373184
		0.0372046	0.026336	-0.0302731	-0.0260384
		0.363923	-0.0374153	-0.0381674	-0.0176559
		0.168491	-0.0361168	-0.0460869	-0.0336905
		0.0390126	-0.0470282	-0.0247304	-0.0490625
		-0.0291057	-0.0133932	-0.0248332	-0.0498493
		-0.0173528	-0.0262149	-0.0416087	-0.0394495
		0.0234059	-0.0421126	-0.00428761	-0.015241
		-0.0212405	-0.0375785	-0.00434371	-0.0217492
		-0.0258204	-0.046019	0.0473822	-0.0147798
		0.0779506	-0.0462721	-0.00148646	-0.0399166
		-0.00265161	-0.0441175	-0.0467747	-0.0405336
		-0.0379569	-0.0281137	-0.0432318	-0.0422609
		0.388973	-0.0262409	-0.01905	-0.0150161
		0.195783	0.0030348	-0.0160967	-0.0329593
		0.285675	-0.0297473	-0.0182269	0.0264716
		0.0545628	-0.0514421	-0.0355396	-0.0180505
		-0.039838	-0.0255189	0.0461142	-0.0337084
		0.417149	-0.044783	0.00625998	0.167856
		0.301225	-0.03741	-0.0496043	-0.0142927
		-0.00747654	-0.0377347	-0.0315418	-0.0514336
		-0.0162974	-0.00584719	-0.0204245	-0.0154729
		-0.0398523	-0.0510597	-0.0236887	-0.0311607
		-0.0336775	0.0407355	-0.00650451	0.0211013
		0.086808	-0.048607	-0.0441935	-0.0307838
		-0.0204252	0.028375	-0.0311602	-0.0441747
		-0.000659968	0.0109632	-0.0354658	-0.0265749
		0.0451649	-0.0229357	-0.045657	-0.0188464
		-0.0218708	-0.0385716	-0.0382514	-0.0467921
		0.149456	-0.0391764	-0.00760566	-0.0261223
		-0.0315532	-0.029936	0.0164833	-0.0344066
		0.188039	-0.038155	-0.0410304	0.0383428
		0.298315	-0.0506589	-0.0297364	-0.0341677
		0.283538	-0.0305941	-0.024273	0.0246383
		-0.0117411	-0.00150862	-0.0388577	-0.0195234
		0.24878	-0.0506314	-0.0451818	-0.0386192
		0.224643	-0.0370451	-0.0393154	-0.0104937
		0.0875574	-0.0168506	-0.00839727	-0.0461101
		-0.000978086	0.00244968	-0.0449214	-0.038186
		0.1594	-0.0419402	-0.0414436	-0.0437772
		0.0831688	-0.0261709	-0.0500064	0.112711
		0.136458	-0.0454491	-0.0279354	-0.0465276
		0.172978	-0.02005	-0.0394821	-0.0314047
		0.253504	-0.0252792	-0.0059133	-0.0503655
		0.09676	-0.0301094	-0.00299752	-0.010036
		-0.01323	-0.0428213	-0.0356517	-0.0360833
		0.31498	-0.0256733	0.00699665	-0.0437427
		0.25896	-0.0286109	-0.0473449	-0.0178332
		-0.0076311	-0.0136686	-0.0168714	-0.0283763
		0.427077	-0.0447455	-0.034787	0.00450436
		0.00276528	-0.0475092	0.0980842	-0.0238419
		0.0501607	-0.0280394	-0.0129757	-0.0357675
		0.00548177	-0.0348088	0.0469434	-0.0322197
		0.0114735	-0.0362781	0.0167299	-0.0473204
		0.335423	-0.0473408	-0.0442949	-0.0238923
		-0.0206383	-0.0297398	-0.0430074	-0.0433903
		0.221149	-0.0445176	-0.0389725	-0.0143278
		-0.0435994	-0.0318383	-0.0465309	-0.0385188
		-0.0144691	-0.0420207	-0.00920574	-0.0440515
		0.0293889	-0.0469092	-0.0455358	-0.0286196
		-0.0483347	-0.0295018	-0.0424509	-0.00910619
		0.216687	-0.0289101	-0.0428025	-0.00130885
		-0.0312248	-0.0450248	-0.0291845	-0.0170376
		0.085606	-0.0283331	-0.0478539	-0.0494475
		0.0392834	-0.0415357	-0.0450336	-0.049163
		-0.0284832	-0.0451397	-0.0409881	-0.0428211
		0.010293	-0.0349265	-0.0183387	-0.0395276
		0.0272754	-0.0416258	-0.0436626	-0.0393852
		0.00778547	-0.0461324	-0.0456292	-0.0273478
		0.221685	0.0143124	-0.0412367	0.0242622
		0.146353	-0.0351426	-0.050208	0.0180292
		-0.0393804	-0.0327474	-0.0394704	-0.02128
		-0.00344611	-0.0450708	-0.0404632	-0.0402277
		-0.0248852	-0.0394266	-0.0385445	-0.0380077
		0.389281	-0.0501246	-0.0393721	0.0265773
		0.24724	-0.0452188	-0.0425537	-0.00108944
		0.442515	-0.0362724	-0.0452201	-0.0119961
		0.406947	-0.0284705	-0.0258583	0.00654745
		0.0510258	0.0137295	-0.0355856	-0.0511426
		-0.0113945	-0.00669682	-0.0495234	0.00440066
		0.0563605	-0.00444413	-0.0152932	-0.0447444
		-0.0237654	-0.0134997	-0.0119167	-0.0473984
		-0.0312266	-0.0343238	0.0186345	-0.021955
		-0.0354255	-0.0356832	-0.0473295	-0.0328464
		0.176792	-0.0494253	-0.0175249	-0.045893
		-0.0434536	-0.0328306	0.00646108	-0.0241308
		0.116305	-0.0331971	-0.0153362	0.0252996
		0.306387	-0.0353034	-0.0341845	0.0575609
		-0.0123811	-0.036275	-0.0229778	-0.037906
		-0.0433912	-0.0512757	-0.0045803	-0.0262425
		0.0407825	0.120689	0.00907934	-0.0150359
		-0.0287369	-0.0237753	-0.0423575	-0.016055
		0.207219	-0.0251733	-0.0351947	-0.0417167
		0.0748009	-0.0440292	-0.0455034	-0.0139521
		0.081071	-0.043826	-0.0396488	-0.0456462
		-0.0492263	-0.0445238	-0.0451979	-0.0472084
		-0.0272202	-0.0265771	-0.0472258	-0.01488
		0.0807574	-0.0415584	0.00291438	-0.042767
		0.491416	-0.0460871	-0.0418583	-0.0245069
		0.467214	-0.0421261	-0.0458771	0.168974
		-0.00351052	-0.0481651	0.0795185	-0.0426315
		-0.0282734	0.0126829	-0.0163948	-0.0319807
		0.0668938	-0.0383092	-0.0367812	-0.0275182
		-0.0407705	-0.00181829	-0.0275558	-0.0407715
		0.107526	-0.035299	-0.049756	-0.0445271
		0.203801	-0.0466299	-0.044439	0.0321123
		0.260504	-0.00551823	-0.0331963	-0.0501469
		-0.0249154	0.0341936	-0.0350133	0.144484
		0.00540631	-0.0101458	-0.049141	-0.0476143
		0.00502395	0.0427195	-0.0430732	-0.0543306
		0.241607	-0.0446718	-0.03905	-0.0413377
		0.0435012	-0.0469758	0.0202583	-0.0312925
		-0.0320911	0.0085468	-0.0301575	-0.022151
		0.0165734	-0.0470732	-0.043496	-0.0238345
		0.126429	-0.0250064	-0.0384667	-0.0356331
		0.488228	-0.0468168	-0.0118906	0.18662
		0.486769	-0.0419452	-0.0143999	0.0837483
		0.196103	-0.032234	0.000600278	-0.0288842
		0.147205	-0.0419382	-0.0376234	-0.00515765
		0.0263402	-0.0408834	-0.0365063	-0.0432552
		0.465815	-0.0423641	-0.0418373	-0.0279
		0.0426007	-0.0363313	-0.0386621	-0.0453424
		0.0666788	-0.0361113	-0.0493876	-0.0451355
		-0.0330611	-0.0186304	-0.0411658	-0.0223669
		0.347633	-0.0385315	-0.0405326	-0.0216518
		0.0506036	-0.0399994	-0.0524573	-0.0304581
		-0.00300511	-0.00495973	-0.0459877	-0.0392845
		0.418816	-0.0250091	-0.0263766	0.175625
		0.270196	-0.00565042	-0.0169745	0.0285625
		0.143222	-0.0435899	-0.0408519	0.0187935
		0.0668292	-0.0278293	-0.0461618	-0.0378771
		0.0635401	-0.0312159	-0.041418	-0.0476863
		-0.00895966	-0.0304253	0.00191152	-0.0157785
		0.124849	-0.0406299	-0.0356775	-0.0478323
		0.238703	-0.0310986	-0.0343273	-0.0219527
		-0.0463744	-0.0441065	0.013745	-0.00341907
		-0.0385189	-0.00249874	-0.023158	-0.0436974
		0.398917	-0.0316321	-0.0465912	-0.00108379
		-0.0448351	-0.0155246	0.00232708	-0.0394291
		0.00439735	-0.0257671	-0.0412917	-0.0412542
		0.240789	-0.0137054	-0.0423476	-0.0164125
		-0.0389894	-0.0139276	-0.0440463	-0.0466944
		0.378294	-0.0406363	-0.0416201	-0.0425256
		-0.00446248	-0.0495259	-0.0478474	-0.020465
		-0.0342545	-0.0499277	-0.0363875	-0.028999
		0.139641	-0.0417209	-0.0496668	-0.0484992
		-0.0401164	-0.0370974	-0.0227867	-0.0458515
		-0.0482845	-0.0103312	-0.0395543	-0.0241977
		-0.0336163	0.00354533	-0.00774418	0.117033
		0.154874	-0.0326169	-0.040733	-0.0146168
		-0.033066	-0.0228395	-0.0449184	-0.0320467
		-0.00263442	-0.0402542	-0.0488314	-0.0499177
		-0.0399215	-0.0348645	-0.0489273	-0.0246999
		0.0398991	-0.0511344	-0.0229672	-0.0363582
		0.147688	-0.0177666	-0.0313452	-0.0436415
		0.390993	-0.0288521	-0.00912773	-0.0441249
		0.0606844	-0.0165202	0.0208109	-0.0229689
		0.120099	-0.0509729	-0.0380388	0.0158728
		-0.00600208	-0.0436056	-0.0248957	0.000744828
		-0.0136555	0.0207786	-0.00282335	-0.0504661
		0.0335116	-0.0366912	-0.0427072	-0.0139961
		-0.0531123	-0.0477032	-0.0497334	-0.0409568
		0.0746805	-0.0331951	-0.0421326	-0.0412784
		0.00999708	-0.0282596	-0.0309144	-0.0481321
		-0.00556008	-0.0150219	-0.0495819	-0.0201866
		0.0296032	-0.0129974	-0.0307469	-0.0258103
		-0.0476067	-0.0317141	-0.0322987	-0.00897374
		0.0276965	-0.0185174	-0.0507369	-0.0359601
		0.223337	-0.0367696	-0.0229383	-0.0326382
		-0.0395795	-0.0434071	-0.0483721	-0.021259
		-0.0292578	-0.0502038	-0.00699767	-0.0327835
		0.00721857	-0.0455897	-0.0435076	-0.0512578
		0.00636611	-0.0191649	-0.0160622	-0.0255266
		-0.0148049	-0.0428101	-0.0343172	-0.0309009
		0.110713	-0.0452126	-0.0397879	-0.0456599
		0.206935	-0.042141	-0.0396878	-0.0475745
		0.0204503	-0.0312017	-0.0254658	-0.0364726
		0.0768308	-0.00369571	-0.0521329	-0.0334452
		-0.0139668	-0.0255418	0.0140371	-0.0221717
		0.276545	-0.0393621	-0.0433662	-0.0464544
		0.161389	-0.0450746	-0.0362225	-0.0378048
		-0.0156827	-0.0445092	-0.0473457	-0.0477345
		0.26575	-0.0192693	0.0339321	-0.0419021
		0.0973168	-0.0381614	0.0236776	-0.0412445
		0.480032	-0.0272684	0.0824706	-0.0445718
		0.322021	-0.0337684	0.167425	-0.0477876
		0.00438668	0.0115855	-0.0210435	0.00183683
		0.132992	0.00240261	-0.0444433	-0.00450051
		-0.0395146	-0.0110948	-0.0141708	-0.0206072
		-0.035191	-0.0347579	-0.000415758	-0.0410733
		0.204367	-0.0379877	0.0320575	-0.0441558
		-0.0415239	-0.0174867	0.0294985	-0.0292888
		-0.0253603	0.0120933	-0.0483193	-0.00423059
		0.304583	-0.049985	0.0598199	-0.0443717
		0.152873	-0.0495986	0.12418	-0.0123353
		0.217117	-0.0398894	0.0303449	-0.0429034
		0.00501852	-0.0336016	-0.0478579	-0.0394028
		-0.0350264	0.0231916	-0.0349817	-0.0480981
		-0.0219348	-0.0505556	-0.0233532	-0.0454962
		0.0245225	-0.0528653	-0.0328982	-0.0301255
		0.018135	-0.0428474	-0.0493744	-0.0290559
		-0.00458546	-0.0428691	0.0196943	0.00217861
		0.308097	-0.0204207	0.11565	-0.0476655
		0.34772	-0.044255	0.0759872	-0.0451121
		0.629145	-0.0323507	0.235799	-0.0454583
		0.00392204	-0.0449246	-0.0470295	-0.043375
		0.323405	-0.0163537	-0.0369583	-0.0480105
		0.0857559	-0.0223339	0.0689689	0.0214047
		-0.0462185	-0.03006	-0.0430035	-0.0359349
		0.413667	-0.034147	0.0206416	-0.0176056
		0.193679	-0.0236307	-0.0475925	-0.0288996
		0.165855	-0.035368	0.00930024	0.0659343
		0.484303	-0.0488572	0.0864374	-0.0496928
		-0.0249117	-0.0502843	0.0449245	-0.00717932
		-0.0294326	-0.0171698	-0.0448554	0.0261678
		0.0222859	-0.0415022	-0.0488599	-0.000813352
		0.338256	-0.0265155	-0.0203238	-0.0442535
		-0.0266992	0.00950618	-0.0361185	0.0820329
		0.0888869	-0.0221592	0.0404578	-0.050647
		0.310809	-0.0494239	0.412252	-0.0522389
		-0.00354748	-0.021046	0.00166972	-0.0413255
		0.313649	-0.0186051	0.231706	-0.0435199
		0.154392	-0.0329525	0.00330233	-0.0438387
		0.00441758	-0.0404431	-0.0418809	-0.0492871
		-0.0164936	-0.0314143	-0.0437927	-0.0439869
		-0.0373996	-0.0208093	-0.0333929	0.0188653
		-0.0185054	-0.0259853	-0.0349539	-0.0314531
		0.174335	-0.00355197	0.00327776	-0.00521909
		-0.0145549	-0.0445309	-0.0244675	-0.0307878
		-0.0400075	0.0165399	-0.00565891	0.00693742
		0.0463336	-0.0306155	0.0168262	-0.0355383
		-0.0140701	-0.0239045	-0.0334751	-0.0397014
		-0.0424406	0.00251859	-0.0338148	-0.0473471
		-0.00433466	-0.0395658	0.0742276	-0.0257705
		0.110055	-0.0227845	-0.000136538	-0.0445237
		-0.03459	-0.0345793	-0.0398673	-0.0221162
		-0.0332776	-0.0134798	-0.0281295	-0.0443638
		0.256374	-0.0481815	-0.0453831	-0.0118231
		0.100529	-0.0482976	0.0759488	-0.0388182
		0.0617804	-0.0189217	0.0232917	-0.0436928
		-0.00520942	-0.0502177	-0.0415537	-0.0403754
		-0.0357856	-0.0474553	0.0536214	-0.0337655
		0.0805448	-0.0389713	-0.026342	-0.0413039
		0.167955	-0.0435573	-0.030968	-0.0133104
		-0.0285052	-0.0421384	-0.0467123	-0.0381232
		0.0993464	0.0106314	0.133315	-0.0479402
		0.0112933	-0.0391889	0.156007	-0.0275571
		0.2156	-0.0340703	-0.0160805	-0.037487
		-0.0230515	-0.0495394	0.0131063	-0.0474526
		0.237884	-0.0479514	-0.0421424	-0.0310629
		0.0876545	-0.0273515	-0.00609528	-0.00902659
		0.0833933	-0.0199004	-0.0429516	-0.0428062
		0.107015	-0.0341317	-0.0235601	-0.010229
		0.234828	-0.0010895	-0.0381819	-0.0447311
		0.368057	-0.0412635	0.0109567	-0.0166472
		0.692453	-0.0505173	0.424723	-0.0415268
		0.186802	0.0356934	0.0924086	-0.0190945
		0.0975706	-0.04469	0.0727845	0.023507
		0.186675	-0.0350007	-0.046883	-0.0182387
		0.374737	-0.0365409	0.0139457	-0.0195994
		0.206126	-0.00158497	-0.0239078	-0.028983
		0.569835	-0.04431	0.325813	-0.0278591
		0.0971458	-0.0313101	0.00851884	0.0416663
		0.0208452	-0.0328149	-0.0325268	-0.0449466
		0.0940855	-0.016382	-0.0335399	-0.0435203
		0.223151	-0.0349914	0.0936471	-0.0473197
		0.00168299	0.00994677	-0.011939	-0.000379015
		0.405232	-0.0368051	0.0467721	-0.0095787
		-0.0510373	0.0369092	0.00502656	-0.00244652
		0.483922	-0.0403461	0.0810903	-0.0189569
		0.0903702	-0.0195859	-0.0383255	0.0275387
		0.0698054	-0.0438519	-0.0322339	-0.0410638
		-0.0392786	-0.0426721	-0.048663	0.0222631
		0.350834	-0.0411172	0.119618	-0.0419941
		0.246134	-0.0395014	-0.0169564	-0.0431983
		0.0372904	-0.0485448	-0.0411564	-0.0479345
		0.0462593	-0.0198667	0.0220199	-0.0369689
		0.0190113	-0.038993	-0.0084022	-0.0315917
		-0.0086668	-0.039117	-0.0388048	-0.0458276
		0.298048	-0.0358684	0.147843	-0.0379513
		0.0595999	-0.001603	0.0386241	-0.0486544
		0.0244188	-0.040096	0.0490331	-0.0452296
		0.105592	-0.0342598	-0.0474315	0.0584185
		-0.0103015	-0.0297677	-0.0185469	-0.0286776
		-0.0116532	-0.00570074	-0.035928	-0.0436383
		0.00993892	-0.0347607	-0.0492893	-0.0330932
		0.444241	-0.0416477	0.0201202	-0.0412194
		0.00117569	-0.0313222	0.0316276	-0.0395887
		-0.0354407	-0.0463457	-0.0401905	-0.013375
		0.130105	-0.0327466	0.00626488	-0.0406903
		0.105298	0.0103171	-0.00795772	0.0181363
		-0.0131779	-0.0388407	0.0051009	-0.0526939
		-0.041602	0.0463198	-0.0150066	-0.0419781
		0.506555	-0.0492623	-0.0382443	-0.043402
		0.223488	-0.0199183	-0.0303355	-0.00931753
		-0.0242086	0.0729368	-0.0184805	-0.0287389
		0.0176105	-0.0417729	-0.0459168	-0.0220762
		0.196406	-0.0192963	-0.0494232	-0.0476202
		-0.00415684	-0.024884	-0.039694	-0.0420941
		-0.0436901	-0.0412034	-0.029896	-0.0466645
		-0.00628749	-0.0387865	-0.0142444	-0.0436762
		0.549139	-0.032377	0.320504	-0.00360956
		0.0142844	-0.0464215	0.0330141	-0.0428741
		-0.0408118	-0.0331837	-0.0334917	-0.0414836
		0.0741139	-0.0152846	0.0613971	-0.0407548
		0.183285	-0.000352267	0.105382	-0.0312818
		0.250475	-0.0421768	0.0623174	-0.0365665
		-0.000552048	-0.041896	-0.0433296	-0.0142344
		0.449457	-0.0499023	-0.0176226	-0.0479894
		0.0813442	-0.00729441	0.028759	-0.0474929
		0.056593	-0.0104165	0.0127924	-0.0411249
		0.0940644	-0.0479042	-0.050408	-0.00999634
		0.0688345	-0.0459743	0.0380045	-0.0421418
		0.0908535	-0.0424887	-0.0093108	-0.0107714
		0.443382	-0.0424098	-0.0108527	-0.00321069
		0.347789	-0.0300337	-0.028522	-0.0209885
		0.406524	-0.0456174	0.184745	-0.0462466
		0.0456825	-0.0482897	-0.0103361	0.00326876
		0.263262	0.0154191	-0.00202878	-0.0384569
		-0.0184004	-0.0457929	0.0546087	-0.0311797
		0.111976	0.0314331	0.0215489	-0.0282063
		0.126965	-0.0299967	0.0720224	-0.0254774
		-0.0270174	-0.0155988	-0.0312392	-0.00474386
		0.437906	-0.0460142	-0.0184328	-0.0309757
		0.229506	-0.0416585	0.00819029	-0.0395437
		0.490357	-0.0453366	0.114004	-0.0222792
		-0.0447061	-0.0377834	0.085048	-0.0275249
		0.100251	-0.0500653	-0.0178525	-0.0316327
		0.245401	-0.0496553	-0.00810634	-0.0377164
		0.466346	-0.0210436	0.0823041	-0.0457547
		-0.0317835	0.0458424	-0.0317192	-0.030518
		0.166544	-0.0184073	0.00533936	-0.0507381
		-0.0323534	-0.0461313	-0.0460586	-0.0417387
		0.0516373	-0.00545934	-0.0146234	0.00920643
		0.215911	-0.0154517	0.0719486	-0.0379484
		0.319038	-0.0342692	0.408657	-0.0375647
		0.0375765	-0.0367569	0.00447269	-0.00968204
		0.000944572	-0.0244494	-0.052477	-0.0403426
		-0.0315002	-0.0393954	0.0305597	-0.0416613
		0.192847	-0.0431216	-0.0193868	-0.0381986
		0.0737902	-0.0327642	0.163608	-0.0494325
		0.102993	-0.0333021	0.0102215	-0.0102166
		0.526329	-0.0406416	0.237275	-0.0491892
		-0.000196415	0.00548536	-0.0242682	-0.0329282
		0.145236	-0.0349111	0.0580053	-0.037838
		-0.00976847	-0.0458218	-0.0334144	-0.00797547
		0.0917458	0.0258	0.113646	-0.00626217
		0.424378	-0.0442559	-0.0178317	-0.0302324
		0.161998	0.00244792	0.00989379	-0.0397835
		-0.0160175	-0.0434973	-0.0466436	0.0783936
		0.00425645	-0.00364422	0.00972955	-0.0354312
		-0.0400265	-0.0410329	0.00214973	-0.0486514
		-0.0164371	-0.0387441	-0.0129115	-0.0435388
		-0.0403653	-0.0277661	-0.0397248	-0.0383173
		0.0200401	-0.00028765	0.00186344	-0.0439543
		0.0813891	-0.0345962	-0.0478443	-0.0433994
		-0.0289547	-0.0313015	-0.0323683	-0.0388023
		0.489244	-0.0459048	0.217282	-0.0209542
		-0.0105651	-0.0416098	0.0411426	-0.0376687
		0.102612	-0.0490549	0.0702978	-0.00884547
		0.0420692	-0.0189228	-0.0472604	-0.0286738
		-0.0479137	-0.0478656	-0.0216201	0.089246
		-0.0191619	-0.00901574	0.00105625	-0.0155817
		0.0452371	-0.0113836	-0.0338503	-0.0053701
		-0.0506805	-0.0410683	-0.0182516	-0.036952
		-0.0143154	-0.0408028	-0.0401835	-0.0200693
		0.0441309	-0.0391346	-0.0421424	-0.0389597
		-0.0390491	-0.0229852	-0.0443794	-0.025898
		0.0224695	0.0206076	-0.0457322	-0.0380711
		-0.0221201	0.0567578	-0.0333684	-0.0317136
		0.00691187	-0.0462017	-0.0308506	-0.0427318
		-0.0364588	-0.0159213	-0.0326476	-0.0472026
		-0.031219	-0.0318732	-0.00500846	-0.0319762
		0.0730149	-0.0276971	-0.025002	-0.0314821
		0.229991	-0.0340681	-0.0400265	-0.0321124
		0.0591738	-0.0114348	0.0297868	-0.0347129
		0.0158237	-0.0503899	-0.0229689	0.0136663
		-0.0153869	-0.00965818	-0.0456818	-0.024107
		0.379197	-0.0422526	0.2793	-0.0494778
		0.0752499	-0.0308698	0.0199042	-0.0327808
		0.155785	-0.017526	-0.0180635	-0.0311366
		0.463325	-0.0488122	0.124654	-0.0456069
		0.234376	-0.0355683	0.231316	-0.0314681
		0.560229	-0.0219876	0.277523	-0.0516634
		-0.035863	-0.000830246	0.0456732	-0.0235915
		-0.0503951	-0.0107487	-0.0450973	-0.0328531
		-0.0460157	-0.0218283	-0.0296099	-0.0328834
		0.0440012	-0.0189971	-0.0367136	-0.0498206
		0.0173356	-0.0365942	-0.0455861	-0.00551572
		0.197551	-0.0198687	0.0279873	0.00265745
		0.0192679	-0.0429616	0.0359651	-0.0416809
		-0.0116021	-0.048513	-0.0495999	-0.0402317
		0.684554	-0.0531588	0.348016	-0.034038
		0.168993	-0.033085	-0.0423255	-0.0444496
		0.381366	-0.0460578	-0.0284094	-0.0427468
		0.0091647	0.00373095	-0.027117	-0.0376717
		0.13965	-0.0388492	-0.0401333	-0.025843
		0.391194	-0.0435948	0.0145989	0.0312293
		0.130165	-0.031421	0.101405	-0.0468165
		0.0333788	-0.0482848	-0.0494716	-0.0115138
		0.0564762	0.0174799	0.0424436	-0.0252463
		0.399424	-0.0387788	0.0432933	0.00788239
		0.156089	-0.0325457	0.00246525	0.0186416
		-0.0335182	-0.0431471	-0.033565	-0.0323926
		0.0152281	-0.0432252	-0.0495197	-0.0201694
		0.150087	-0.0285699	-0.0477093	-0.0467266
		-0.0285714	-0.0285714	-0.0170724	-0.0374856
		0.341813	-0.0382438	0.0387662	-0.049604
		-0.0315805	-0.033647	-0.0487965	-0.0380142
		0.362906	-0.0503353	0.00681536	-0.0452081
		0.0250159	-0.0358836	0.118246	-0.0139454
		-0.0401686	0.020092	-0.0279242	-0.0358981
		0.0298708	-0.0353177	-0.0409501	-0.0210873
		0.320466	-0.0362314	0.0271049	-0.0199173
		-0.0163857	-0.0415147	-0.0504025	-0.0225468
		0.15162	-0.0476752	0.0273894	-0.0460002
		0.238227	-0.0375271	0.14458	0.00364664
		-0.0453474	0.0138624	-0.0258886	-0.0213788
		0.0855367	-0.0503997	-0.0165334	-0.0380855
		0.17323	-0.0478977	-0.00699923	-0.0515151
		0.122595	-0.000451603	0.00974115	0.0230172
		0.163701	-0.0196277	-0.0426026	-0.039194
		0.0495447	-0.0344495	0.0998473	-0.0200413
		-0.0206758	-0.0336096	-0.0423183	-0.0205961
		-0.00920167	-0.0234976	-0.0464699	-0.0309336
		0.297632	-0.0335023	0.128023	-0.0346367
		-0.0188388	-0.0479565	0.135535	-0.0247001
		0.521247	-0.0535122	0.242887	-0.0487694
		-0.0516548	-0.0263537	0.0394627	0.0326057
		0.427028	-0.0400498	0.136246	-0.0470019
		0.273905	-0.0090005	-0.0161959	-0.0480265
		0.187398	-0.0484653	0.0204524	-0.0454524
		-0.0481381	-0.0328854	-0.0162625	0.0255488
		-0.0417385	0.0425603	-0.0104234	-0.0385259
		0.542682	-0.0407391	0.0714272	-0.0454637
		0.102322	-0.050313	-0.0415586	-0.0452316
		0.433709	-0.047753	0.134574	0.0400882
		0.312802	-0.0466695	0.0456961	-0.0398697
		0.0214729	-0.0254572	-0.0405387	0.00608551
		-0.0162793	-0.0353104	-0.0394997	-0.0484403
		0.0215202	-0.036938	-0.0332969	-0.0331744
		0.537775	-0.0257249	0.073402	-0.0402126
		0.219949	-0.0300652	-0.0287435	-0.0440617
		0.299659	-0.0273537	0.0848495	-0.0424946
		0.313544	-0.0420974	-0.039929	-0.0495894
		0.350985	-0.0334196	0.0611632	-0.0156624
		0.265569	-0.0416566	-0.0122759	-0.044653
		0.230648	-0.0410966	-0.0256287	0.0104374
		0.131694	-0.0370629	-0.0350631	-0.0195897
		0.384048	-0.0358931	-0.0484854	-0.0376964
		0.421368	-0.0455434	-0.0012479	-0.0219806
		-0.0469721	-0.0203067	-0.0262459	0.0666644
		-0.0491966	-0.0361473	-0.0217125	-0.0472054
		-0.0212559	-0.0348664	-0.0516227	-0.0180092
		0.0185743	-0.0410845	-0.0336185	-0.01601
		0.398653	-0.047465	-0.0124222	-0.0425064
		-0.0139639	0.00700139	-0.0333769	-0.0144751
		0.0938291	-0.0434526	-0.0443358	-0.0309927
		0.00531309	0.00993814	-0.00707639	-0.0264805
		-0.0282069	-0.0344415	-0.0470956	-0.0385018
		0.110838	-0.0406404	0.00859214	-0.0186732
		0.266007	-0.0380817	-0.00300019	-0.0282657
		-0.0488149	-0.0406448	-0.0364953	0.00271425
		-0.0383246	-0.0322999	-0.046516	-0.00327874
		0.135313	-0.0287376	0.00608025	-0.03712
		-0.0369672	-0.05186	0.143106	0.00351631
		0.0469535	0.015813	-0.038799	-0.0338183
		0.164157	-0.0315528	-0.0303756	-0.0118544
		0.158482	-0.0283367	-0.0112606	0.0590787
		0.0561369	-0.0377387	0.134858	-0.0265103
		0.0907881	-0.0398878	0.0763954	-0.0385704
		0.31897	-0.0273869	0.0447661	-0.0495302
		0.0416781	-0.0276725	-0.00534295	-0.0498741
		-0.0501358	-0.0398381	0.0130138	-0.0192457
		-0.0375031	-0.0491549	-0.00251669	-0.050607
		-0.00429951	-0.0106572	-0.031023	-0.00687773
		0.0611768	-0.00313089	-0.0191408	0.0211322
		0.0268812	-0.0192629	-0.00995246	-0.0429353
		0.0944917	-0.0183466	-0.0426077	0.000635429
		0.27981	-0.0403789	-0.0446773	-0.00972057
		0.409506	-0.049074	-0.0112753	-0.0447018
		0.0308644	-0.0215031	-0.040546	-0.0413252
		-0.0494648	-0.0392228	-0.0146227	-0.0253307
		0.501661	-0.0423242	0.0188509	-0.0344937
		0.0834601	-0.0272399	-0.0248807	0.0333717
		0.122163	0.0195665	-0.0533288	-0.0476258
		-0.0141247	-0.0468422	0.0158461	-0.0412086
		0.19267	-0.0156088	-0.0436853	-0.0486886
		0.160583	-0.0252081	0.0676467	0.000417461
		-0.041349	-0.0113538	-0.0395162	-0.0372573
		0.31529	-0.0482464	0.249677	-0.0489164
		0.218737	-0.0345868	-0.0339247	-0.0472354
		0.0744817	-0.0420715	-0.0466854	-0.0450268
		0.0201779	-0.0400624	-0.0437807	-0.0420589
		0.171482	-0.0121176	-0.000978736	-0.0311727
		-0.0107066	-0.027806	-0.0400616	-0.0374979
		0.0242352	-0.0118808	-0.0444737	-0.0118359
		-0.0345533	-0.0407452	-0.0370485	0.0284826
		0.4343	-0.0338277	0.0623108	-0.0347647
		-0.0185396	-0.0392127	-0.0510799	-0.0354669
		-0.0364271	-0.0455636	-0.0304705	-0.0295762
		-0.0352462	-0.0278558	-0.0324134	0.0446738
		0.230622	-0.00468885	0.0083055	-0.0258399
		-0.0247673	0.0160344	-0.00112513	-0.0115549
		0.0741611	-0.02405	-0.0353074	-0.0474378
		0.0419439	-0.0422497	-0.0224243	0.0327083
		0.0688691	-0.0359217	-0.021516	-0.011225
		0.242017	-0.0480073	-0.0188523	-0.0450134
		-0.0333997	-0.0471078	-0.0385639	-0.0486398
		-0.037074	-0.032292	-0.0335478	-0.0225507
		0.0032144	-0.0529711	-0.027117	-0.0392141
		0.493105	-0.0435279	0.0974457	-0.0369479
		0.331265	-0.03031	-0.0246528	-0.0444396
		0.2002	-0.0424757	-0.00315479	-0.0199225
		0.219936	-0.0377663	-0.0197666	-0.0318994
		-0.048952	-0.0337194	-0.000389083	-0.0386878
		0.0775797	-0.0388068	0.118987	-0.0466248
		-0.014959	-0.0254661	-0.034251	0.103859
		0.341536	-0.0401981	-0.0381499	-0.0356294
		0.00656589	-0.0253652	-0.00556202	-0.0288646
		-0.0244491	-0.0166416	-0.0269429	-0.0317592
		-0.041055	-0.0369976	-0.0214225	-0.0395822
		-0.0417956	-0.0407501	-0.0204182	0.00195715
		0.346397	-0.00697309	0.090231	-0.0377904
		-0.0221963	-0.0397608	-0.0397767	-0.0484257
		-0.0391569	-0.0273373	-0.044572	-0.044997
		0.0327961	-0.0491246	-0.0366064	-0.0462641
		-0.0211133	-0.0312324	-0.0199662	-0.0335069
		-0.0166314	-0.0479309	-0.0243143	-0.0449037
		-0.0328911	-0.0330855	-0.0131887	-0.0434594
		0.179305	-0.0363424	-0.0447266	-0.0461023
		0.0431448	-0.0252051	-0.0435757	-0.0361106
		-0.0436308	-0.0434745	-0.0272668	-0.0447959
		0.017744	-0.0425062	-0.0272822	-0.0470167
		0.0888047	-0.000265032	-0.0201128	-0.0528311
		-0.0322079	-0.0310927	0.0184909	-0.0525618
		0.0998416	-0.0399842	-0.043027	-0.0501636
		0.211349	-0.0185345	-0.0334585	-0.0243443
		0.143788	-0.0513143	0.0318693	0.00144589
		0.120298	-0.0482223	-0.00407295	-0.0156701
		0.179164	-0.0404679	-0.0451738	-0.00831153
		-0.0443429	-0.0464661	-0.0150585	-0.0420796
		0.112647	-0.00898716	0.0604119	-0.0209428
		0.101805	-0.0230561	-0.00475416	-0.018031
		0.411442	-0.0415925	0.0405676	-0.0506144
		-0.043424	0.0641471	-0.0352023	-0.0308462
		-0.0508606	0.0233795	-0.0498241	-0.0357912
		0.253311	-0.00975634	0.0370187	-0.00386227
		0.15549	-0.0381668	0.0328163	-0.0384617
		-0.034433	-0.0278995	0.0109887	-0.0515428
		0.165845	-0.0397838	-0.0329432	-0.0495053
		0.0493887	-0.0474759	-0.0251101	0.00735816
		-0.0192333	-0.042269	-0.0357896	-0.02419
		-0.04218	-0.0380304	-0.0242153	-0.0436181
		-0.033806	-0.0390591	-0.0434581	-0.0331388
		0.267053	-0.0390139	0.121992	-0.0332096
		-0.0019569	-0.0502913	-0.0192065	-0.0255225
		0.0334107	-0.0424537	-0.0398874	-0.0485581
		-0.0315804	-0.0425399	-0.0518181	-0.0398229
		0.0469554	-0.0364145	0.00105767	-0.0199593
		-0.0400835	-0.0377406	-0.0443779	0.0246367
		0.291976	-0.0410505	0.0384619	-0.0420892
		0.157221	-0.0414733	-0.0420674	-0.00681285
		0.283632	-0.013979	-0.00334996	-0.0223725
		0.0132316	-0.0296992	-0.000441908	-0.049614
		0.162884	-0.0410182	0.127085	-0.0451724
		-0.0253461	-0.0320788	-0.04092	-0.0348748
		0.319226	-0.0268471	0.168963	-0.0423211
		-0.0398364	0.0181474	-0.0221332	-0.0288197
		-0.0353128	0.00583031	-0.0471433	-0.0103599
		0.0664727	-0.00191375	-0.0301611	0.0113436
		0.020449	-0.0363329	-0.03928	-0.0450523
		-0.03368	-0.0398878	-0.0452879	-0.022497
		0.321625	-0.0396767	-0.0257112	-0.0327493
		-0.0060166	-0.0148623	0.00387024	-0.045573
		0.458275	-0.0504263	0.474662	-0.0483025
		-0.0347439	-0.0329487	0.0200086	-0.0170515
		0.0409486	-0.0451521	-0.0318121	-0.0517033
		-0.0421933	-0.044548	-0.0306292	-0.0117615
		0.0394311	-0.043137	-0.00979846	0.0261349
		0.0465883	-0.0429185	-0.0306513	-0.0407207
		-0.0491919	-0.0375394	-0.0435711	-0.00563573
		-0.0314916	-0.0443216	-0.0482629	-0.0489225
		-0.0356394	-0.0443719	-0.0481194	-0.0505367
		-0.0316046	-0.0331184	-0.0277775	-0.0276475
		-0.0312198	-0.0397283	-0.0491782	-0.0457727
		0.0685869	-0.0129702	0.0602977	0.00232765
		0.164008	-0.0394534	0.108025	-0.000437531
		-0.0335038	-0.0337648	-0.0226805	-0.00812133
		0.24382	-0.0386696	0.0128352	-0.00558661
		0.225145	-0.0281863	0.0731451	-0.0466933
		-0.0331655	-0.0350822	-0.0241503	-0.0217116
		-0.00507926	0.0233756	-0.0445358	-0.0498859
		0.341943	-0.0367915	0.110016	-0.0200212
		0.0107163	-0.043578	-0.0408934	-0.0307791
		0.12994	0.00111171	-0.0304044	-0.0423899
		0.033548	-0.0387081	-0.0307731	-0.0494673
		-0.0259421	-0.0462627	-0.00840951	-0.0510717
		-0.0249406	-0.0386237	0.00201752	-0.0424534
		0.0514829	-0.0384061	-0.0465349	-0.0406591
		0.281847	-0.0181707	0.0482676	-0.0431019
		-0.00378313	-0.0188946	-0.0149054	-0.0348337
		0.0769535	0.011819	-0.027612	-0.0439526
		0.00814943	0.0225634	0.0613105	-0.0117204
		0.101089	-0.040395	-0.00330188	-0.0371812
		0.208818	-0.0260252	-0.0127783	-0.0334907
		-0.0191014	-0.0433939	0.0129592	0.0113501
		0.297057	-0.0174281	-0.0122606	-0.0273771
		0.0901666	0.0200488	0.0814315	-0.0209267
		0.247452	-0.0231357	0.00267173	-0.0103581
		0.565188	-0.0445195	0.0101897	-0.0335135
		0.306226	-0.0386198	-0.00661819	-0.0390966
		0.130382	-0.0395408	-0.0356306	0.0539986
		-0.0324701	-0.0472541	-0.0336457	-0.03097
		-0.0336098	-0.0497439	-0.0344577	-0.0446455
		0.174681	0.00896984	-0.00859165	-0.0390993
		0.0388486	0.0730621	-0.0325877	0.0583681
		0.0487152	-0.0169617	-0.0236428	-0.0486618
		0.12954	-0.041738	-0.0289417	-0.0387561
		-0.0446035	-0.0402876	0.0014583	0.00345245
		0.0419478	-0.0483694	-0.042716	-0.0326313
		-0.0346517	-0.0507998	-0.0436353	-0.0368631
		-0.0103324	-0.0281688	-0.0417924	-0.0476316
		-0.0251293	-0.025932	-0.0126824	-0.0112641
		0.187091	-0.0453401	-0.0370282	-0.028813
		-0.024135	-0.0254707	-0.0200887	-0.00466444
		0.0826951	-0.0312401	-0.0181742	-0.0408679
		-0.0205146	-0.0421702	0.0524194	-0.0307634
		-0.0345374	-0.0245064	-0.0469077	-0.0416673
		0.0606337	-0.0369678	0.0112795	-0.0445691
		0.125892	-0.0474417	0.0334002	-0.0506986
		0.0411397	-0.0312432	-0.0315266	-0.0357381
		0.00673083	-0.0452015	-0.0378365	-0.0298551
		0.030185	-0.0468546	0.0147825	-0.048048
		0.0901482	-0.0462139	-0.00716219	-0.0271355
		0.125397	-0.018172	0.0577892	-0.0431986
		0.18171	-0.0302276	-0.0218119	-0.0503659
		0.0535075	-0.0226968	-0.033676	-0.0433804
		0.0210025	-0.027287	0.0607081	-0.0474324
		-0.0418764	-0.0462776	-0.0329968	-0.0230283
		0.212187	-0.0368795	-0.0298635	-0.0438356
		-0.0438628	-0.0396361	-0.00487604	-0.0122763
		0.0495045	-0.0428965	-0.0151459	-0.0385861
		-0.0263405	-0.0311036	-0.0256675	0.0105658
		0.240414	-0.0419068	0.0553505	0.00319856
		-0.0403934	-0.0119224	-0.0388789	-0.0379398
		0.0861024	-0.0118717	-0.0360484	-0.0311474
		0.238913	-0.0341236	0.0722367	0.0216693
		-0.0210756	-0.0476586	-0.0385888	-0.0341923
		-0.0304037	-0.0336795	-0.0392787	-0.0424796
		-0.0301485	0.0111202	-0.046035	0.00659196
		-0.0413086	-0.0441909	-0.0288165	-0.00779503
		0.1028	-0.034424	-0.027777	0.0283614
		0.160826	-0.042805	0.00991185	-0.0234418
		0.0778039	-0.0314042	-0.0494901	-0.0412326
		0.24827	-0.0407919	-0.0360031	-0.0195068
		0.0500036	-0.0457591	-0.0111551	-0.0361705
		0.157497	-0.0434381	-0.0201091	-0.0370755
		0.0553565	-0.00488042	-0.000790611	0.0463404
		-0.0341176	-0.0481312	-0.015792	-0.036332
		0.224764	-0.0321799	-0.0100788	-0.0415386
		-0.0320948	-0.0493206	-0.0152555	-0.0494921
		0.111759	-0.0365179	0.106872	-0.0440071
		0.11215	-0.0217351	-0.00733631	-0.0145711
		0.201907	-0.0355517	-0.013858	-0.0466922
		0.123207	-0.0445433	-0.0389505	-0.047895
		-0.0265287	-0.0121435	-0.0268424	-0.0288367
		-0.0404275	-0.0253439	-0.0456171	-0.0450145
		-0.022547	-0.0435234	-0.0466411	-0.0236783
		0.00913777	-0.0447782	-0.0415397	-0.0310511
		0.141958	-0.040953	-0.0394592	-0.0391379
		-0.0259213	-0.0438098	-0.00966142	-0.0405647
		0.271504	-0.0536381	0.00507336	-0.0440809
		0.0108109	-0.0220629	-0.040236	-0.0433072
		-0.0484825	-0.0389313	-0.0240472	0.0414307
		-0.026589	-0.0505371	-0.0382554	-0.027592
		0.0211631	-0.0407755	-0.0338253	-0.0322628
		0.0330866	-0.0358495	0.00543333	-0.0359519
		-0.0469658	-0.0406122	-0.0357454	-0.0393839
		0.277099	-0.0394102	0.103213	-0.0339643
		-0.0412491	-0.0238712	0.0153406	0.00457585
		-0.000427709	-0.037793	-0.0362843	-0.00331581
		0.0509034	-0.0404069	-0.0239951	-0.0146303
		-0.00594433	-0.0232803	-0.0470469	0.0254368
		0.304081	-0.0248779	-0.0380813	-0.043101
		0.0166845	-0.025618	-0.0389113	-0.0382081
		-0.0302404	-0.0125015	-0.00779027	-0.0430714
		0.242781	-0.0492501	-0.0356764	-0.0145809
		-0.0243706	-0.0508245	0.138145	-0.0483203
		-0.0271866	0.00287854	0.0665925	-0.0426367
		0.100086	0.00571397	-0.0200707	-0.0332343
		-0.0246722	-0.0485647	-0.0433456	-0.0452663
		0.106879	-0.0458473	0.0259678	-0.0415624
		0.00761588	-0.0272487	-0.0457103	0.0137341
		0.264667	-0.0464572	-0.0410888	-0.0451894
		0.0904248	-0.022298	-0.0218053	-0.0361536
		-0.0317294	-0.0263745	-0.022592	-0.029329
		0.00699635	-0.0339137	-0.0431966	-0.02704
		0.0313855	-0.00474775	0.0346285	-0.0182097
		-0.0461177	-0.0329956	-0.0101462	-0.0523799
		0.189068	-0.0467184	-0.0225507	-0.0336911
		-0.00285241	-0.0371608	-0.0354862	-0.0412855
		-0.0426926	-0.0396917	-0.001667	-0.00804642
		-0.0215184	-0.0247427	-0.0320406	-0.0288053
		-0.0224125	-0.045452	-0.0336069	0.0192528
		-0.0416683	0.0635154	-0.0110203	-0.0453177
		-0.0371994	0.158787	-0.0436982	-0.025925
[truncated: 391 more rows]

## Sheet: Figure4f
	T5									L/R
	Psychometric curve									Psychometric curve
	Mean relevant		0.00526367	0.00526868	0.00492488	0.00326134	0.0029017	0.00294655		Mean relevant		0.00374567	0.00363516	0.00324976	0.0028744	0.0028515	0.00283186
	SEM relevant		0.000205192	0.000196744	0.000168689	0.000105986	0.000105998	0.000112309		SEM relevant		0.00015472	0.00013921	0.0001194	9.93255e-05	0.000101808	9.58742e-05
	Mean irrelevant		0.00388443	0.00406817	0.00407646	0.00418787	0.00422926	0.00412064		Mean irrelevant		0.00321684	0.00318363	0.00312391	0.0031914	0.00329068	0.0031819
	SEM irrelevant		0.000119852	0.000128473	0.000127776	0.000127125	0.000128518	0.000128487		SEM irrelevant		0.000114171	0.000103077	0.000106119	0.000119114	0.000118641	0.000115484
	Stimulus responses									Stimulus responses
			0.00566964	0.00549555	0.0055091	0.00313991	0.00255178	0.00235784				0.00387837	0.00355404	0.0032339	0.00293185	0.00279029	0.00270293
			0.00589903	0.00598162	0.00547823	0.00296896	0.00251798	0.00252972				0.00380474	0.00377266	0.00355687	0.0029483	0.0029959	0.0026656
			0.00607202	0.00574787	0.00562132	0.00303304	0.00236	0.00229298				0.00392618	0.00373945	0.00342961	0.00254471	0.00261939	0.00288907
			0.00569628	0.00606139	0.0053262	0.00284469	0.00212019	0.00241003				0.00389746	0.00360351	0.00344639	0.00261332	0.00258356	0.00259922
			0.00627337	0.00576226	0.00533061	0.00257412	0.00235579	0.00211286				0.00394083	0.00356806	0.00324963	0.00272113	0.00300048	0.00262165
			0.00570081	0.00583765	0.00492219	0.00236898	0.00223016	0.00224676				0.00382749	0.00383869	0.00321636	0.0028529	0.00285395	0.00271163

## Sheet: Figure4g
	T5									L/R
	Psychometric curve									Psychometric curve
	Mean relevant		0.00178204	0.00188388	0.00192858	0.00353512	0.00366878	0.00354967		Mean relevant		0.00162195	0.00163826	0.00171275	0.00251924	0.0025913	0.0024791
	SEM relevant		0.000223499	0.000241556	0.000213665	0.000434746	0.000447907	0.000499656		SEM relevant		0.000183061	0.000163748	0.000163834	0.000364214	0.000381454	0.000365622
	Mean irrelevant		0.00281639	0.00267254	0.00278112	0.00274293	0.00265074	0.00268435		Mean irrelevant		0.00228975	0.00216003	0.00222368	0.00207947	0.00201366	0.001796
	SEM irrelevant		0.000304425	0.000285877	0.000280603	0.000271668	0.000248209	0.000242302		SEM irrelevant		0.000310374	0.000249158	0.000279584	0.000256653	0.000202303	0.00017846
	Stimulus responses									Stimulus responses
			0.00140533	0.00138172	0.00145762	0.00421522	0.00413867	0.00350752				0.00156682	0.00172523	0.00137245	0.00176113	0.00232339	0.00202698
			0.00153307	0.00143664	0.00166432	0.00302545	0.00389455	0.00435044				0.00156754	0.00140653	0.00157914	0.00192888	0.00284339	0.00275648
			0.00144983	0.00122637	0.00154002	0.00384271	0.00406832	0.00433037				0.00150093	0.00154574	0.00176851	0.00280917	0.00303457	0.00181792
			0.00119515	0.00168857	0.00159247	0.00424378	0.00401356	0.00395317				0.00155615	0.00149551	0.00174517	0.00298392	0.0022275	0.00333384
			0.00122491	0.0014957	0.00154227	0.00379133	0.00426254	0.0037185				0.00162947	0.00171261	0.00166663	0.00263018	0.00271523	0.00260603
			0.00144197	0.00133615	0.00174473	0.00412227	0.00437317	0.00388002				0.00151291	0.00176616	0.00152195	0.00362477	0.0025815	0.00273124

## Sheet: Figure4h
	Significant predictor weights							Significant predictor weights							Significant predictor weights							Average trial response								Average trial response								Average trial response								Average stimulus response	T5
	Category 1 modulated cells	Category	go'	Reward	go right'	go left'		Category 2 modulated cells	Category	go'	Reward	go right'	go left'		Cells without category modulation	Category	go'	Reward	go right'	go left'		Category 1 modulated cells	Cat1 miss	Cat1 corr	Cat1 incorr	Cat2 miss	Cat2 corr	Cat2 incor		Category 2 modulated cells	Cat1 miss	Cat1 corr	Cat1 incorr	Cat2 miss	Cat2 corr	Cat2 incor		Cells without category modulation	Cat1 miss	Cat1 corr	Cat1 incorr	Cat2 miss	Cat2 corr	Cat2 incor		Category 1 modulated cells	0.625808	0.654092	0.689066
		-1	-0.836465	0	0	0			0.169474	0.986747	0	-1	-0.274611			0	-1	0	0	-0.913371			0.133248	0.18334	0.32325	0.130867	0.110575	0.11872			0.136075	0.170823	0.118375	0.237641	0.121126	0.215961			0.12664	0.228871	0.196312	0.0994135	0.16979	0.178974			0.649406	0.737056	0.649523
		-1	0	0	0	-0.969765			0.179568	0.949775	-0.753625	-0.513764	-1			0	-1	0	0	0			0.195127	0.222879	0.226659	0.106469	0.179709	0.0691562			0.090163	0.168855	0.0971413	0.0882197	0.360437	0.195184			0.124553	0.154917	0.144598	0.236862	0.0920845	0.246987			0.650831	0.750603	0.599338
		-1	0	0	0	-0.934378			0.203439	-0.642016	0	1	0.496446			0	-1	0	0	0			0.186653	0.168963	0.263448	0.146896	0.140725	0.0933148			0.15142	0.186269	0.147764	0.136948	0.193721	0.183879			0.106497	0.169178	0.234977	0.175641	0.127387	0.186321			0.657112	0.635393	0.688769
		-1	0	0	0	-0.91554			0.207117	-0.42864	0	1	0.439723			0	-1	0	0	0			0.121562	0.242083	0.204086	0.0515712	0.212849	0.167849			0.173397	0.130777	0.108497	0.201887	0.249367	0.136074			0.137448	0.213371	0.148128	0.185278	0.179907	0.135867			0.67363	0.629122	0.649228
		-1	0	0	0	-0.324728			0.209589	-0.380556	0	0.928158	1			0	-1	0	0	0			0.218857	0.163218	0.209667	0.096881	0.121469	0.189908			0.209486	0.12317	0.0840695	0.111795	0.274054	0.197425			0.177023	0.177753	0.213627	0.187877	0.0671923	0.176528			0.633251	0.632685	0.692343
		-1	0	0	0	0			0.221904	0.353714	0	1	0.589953			0	-1	0	0	0			0.160809	0.17114	0.107735	0.150255	0.295448	0.114613			0.15846	0.0606328	0.0587152	0.208975	0.240827	0.27239			0.0404805	0.0399172	0.0361097	0.124516	0.371972	0.387005
		-1	0	0	0	0			0.223598	-0.329346	0	0.395652	1			0	-1	0	0	0			0.112916	0.307145	0.286626	0.0788222	0.109289	0.105201			0.0524867	0.122982	0.0656361	0.106382	0.404819	0.247694			0.362321	0.0636894	0.123134	0.272086	0.0770865	0.101683
		-1	0	0	0	0			0.230729	0.826211	-0.458473	-0.756244	-1			0	-1	0	0	0			0.219212	0.179256	0.160994	0.101257	0.152148	0.187133			0.218163	0.170991	0.0969049	0.168802	0.157136	0.188002			0.21581	0.1018	0.119076	0.226389	0.184662	0.152263
		-1	0	0	0	0			0.240602	0.38095	0	-1	-0.904508			0	-1	0	0	0			0.11513	0.24566	0.26997	0.116914	0.122455	0.129872			0.160994	0.0823009	0.0646012	0.173291	0.348107	0.170706			0.104409	0.182294	0.332012	0.114397	0.150942	0.115946
		-1	0	0	0	0			0.240675	1	0	0	0			0	-1	0	0	0			0.119844	0.232538	0.224524	0.130202	0.144555	0.148337			0.095118	0.120538	0.111549	0.120519	0.413425	0.13885			0.133773	0.149128	0.0955983	0.282405	0.190465	0.148631
		-1	0	0	0	0			0.242124	0	0	1	0.755578			0	-1	0	0	0			0.249479	0.197812	0.208569	0.143395	0.0894783	0.111268			0.097191	0.125741	0.0852299	0.0754861	0.47845	0.137902			0.290633	0.131349	0.25016	0.0738741	0.0893308	0.164654
		-1	0	0	0	0			0.243981	0	0	0.505406	1			0	-1	0	0	0			0.154505	0.455111	0.136143	0.0448142	0.0658886	0.143538			0.11779	0.0796305	0.0588387	0.0813017	0.239576	0.422863			0.166956	0.165322	0.148272	0.212071	0.184249	0.123131
		-1	0	0	0	0			0.245882	0.414943	-1	0	-0.666774			0	-1	0	0	0			0.260682	0.121652	0.273684	0.184057	0.0489997	0.110925			0.0586493	0.129933	0.13725	0.418904	0.094079	0.161185			0.141246	0.182858	0.0822075	0.188941	0.18965	0.215098
		-1	0	0	0	0			0.246806	-0.453891	0	0.774229	1			0	-1	0	0	0			0.176779	0.209144	0.134903	0.139447	0.16654	0.173187			0.091944	0.114906	0.0319147	0.101757	0.344488	0.31499			0.198272	0.148518	0.144125	0.203612	0.207578	0.0978968
		-1	0	0	0	0			0.270968	-0.450515	0	0.723608	1			0	-1	0	0	0			0.243418	0.164176	0.176748	0.168382	0.128458	0.118819			0.0614746	0.0971459	0.071137	0.0904577	0.333762	0.346023			0.122748	0.232	0.138634	0.182474	0.155166	0.168978
		-1	0	0	0	0			0.27143	1	0	-0.454128	0			0	-1	0	0	0			0.267933	0.166704	0.206978	0.118296	0.053067	0.187022			0.140149	0.170071	0.134527	0.11521	0.243041	0.197003			0.137651	0.144009	0.109547	0.116241	0.242681	0.249871
		-1	0	0	0	0			0.274101	0.496541	0.634701	-1	0			0	-1	0	0	0			0.148694	0.0938935	0.300165	0.106839	0.186169	0.164239			0.0904963	0.110291	0.135941	0.0733515	0.356334	0.233586			0.147212	0.129525	0.0876589	0.10572	0.26605	0.263833
		-1	0	0	0	0			0.276001	-0.441391	0	1	0.506126			0	-1	0	0	0			0.139305	0.201687	0.0493321	0.142045	0.195	0.27263			0.150764	0.163192	0.143078	0.22447	0.177129	0.141366			0.136642	0.170794	0.1262	0.147446	0.194604	0.224313
		-1	0	0	0	0			0.285085	-0.427515	0	0.643932	1			0	-1	0	0	0			0.20983	0.145796	0.159294	0.0952233	0.259171	0.130686			0.206587	0.036782	0.0885781	0.0928469	0.300929	0.274277			0.178801	0.178236	0.217869	0.0922131	0.138709	0.194171
		-1	0	0	0	0			0.289273	-0.33297	0	0.613403	1			0	-1	0	0	0			0.175154	0.202509	0.261024	0.12021	0.118018	0.123086			0.101607	0.143928	0.108108	0.0642819	0.430547	0.151528			0.134293	0.151304	0.20966	0.105785	0.204748	0.19421
		-1	0	0	0	0			0.292584	0	0	0	1			0	-1	0	0	0			0.121866	0.206821	0.305399	0.0604221	0	0.305492			0.130453	0.0549868	0.0622932	0.125805	0.342925	0.283537			0.180872	0.0934	0.133817	0.242276	0.157252	0.192383
		-1	0	0	0	0			0.294169	0.798574	-1	-0.211825	-0.853958			0	-1	0	0	0			0.119317	0.329576	0.220463	0.094733	0.0306457	0.205265			0.111199	0.13429	0.0516753	0.133634	0.344652	0.224549			0.140464	0.179631	0.193841	0.119464	0.147651	0.218948
		-1	0	0	0	0			0.301705	0.680531	0	-1	-0.874587			0	-1	0	0	0			0.110451	0.281235	0.283268	0.11613	0.0397546	0.169161			0.157013	0.155153	0.106025	0.185049	0.216875	0.179885			0.118491	0.148815	0.139795	0.10347	0.279427	0.210002
		-1	0	0	0	0			0.303306	-0.347882	0	1	0.627036			0	-1	0	0	0			0.150429	0.412406	0.178418	0.0736462	0.03446	0.150641			0.15873	0.0633043	0.152979	0.0878374	0.228358	0.308791			0.223114	0.154138	0.09169	0.128287	0.125019	0.277752
		-1	0	0	0	0			0.304464	0	-1	0.643157	0			0	-1	0	0	0			0.197536	0.129048	0.303636	0.0496536	0.17015	0.149976			0.272989	0.0766063	0.114538	0.140657	0.249965	0.145244			0.133597	0.174317	0.22971	0.124564	0.148973	0.18884
		-1	0	0	0	0			0.307152	1	0	-0.583549	0			0	-1	0	0	0			0.194455	0.182053	0.205623	0.145384	0.126647	0.145838			0.164205	0.131012	0.167948	0.203576	0.207522	0.125737			0.0701305	0.201866	0.243173	0.0830432	0.167758	0.234029
		-1	0	0	0	0.335395			0.311261	-0.599753	0	0.650475	1			0	-1	0	0	0			0.200012	0.206907	0.159212	0.101578	0.156483	0.175809			0.130664	0.095511	0.149612	0.341044	0.134155	0.149014			0.0954953	0.103785	0.0733856	0.194148	0.290907	0.242279
		-1	0	0	0.748705	0			0.312811	-1	0	0.808862	0.936487			0	-1	0	0	0			0.250783	0.199212	0.16067	0.193814	0.0581568	0.137364			0.113191	0.145082	0.15595	0.216476	0.198546	0.170754			0.165653	0.0719291	0.0618072	0.0948203	0.29221	0.31358
		-1	0	0	0.883785	0			0.313643	-0.606571	0	0.900804	1			0	-1	0	0	0			0.254229	0.148255	0.188563	0.0817217	0.170912	0.156319			0.12572	0.120027	0.119775	0.144295	0.298281	0.191901			0.176745	0.142448	0.177457	0.158894	0.205285	0.139171
		-1	0	0	0.936697	0			0.316716	0	0.603283	-1	-0.442344			0	-1	0	0	0			0.206885	0.17578	0.281878	0.159162	0	0.176295			0.138246	0.110329	0.128669	0.319987	0.160215	0.142555			0.0995206	0.0847803	0.103189	0.201558	0.372093	0.138859
		-1	0	0	0.971129	0			0.316915	0	0	1	0.507509			0	-1	0	0	0			0.289125	0.208043	0.139979	0.167377	0.111051	0.0844247			0.0887075	0.120166	0.075796	0.257425	0.275961	0.181944			0.208954	0.127442	0.190788	0.279983	0.0955271	0.0973054
		-1	0	0.735525	0	0			0.317657	0	0.72654	0.768802	1			0	-1	0	0	0			0.179758	0.216705	0.220226	0.1256	0.0725464	0.185164			0.0714533	0.13936	0.137729	0.210761	0.265131	0.175567			0.098022	0.170211	0.203357	0.102462	0.263837	0.162111
		-1	0.383603	0	0	0			0.319813	0.387511	0	-1	-0.871381			0	-1	0	0	0			0.203223	0.360428	0.204769	0.0885088	0.0409594	0.102112			0.0929	0.0817537	0.0897192	0.218134	0.215473	0.30202			0.137696	0.205811	0.184897	0.124196	0.151621	0.195779
		-1	0.529961	0	0	0			0.323148	-0.297641	0	1	0.69909			0	-1	0	0	0			0.160932	0.346875	0.145634	0.116538	0.0194856	0.210535			0.0792581	0.0828687	0.0416354	0.173304	0.286014	0.33692			0.071986	0.168265	0.373797	0.10657	0.166805	0.112577
		-1	0.554804	0	0	0			0.326782	0	-1	0.488109	0			0	-1	0	0	0			0.104151	0.344946	0.130753	0.0674172	0.0722961	0.280437			0.150147	0.109325	0.166899	0.116542	0.257236	0.199851			0.171121	0.144093	0.112251	0.12136	0.200599	0.250576
		-1	0.665373	0	0.749719	0			0.33361	-0.478543	0	1	0			0	-1	0	0	0			0.147823	0.205673	0.157873	0.115866	0.202432	0.170333			0.221914	0.132841	0.130803	0.242633	0.12707	0.144739			0.177174	0.0902296	0.172649	0.251402	0.176889	0.131657
		-1	0.886267	0	0	0			0.334717	0	0	0.957844	1			0	-1	0	0	0			0.129006	0.216396	0.279985	0.114812	0.0970506	0.16275			0.138715	0.137867	0.187218	0.205937	0.123701	0.206561			0.175061	0.137566	0.126641	0.165522	0.19414	0.20107
		-0.934443	-0.347544	1	-0.404417	0			0.338856	1	0	-0.711981	-0.567152			0	-1	0	0	0			0.176376	0.147376	0.169193	0.113591	0.157536	0.235928			0.176622	0.190168	0.0871774	0.12356	0.2219	0.200571			0.185067	0.162098	0.148391	0.169468	0.133603	0.201374
		-0.927521	-1	0.888636	0	0			0.339496	0.476227	0	1	0			0	-1	0	0	0			0.169523	0.139082	0.138863	0.17485	0.233818	0.143865			0.126851	0.144704	0.0913465	0.284661	0.189043	0.163395			0.10792	0.143699	0.132053	0.109026	0.158682	0.34862
		-0.915947	0	0	0	-1			0.347304	0	0	0.619617	1			0	-1	0	0	0			0.157507	0.127516	0.197194	0.0737882	0.254404	0.189591			0.170367	0.116205	0.163777	0.257359	0.160926	0.131366			0.229531	0.213959	0.125075	0.148473	0.110701	0.172262
		-0.905337	0	0	0	-1			0.349602	0	0	0.971733	1			0	-1	0	0	0			0.203503	0.133022	0.190694	0.213434	0.15402	0.105327			0.127018	0.140837	0.19185	0.109554	0.225223	0.205519			0.123031	0.264928	0.13177	0.139323	0.101931	0.239016
		-0.807823	1	0	-0.748364	0			0.351148	1	0.566587	-0.86077	0			0	-1	0	0	0			0.241654	0.1585	0.157463	0.170827	0.149638	0.121917			0.143161	0.0998056	0.210816	0.256988	0.181843	0.107387			0.131567	0.182	0.170446	0.0918706	0.234183	0.189934
		-0.79049	0	0	0	-1			0.352015	0	-1	0	-0.419535			0	-1	0	0	0			0.208534	0.0670206	0.319918	0.206443	0.16657	0.0315141			0.103904	0.0620323	0.0194287	0.126226	0.29683	0.391579			0.0789125	0.168764	0.151782	0.177069	0.180611	0.242861
		-0.754744	0	0	0	-1			0.361694	-0.363921	0	0.864791	1			0	-1	0	0	0			0.0848401	0.401263	0.0507968	0.0959335	0.133886	0.23328			0.185383	0.107863	0.160373	0.203864	0.163595	0.178922			0.12906	0.127502	0.211123	0.116204	0.163393	0.252718
		-0.748112	0	0	0	-1			0.362959	0	0	0.583806	1			0	-1	0	0	0			0.188425	0.277117	0.100886	0.179162	0.158589	0.0958221			0.180002	0.168994	0.103369	0.165151	0.154291	0.228194			0.274417	0.139217	0.160401	0.109035	0.161843	0.155087
		-0.744639	-1	0.709931	0	0			0.363936	0	0	1	0.652827			0	-1	0	0	0			0.132343	0.133556	0.176897	0.0974459	0.278179	0.181579			0.154067	0.146503	0.10786	0.332083	0.124561	0.134926			0.101143	0.264142	0.135158	0.119248	0.252003	0.128306
		-0.729818	-0.528774	0	1	0			0.371037	-0.29921	0	0.732683	1			0	-1	0	0	0			0.104449	0.192586	0.314082	0.101715	0.10026	0.186909			0.0838714	0.309819	0.0622803	0.132874	0.095549	0.315606			0.108769	0.152049	0.125178	0.0720005	0.18729	0.354714
		-0.706741	0	0	1	0			0.372883	0.761205	-0.844082	-0.550087	-1			0	-1	0	0	0			0.186242	0.171514	0.145002	0.158493	0.160509	0.178241			0.0707251	0.295355	0.0458917	0.0951985	0.258707	0.234123			0.155733	0.182258	0.221349	0.14014	0.0999683	0.200552
		-0.691813	1	0	0	0			0.377697	0	0	0.367835	1			0	-1	0	0	0			0.233593	0.156892	0.0997854	0.213043	0.0776592	0.219027			0.135365	0.130353	0.136246	0.214896	0.197967	0.185174			0.0809992	0.110904	0.257929	0.178642	0.202325	0.169201
		-0.650349	0	1	-0.720065	0			0.388859	0	0	1	0.560398			0	-1	0	0	0			0.0930397	0.177103	0.224145	0.0589361	0.224668	0.222109			0.201807	0.148807	0.0383606	0.315814	0.151602	0.14361			0.136604	0.15456	0.149705	0.199234	0.156663	0.203234
		-0.623843	0	0	1	0			0.389567	1	0	-0.675338	-0.541909			0	-1	0	0	0			0.168731	0.159378	0.198132	0.108234	0.226649	0.138875			0.216394	0.11905	0.0322451	0.274581	0.200198	0.157531			0.186009	0.116457	0.217983	0.220771	0.118651	0.140128
		-0.622489	-1	0	0	0			0.391342	0	0	0.556653	1			0	-1	0	0	0			0.341781	0.158248	0.152442	0.223546	0.0674877	0.0564957			0.162625	0.104546	0.0582926	0.208332	0.278535	0.18767			0.0378505	0.0709058	0.0472075	0.0672693	0.435179	0.341588
		-0.601425	0	0	-1	0			0.398905	-0.907008	0	1	0			0	-1	0	0	0			0.0970789	0.222477	0.194988	0.166534	0.195848	0.123073			0.0637735	0.0621868	0.0242047	0.0799048	0.667905	0.102025			0.126745	0.228845	0.135672	0.105595	0.222066	0.181077
		-0.597408	-0.598945	1	-0.493679	0			0.404196	0	0	0	1			0	-1	0	0	0			0.185894	0.221163	0.138488	0.111764	0.210984	0.131707			0.155853	0.136951	0.0207162	0.275121	0.210745	0.200614			0.277434	0.130459	0.253036	0.17954	0.0498382	0.109694
		-0.57998	-1	0	0	0			0.404646	0	0	0.473251	1			0	-1	0	0	0			0.155066	0.196267	0.29354	0.110289	0.0941036	0.150734			0.137849	0.249017	0.0503495	0.235092	0.0192676	0.308425			0.179745	0.18051	0.107828	0.201411	0.158343	0.172163
		-0.576109	0	1	-0.492788	0			0.406463	1	0	-0.947554	-0.793379			0	-1	0	0	0			0.369593	0.305846	0.231918	0.0274959	0.0352268	0.0299202			0.0926352	0.110571	0.25881	0.12916	0.188345	0.220479			0.166857	0.17533	0.140967	0.193998	0.107018	0.21583
		-0.573427	1	0	0	0			0.407073	0	-1	0	0			0	-1	0	0	0			0.235345	0.189493	0.169696	0.104567	0.15178	0.149119			0.157104	0.129584	0.205764	0.256107	0.0656183	0.185823			0.118115	0.161703	0.19728	0.132528	0.159759	0.230615
		-0.568871	-1	0	0	0			0.410547	0.441055	0	1	0.734605			0	-1	0	0	0			0.205265	0.137186	0.21939	0.164728	0.153313	0.120117			0.101187	0.157308	0.130824	0.112605	0.272935	0.225141			0.135607	0.175297	0.133999	0.175346	0.270259	0.109493
		-0.549863	1	0	0	0			0.412353	0.97759	-0.676372	-0.697983	-1			0	-1	0	0	0			0.205852	0.338911	0.200266	0.0657898	0.104119	0.0850631			0.0803752	0.167389	0.232898	0.125452	0.250497	0.143389			0.263815	0.122064	0.156199	0.249084	0.102272	0.106566
		-0.529387	0	1	-0.694656	-0.491862			0.415065	0	0	0.770619	1			0	-1	0	0	0			0.12687	0.248992	0.242817	0.171561	0.116352	0.0934086			0.14456	0.166326	0.0308295	0.16136	0.308831	0.188093			0.185684	0.125469	0.125058	0.151673	0.185538	0.226578
		-0.519464	0	1	-0.883325	0			0.422563	0.968581	1	0	0			0	-1	0	0	0			0.134382	0.209534	0.108672	0.132756	0.274388	0.140268			0.0741451	0.115576	0.0580163	0.124038	0.399248	0.228977			0.0871863	0.117001	0.257962	0.322675	0.134558	0.0806185
		-0.506483	0	0	0	1			0.426594	0	1	-0.905094	0			0	-1	0	0	0			0.27051	0.137084	0.177913	0.143855	0.0804566	0.190181			0.0880183	0.0380747	0.295283	0.116096	0.358201	0.104327			0.109605	0.160188	0.182396	0.107156	0.251283	0.189373
		-0.505595	0	0	1	0			0.42958	1	0	0	0			0	-1	0	0	0			0.521816	0.19986	0.115409	0.138027	0.0107966	0.0140906			0.126622	0.13009	0.00320525	0.124582	0.456575	0.158926			0.0881317	0.170725	0.0890586	0.127564	0.199116	0.325405
		-0.472854	1	0	-0.921538	-0.996157			0.434332	0.882847	0	-1	-0.689981			0	-1	0	0	0			0.254005	0.0616785	0.221038	0.239771	0.10823	0.115277			0.0957272	0.157175	0.123663	0.105891	0.367324	0.150221			0.0836332	0.288455	0.121704	0.177208	0.0246309	0.304369
		-0.463735	0.837173	0	1	0			0.437187	1	0	0.418371	0			0	-1	0	0	0			0.270756	0.133065	0.123492	0.183858	0.151853	0.136977			0.105293	0.11018	0.116103	0.14882	0.364878	0.154726			0.306622	0.0946586	0.107478	0.174253	0.147881	0.169108
		-0.449274	-1	0.967238	0	0			0.437572	0	0.632133	-1	0			0	-1	0	0	0			0.438506	0.134524	0.082937	0.111023	0.0911135	0.141896			0.129056	0.20004	0.0354226	0.135436	0.249116	0.25093			0.303895	0.104852	0.161303	0.192641	0.0590927	0.178217
		-0.442958	0.422242	0.651472	-1	-0.710783			0.442054	1	0	0	0			0	-1	0	0	0			0.23361	0.15589	0.18714	0.138655	0.124666	0.160039			0.153729	0.123949	0.0611363	0.150588	0.385158	0.12544			0.172283	0.241993	0.0514723	0.158351	0.243523	0.132379
		-0.433594	-0.727827	0	1	0			0.445772	0	0	0.641523	1			0	-1	0	0	0			0.142696	0.286671	0.124467	0.130547	0.13416	0.18146			0.0954674	0.165496	0.141206	0.324266	0.088922	0.184642			0.182432	0.173335	0.0542225	0.229218	0.121282	0.23951
		-0.407393	1	0	-0.529823	-0.458655			0.446748	0	0	-1	-0.881047			0	-1	0	0	0			0.173427	0.20743	0.16077	0.107648	0.170445	0.180279			0.166324	0.110642	0.10198	0.142626	0.370339	0.108088			0.153253	0.120649	0.133321	0.21701	0.198863	0.176904
		-0.393981	0	-0.909482	0	-1			0.45163	-0.485183	0	1	0			0	-1	0	0	0			0.181504	0.229464	0.16531	0.0896435	0.192748	0.14133			0.0849354	0.0651436	0.154227	0.220875	0.325741	0.149078			0.170923	0.147924	0.142621	0.176092	0.154976	0.207464
		-0.384988	0	1	-0.648136	0			0.453814	-1	0	0	0			0	-1	0	0	0			0.179299	0.220434	0.284466	0.0650364	0.114065	0.1367			0.0998896	0.21151	0.136875	0.0625594	0.2568	0.232365			0.209646	0.192003	0.137201	0.106136	0.201409	0.153605
		-0.383978	0	1	0	0			0.465932	0	0	1	0			0	-1	0	0	0			0.096424	0.234063	0.190139	0.0976117	0.197503	0.184259			0.0381807	0.250659	0.173741	0.0682441	0.274686	0.194489			0.142797	0.162981	0.083045	0.138417	0.146041	0.326719
		-0.383494	0.573664	0	-0.834788	-1			0.466581	0	0	0	1			0	-1	0	0	0			0.194329	0.189336	0.174794	0.101719	0.181197	0.158625			0.0901943	0.204758	0.174543	0.167342	0.173596	0.189566			0.18442	0.0737819	0.16073	0.242725	0.237778	0.100565
		-0.370809	0	0	1	0			0.470101	0	0	-1	-0.764623			0	-1	0	0	0			0.0610157	0.410696	0.152859	0.0644524	0.17441	0.136567			0.179975	0.111997	0.129296	0.243993	0.195516	0.139223			0.136627	0.148081	0.233434	0.068839	0.227318	0.185701
		-0.36659	0.700833	0	-0.96357	-1			0.47692	0	-1	0	0			0	-1	0	0	0			0.195387	0.357606	0.0155669	0.221948	0.0443693	0.165123			0.10688	0.2151	0.14266	0.156296	0.168157	0.210907			0.0882422	0.184457	0.178091	0.153776	0.182309	0.213125
		-0.356893	0	1	-0.875499	0			0.478801	0	0	1	0			0	-1	0	0	0			0.0452854	0.421404	0.125564	0.011217	0.149743	0.246786			0.180881	0.149216	0.105284	0.398141	0.0289571	0.137521			0.104921	0.237866	0.226953	0.0859297	0.178393	0.165937
		-0.350195	0	-1	0	-0.830896			0.487755	1	0	0	0			0	-1	0	0	0			0.315663	0.133815	0.159929	0.158755	0.0832818	0.148556			0.114552	0.183262	0.0704125	0.226113	0.227234	0.178426			0.148043	0.131463	0.156787	0.152347	0.22302	0.18834
		-0.349696	-0.371309	1	0	0			0.48907	-0.398108	0	0.945227	1			0	-1	0	0	0			0.142885	0.172418	0.211215	0.0880656	0.224327	0.161089			0.102647	0.153746	0.18364	0.245056	0.10579	0.20912			0.126846	0.2317	0.185508	0.152682	0.162785	0.140479
		-0.331317	1	0	-0.841406	-0.753254			0.489572	0	0	-0.803637	-1			0	-1	0	0	0			0.0661066	0.299535	0.172946	0.144447	0.130827	0.186138			0.114239	0.129441	0.198998	0.157195	0.148262	0.251865			0.318563	0.111969	0.113516	0.218395	0.116508	0.12105
		-0.330232	0.726643	0	-0.659005	-1			0.490716	0	0	0.861117	1			0	-1	0	0	0			0.143935	0.192971	0.232835	0.0929759	0.133123	0.204161			0.129873	0.147596	0.123593	0.191023	0.234449	0.173465			0.195543	0.0732693	0.106384	0.212749	0.257252	0.154803
		-0.320293	0	0.934259	-1	0			0.49348	-1	0	0	0			0	-1	0	0	0			0.128035	0.249614	0.301623	0.0657973	0.136692	0.118239			0.110387	0.151925	0.12462	0.103587	0.320687	0.188795			0.104821	0.198158	0.198507	0.109782	0.180844	0.207888
		-0.312852	0	0	1	0			0.49823	1	0	-0.855147	-0.439858			0	-1	0	0	0			0.212323	0.12304	0.278423	0.187493	0.054584	0.144138			0.0860173	0.172074	0.200665	0.10136	0.189912	0.249971			0.0567447	0.222508	0.194015	0.12044	0.242372	0.163921
		-0.308907	0.932194	0	-1	-0.955787			0.505058	0	1	0	0			0	-1	0	0	0			0.0943893	0.215704	0.303715	0.0630959	0.183341	0.139754			0.0925002	0.16731	0.155982	0.194528	0.186559	0.203121			0.177239	0.165589	0.128357	0.186243	0.228259	0.114314
		-0.294701	0	1	-0.877603	0			0.506977	0	-0.426791	1	0			0	-1	0	0	0			0.195846	0.167455	0.226822	0.142506	0.112159	0.155213			0.123861	0.189248	0.120332	0.136084	0.235037	0.195438			0.0928389	0.187175	0.311507	0.113943	0.164897	0.129639
		-0.293136	0	1	-0.852657	0			0.512413	0	0.973428	-1	0			0	-1	0	0	0			0.226221	0.233577	0.11222	0.136967	0.164433	0.126583			0.13965	0.116796	0.138506	0.345319	0.115676	0.144053			0.424558	0.165153	0.12156	0.160216	0.0501009	0.0784124
		-0.292026	0.608154	0	-0.631206	-1			0.515038	-0.380118	0	0.850784	1			0	-1	0	0	0			0.0480532	0.0895155	0.571632	0.100124	0.0536542	0.137021			0.133476	0.100676	0.115923	0.161853	0.294135	0.193937			0.0982535	0.169989	0.221096	0.085386	0.142662	0.282613
		-0.291568	0	0	0.777923	1			0.515365	-0.259909	0	1	0.463038			0	-1	0	0	0			0.184323	0.141165	0.118505	0.0897596	0.127278	0.338969			0.168692	0.170905	0.0674746	0.267531	0.156227	0.16917			0.0841559	0.145599	0.20955	0.165799	0.255241	0.139655
		-0.285443	0	0	1	0.647496			0.515646	0	-1	0.590969	0.393465			0	-1	0	0	0			0.155778	0.126353	0.331159	0.127433	0.144709	0.114567			0.117892	0.172366	0.154587	0.181833	0.110161	0.263162			0.110851	0.20056	0.135469	0.0865807	0.264162	0.202378
		-0.26546	0	0	0.432453	1			0.521878	0	0	1	0.877939			0	-1	0	0	0			0.209779	0.226244	0.141889	0.0948963	0.0907264	0.236465			0.100096	0.125029	0.146757	0.178874	0.184336	0.264908			0.219489	0.164011	0.0913024	0.150513	0.169737	0.204947
		-0.256171	0.626312	0	-0.741594	-1			0.522238	0	0	1	0.555808			0	-1	0	0	0			0.167868	0.203227	0.232502	0.104347	0.158477	0.13358			0.152437	0.118602	0.140525	0.255711	0.190604	0.142121			0.176996	0.123082	0.157703	0.134142	0.20171	0.206366
		-0.251651	0	1	-0.695786	0			0.538015	1	0	0.562389	0			0	-1	0	0	0			0.189417	0.110384	0.241055	0.145847	0.101003	0.212294			0.121818	0.135982	0.155852	0.156332	0.258596	0.171421			0.116754	0.129084	0.200219	0.211685	0.135517	0.206741
		-0.240266	0	0	0.708376	1			0.549074	1	0	0	0			0	-1	0	0	0			0.38349	0.0802592	0.105093	0.201631	0.153108	0.0764184			0.15563	0.0737847	0.164413	0.205725	0.182073	0.218374			0.136562	0.181939	0.166668	0.116775	0.151	0.247057
		-0.221741	0	1	-0.685982	0			0.554218	0	0	1	0.619903			0	-1	0	0	0			0.130385	0.186927	0.287393	0.128708	0.132224	0.134364			0.0764131	0.175724	0.147049	0.194093	0.171547	0.235174			0.15533	0.0717388	0.0422079	0.189162	0.248366	0.293195
		-0.218381	0.854316	0	-0.853671	-1			0.556348	0	0	1	0			0	-1	0	0	0			0.146136	0.143804	0.160456	0.172212	0.0933218	0.28407			0.101313	0.170085	0.0707789	0.182403	0.261884	0.213537			0.130261	0.213907	0.211732	0.0679112	0.212471	0.163717
		-0.207381	0.375652	1	-0.564824	0			0.556698	1	0.846005	-0.769468	0			0	-1	0	0	0			0.140272	0.171407	0.379984	0.103649	0.175458	0.0292297			0.105641	0.212622	0.113048	0.122617	0.221702	0.224369			0.087763	0.187699	0.196582	0.0883595	0.199878	0.239718
		-0.182335	0.630795	-0.329419	-0.612073	-1			0.571578	0	1	0	0.631684			0	-1	0	0.515941	0			0.238814	0.119554	0.249846	0.167029	0.0989024	0.125855			0.0973363	0.172336	0.157162	0.123709	0.204344	0.245112			0.122209	0.231394	0.19546	0.0806103	0.19013	0.180197
		-0.179417	0	0.617982	-0.210512	1			0.572238	0	-0.690025	0.769361	1			0	-1	0	0.628265	0			0.132774	0.277669	0.03671	0.188348	0.10575	0.258749			0.132336	0.136368	0.165316	0.212471	0.163355	0.190154			0.206297	0.131288	0.181817	0.170549	0.181168	0.128881
		-0.166416	0	1	-0.959539	0			0.576341	0	0	0	1			0	-1	0	0.705812	0.464918			0.15952	0.14482	0.245042	0.108325	0.174985	0.167308			0.142905	0.13996	0.118699	0.191055	0.223462	0.18392			0.141722	0.136	0.0852953	0.172303	0.197849	0.266831
		-0.142738	0.545693	-0.725021	-0.250135	-1			0.578945	0	0	1	0.705147			0	-1	0	0.925379	0			0.166169	0.158502	0.189211	0.135303	0.192725	0.158089			0.132344	0.14425	0.131754	0.183249	0.223266	0.185137			0.18484	0.157283	0.168731	0.166945	0.176695	0.145506
									0.583265	0	-1	0	0			0	-1	0	0.978857	0											0.156238	0.166051	0.0957104	0.255363	0.163208	0.16343			0.136451	0.155821	0.318694	0.184793	0.124676	0.0795648
									0.584521	0	0	1	0.74819			0	-0.938601	0	1	0											0.127961	0.158812	0.103362	0.129227	0.292273	0.188365			0.288961	0.104394	0.159074	0.265131	0.0826412	0.099799
									0.584937	0	0	1	0			0	-0.826184	0	1	0											0.136557	0.177306	0.141673	0.182105	0.177821	0.184537			0.0946247	0.214011	0.317192	0.0830986	0.182276	0.108798
									0.586364	0.933806	0	-1	-0.783925			0	-0.8004	1	0	0											0.175734	0.141582	0.180113	0.177188	0.136433	0.18895			0.190145	0.171404	0.211814	0.117381	0.193235	0.116022
									0.587491	0	0	0.910095	1			0	-0.790011	0	0.829619	1											0.118141	0.183362	0.105205	0.199579	0.151712	0.242			0.161208	0.161966	0.132879	0.137899	0.161782	0.244265
									0.597584	0	0	-0.698403	-1			0	-0.781093	0	0.996268	1											0.13762	0.13519	0.0686938	0.191369	0.260865	0.206262			0.249048	0.118561	0.0649182	0.180735	0.173631	0.213106
									0.598234	0.744066	0	-1	0			0	-0.735637	0	1	0.453729											0.166887	0.132453	0.119664	0.279068	0.158362	0.143566			0.0764033	0.17578	0.0286833	0.135792	0.178906	0.404435
									0.598413	0	-0.886847	1	0			0	-0.733531	0	1	0.523246											0.093928	0.185353	0.174255	0.141822	0.152544	0.252097			0.196734	0.149375	0.153361	0.136063	0.248831	0.115635
									0.602725	0	0	1	0			0	-0.723423	0	1	0.464311											0.113557	0.215421	0.138909	0.237908	0.123433	0.170773			0.266523	0.143624	0.121385	0.175053	0.190916	0.102499
									0.610277	0	0	-1	-0.774162			0	-0.712239	0	1	0											0.119448	0.193769	0.118142	0.194493	0.184823	0.189325			0.270259	0.110322	0.0768398	0.180549	0.144813	0.217217
									0.610598	0.5219	0	-1	0			0	-0.711823	0	1	0											0.0777623	0.157195	0.16413	0.144775	0.189955	0.266184			0.107544	0.221853	0.200778	0.193025	0.115793	0.161008
									0.615931	1	0	0	0			0	-0.683234	0	1	0											0.122155	0.184626	0.17892	0.245126	0.114236	0.154938			0.127989	0.129857	0.182644	0.0869077	0.259752	0.212851
									0.617525	0	0	0.636499	1			0	-0.682325	-1	0	0											0.143014	0.156183	0.0878223	0.243454	0.185723	0.183805			0.252054	0.133246	0.0814944	0.195842	0.184156	0.153207
									0.621199	0	0	-1	0			0	-0.653717	0	0	1											0.100694	0.157819	0.157498	0.218002	0.140063	0.225924			0.157211	0.171706	0.392633	0.0687502	0.0730353	0.136665
									0.623515	0	0	0	1			0	-0.653612	0.510229	0.812452	1											0.15733	0.123619	0.167578	0.184815	0.204548	0.162109			0.140647	0.254109	0.138043	0.231745	0.0699657	0.165491
									0.624147	0	-1	0.810646	0			0	-0.648106	0	0	1											0.221052	0.108047	0.0886364	0.313822	0.109711	0.158731			0.20307	0.166484	0.0898005	0.129186	0.243562	0.167899
									0.628249	0	-1	0.729134	0			0	-0.644616	0	1	0.919244											0.0800627	0.176863	0.09671	0.229443	0.0798636	0.337057			0.26772	0.1721	0.108342	0.172015	0.164203	0.11562
									0.632173	0	0	-1	0			0	-0.597096	0	1	0.587497											0.0916542	0.149648	0.0849367	0.131394	0.308902	0.233466			0.107328	0.120482	0.22799	0.0926733	0.273906	0.17762
									0.635537	0.697375	0	-1	0			0	-0.532826	0	0.86749	1											0.0638153	0.0831181	0.104042	0.130131	0.374086	0.244807			0.233141	0.130851	0.0653366	0.135958	0.239183	0.195531
									0.637605	1	0	0	0.553951			0	-0.527275	0	1	0.363756											0.146323	0.103411	0.169151	0.144459	0.240333	0.196323			0.211031	0.171481	0.193944	0.127772	0.165573	0.130198
									0.63962	-1	0	0.920808	0			0	-0.523343	0	1	0.560714											0.114535	0.138487	0.111714	0.148324	0.197346	0.289594			0.187358	0.163405	0.135226	0.17652	0.167406	0.170085
									0.639938	0	-1	0	0			0	-0.517044	0	1	0											0.162231	0.181928	0.126811	0.284758	0.0858591	0.158413			0.261092	0.16701	0.11863	0.194981	0.149356	0.10893
									0.646863	1	0	0	0			0	-0.51478	1	0	0											0.143004	0.171966	0.123596	0.157525	0.233578	0.17033			0.152108	0.165448	0.204519	0.155386	0.133186	0.189352
									0.647143	0.799252	0	-1	0			0	-0.494995	0	0.959645	1											0.097586	0.155512	0.143378	0.129962	0.203526	0.270036			0.1642	0.163067	0.177103	0.0933228	0.163857	0.23845
									0.655761	0	0	1	0			0	-0.458614	0	0.659703	1											0.136206	0.154876	0.116855	0.151335	0.281419	0.15931			0.201302	0.102756	0.250669	0.148915	0.142202	0.154157
									0.659308	0	0	1	0.905429			0	-0.443854	0	1	0.855149											0.102927	0.11145	0.0833016	0.174631	0.202194	0.325497			0.189626	0.174392	0.163573	0.111251	0.110018	0.251141
									0.665823	1	0	0	0			0	-0.443273	0	1	0.863397											0.129096	0.181386	0.163442	0.210388	0.124977	0.190711			0.0973814	0.175367	0.183502	0.0878171	0.282753	0.17318
									0.668049	0	-1	0	0			0	-0.431903	0	1	0											0.124541	0.124645	0.210142	0.12971	0.236006	0.174956			0.108737	0.146086	0.181494	0.182489	0.215195	0.165998
									0.671627	0	0	1	0			0	-0.423451	0	1	0.77348											0.184244	0.14796	0.218562	0.201133	0.117817	0.130285			0.118192	0.180812	0.250424	0.0850124	0.100286	0.265274
									0.67275	0	0	-0.904271	-1			0	-0.417848	0	1	0.889135											0.113624	0.0906758	0.244714	0.173511	0.249605	0.12787			0.12481	0.205926	0.204093	0.0967647	0.157728	0.210679
									0.674037	0	-1	0.893788	0.639779			0	-0.415238	0	1	0.967106											0.116377	0.10239	0.0858344	0.167497	0.201403	0.326499			0.141141	0.176451	0.137224	0.197428	0.163285	0.184471
									0.675252	1	0	-0.940552	0			0	-0.41163	0	1	0.859378											0.211395	0.127581	0.194474	0.217765	0.132255	0.11653			0.158912	0.236116	0.186084	0.115288	0.102325	0.201276
									0.684594	0	0	-1	-0.761435			0	-0.40746	0	1	0.827061											0.119449	0.09474	0.138859	0.384003	0.105044	0.157905			0.245151	0.141446	0.159308	0.16949	0.153343	0.131261
									0.691717	0	0	1	0			0	-0.404219	0	0.719605	1											0.0676422	0.190155	0.193505	0.0983175	0.249697	0.200683			0.10432	0.102339	0.132988	0.121844	0.185517	0.352993
									0.693593	0	0	-1	0			0	-0.402547	0	0.406841	1											0.140469	0.118478	0.223266	0.169242	0.22784	0.120706			0.147878	0.145957	0.0307192	0.180411	0.190546	0.304489
									0.700242	0	0	0.579613	1			0	-0.40124	0.500024	0.43712	1											0.130808	0.101227	0.206861	0.140746	0.229238	0.191121			0.215698	0.107566	0.15177	0.237357	0.0955083	0.192101
									0.707981	0	0	-1	-0.577798			0	-0.398267	0	1	0.947694											0.0361124	0.0518723	0.0542389	0.166867	0.334328	0.356582			0.300202	0.127653	0.122403	0.276612	0.0477975	0.125332
									0.708183	-1	0	0	0			0	-0.397419	0	1	0.595821											0.0970035	0.204544	0.134014	0.131046	0.222279	0.211114			0.246431	0.118661	0.106946	0.320215	0.0678198	0.139927
									0.714753	0	0	-1	0			0	-0.394609	0	1	0.711141											0.220303	0.129884	0.191093	0.30984	0.0872302	0.0616491			0.0825375	0.186124	0.205479	0.265787	0.151098	0.108974
									0.717046	-0.408273	-1	0.69298	0			0	-0.379916	0	0.638852	1											0.119642	0.17376	0.0998587	0.172503	0.244548	0.189688			0.202177	0.108114	0.129906	0.281218	0.134407	0.144179
									0.722836	0	0	-1	0			0	-0.366386	0	1	0.646339											0.148818	0.161721	0.155745	0.132275	0.26233	0.139111			0.206093	0.139889	0.147739	0.147114	0.235192	0.123974
									0.726911	0	0	-1	0			0	-0.363367	0.275746	1	0.932416											0.195379	0.0698983	0.182757	0.221761	0.28343	0.0467753			0.21185	0.150976	0.175958	0.150314	0.133735	0.177167
									0.729261	0	0	0	1			0	-0.345879	0	1	0.686322											0.142266	0.157716	0.167656	0.123574	0.185006	0.223781			0.0697782	0.197115	0.157195	0.177761	0.227848	0.170302
									0.733556	0	0	0	1			0	-0.344338	0	0.95832	1											0.121093	0.225141	0.0942427	0.174624	0.193774	0.191125			0.0856353	0.203013	0.13781	0.0904798	0.316935	0.166126
									0.739026	1	0	0	0			0	-0.331121	0	0.810426	1											0.0705605	0.062554	0.124856	0.205288	0.394045	0.142696			0.0540532	0.127123	0.23089	0.131629	0.22605	0.230254
									0.750026	0	0	1	0			0	-0.312338	0	0.70832	1											0.105974	0.182596	0.18659	0.166933	0.184698	0.173209			0.133686	0.210748	0.261131	0.124787	0.0744758	0.195172
									0.751165	-1	0	0	0			0	-0.304198	0	1	0.955465											0.113508	0.0978896	0.0980997	0.238713	0.283083	0.168706			0.103499	0.299211	0.0574568	0.10028	0.0400572	0.399496
									0.754803	-0.404362	-0.598992	1	0.97936			0	-0.298377	0	1	0.729443											0.111635	0.155067	0.186434	0.114632	0.198294	0.233937			0.152006	0.250691	0.0822392	0.114267	0.123753	0.277044
									0.755845	0	-0.618297	1	0.534915			0	-0.291762	0	1	0.976059											0.0509497	0.17548	0.210302	0.0931583	0.262568	0.207542			0.121851	0.178875	0.334145	0.0829637	0.0685588	0.213607
									0.758052	0	-1	0	0			0	-0.28445	0	1	0.782407											0.144366	0.113083	0.298551	0.141661	0.0922905	0.210049			0.0766075	0.16129	0.164358	0.051117	0.376046	0.170581
									0.758857	0	-1	0	0			0	-0.274745	0	1	0.840844											0.0503649	0.0732972	0.0630282	0.147499	0.39848	0.267331			0.0813281	0.262607	0.161383	0.105147	0.0943348	0.2952
									0.763781	1	0	-0.841851	0			0	-0.256463	0	1	0.428959											0.0885198	0.093915	0.184048	0.155927	0.261035	0.216555			0.0769031	0.186512	0.149777	0.0940577	0.318432	0.174319
									0.776081	-0.454098	-0.66919	0.917748	1			0	-0.253867	0	1	0.995114											0.118182	0.127528	0.22418	0.229008	0.15327	0.147832			0.112895	0.127178	0.407086	0.123984	0.103222	0.125636
									0.777577	-1	0	0.887081	0			0	-0.253408	0	1	0.499419											0.143684	0.1254	0.142371	0.254406	0.152098	0.18204			0.0509765	0.162677	0.445172	0.0737352	0.126301	0.141138
									0.786136	0	0	1	0			0	-0.248767	0	1	0											0.116252	0.208777	0.121479	0.163378	0.154202	0.235911			0.0399668	0.376862	0	0.0892104	0.0196837	0.474277
									0.789929	1	0	-0.918027	0			0	-0.245935	0	1	0.682618											0.0638428	0.125003	0.18791	0.10707	0.262488	0.253685			0.153859	0.177014	0.180805	0.0871575	0	0.401164
									0.793953	0	0	1	0			0	0	-1	0	-0.882639											0.0320561	0.169533	0.169343	0.105443	0.337721	0.185903			0.123132	0.182045	0.112598	0.134679	0.161336	0.286211
									0.794155	0	0.60392	1	0.741108			0	0	-1	0	-0.772229											0.112732	0.12853	0.244593	0.174388	0.216367	0.12339			0.0706709	0.0430559	0.101855	0.0586557	0.608241	0.117522
									0.804222	0	-1	0	0			0	0	-1	0	0											0.160548	0.117778	0.109691	0.263308	0.175283	0.173392			0.0978294	0.137431	0.125039	0.0954807	0.382549	0.16167
									0.808989	0	-1	0	0			0	0	-1	0	0											0.0663109	0.17423	0.178677	0.101871	0.221017	0.257894			0.107378	0.121606	0.146493	0.101036	0.379344	0.144144
									0.813427	1	-0.92183	0	-0.546594			0	0	-1	0	0											0.0484627	0.210889	0.215846	0.0683263	0.270416	0.18606			0.151095	0.15592	0.0856643	0.14223	0.227253	0.237838
									0.827203	1	0	-0.992129	0			0	0	-1	0	0											0.10159	0.139557	0.135393	0.128927	0.226771	0.267762			0.156591	0.162746	0.0985497	0.135319	0.255659	0.191135
									0.829563	0	0	-1	0			0	0	-1	0	0											0.127802	0.191424	0.144194	0.162849	0.203556	0.170176			0.115606	0.238586	0.113456	0.131144	0.179534	0.221673
									0.841983	0	0	0.249822	1			0	0	-1	0	0											0.138786	0.0919471	0.0889104	0.343589	0.1302	0.206567			0.0637513	0.231905	0.241883	0.112975	0.118393	0.231092
									0.844948	0	-1	0.360499	0			0	0	-1	0	0											0.164978	0.122858	0.156075	0.192657	0.200235	0.163198			0.131688	0.121285	0.134503	0.132752	0.345556	0.134215
									0.85905	1	0	-0.953964	0			0	0	-1	0	0											0.166701	0.108512	0.0855135	0.379388	0.135256	0.12463			0.239529	0.136331	0	0.215069	0.175319	0.233752
									0.861797	0	0	-1	0			0	0	-1	0	0											0.0978032	0.122464	0.14394	0.212369	0.280889	0.142536			0.078248	0.20299	0.127651	0.0757336	0.246292	0.269084
									0.866856	1	0	0	0			0	0	-1	0	0											0.136539	0.0989379	0.100273	0.127966	0.284088	0.252196			0.237992	0.156211	0.000854719	0.211579	0.039634	0.35373
									0.86909	0	0	0	1			0	0	-1	0	0											0.0981302	0.147289	0.160445	0.172451	0.261586	0.1601			0.128866	0.112422	0.0985555	0.136243	0.342424	0.181489
									0.875578	0	-1	0	0			0	0	-1	0	0											0.120248	0.124854	0.11443	0.19976	0.215724	0.224985			0.14039	0.134102	0.0987919	0.207149	0.169699	0.249867
									0.893358	0	0	-0.554686	-1			0	0	-1	0	0											0.118211	0.158815	0.126644	0.139484	0.239846	0.217			0.237376	0.142915	0.205507	0.168322	0.126884	0.118996
									0.907205	0.916554	0	-1	0			0	0	-1	0	0											0.0129658	0.17189	0.118263	0.205498	0.253664	0.23772			0.0848545	0.162163	0.341864	0.102144	0.115253	0.193721
									0.925083	0	0	-1	0			0	0	-1	0	0											0.123499	0.191107	0.116442	0.147022	0.230446	0.191483			0.204111	0.120428	0.0556683	0.105235	0.377887	0.136672
									0.9319	0	0	0	1			0	0	-1	0	0											0.0526583	0.0901882	0.0586492	0.0829897	0.517733	0.197781			0.105251	0.197774	0.26133	0.155604	0.0937656	0.186276
									0.945875	0	0	0	1			0	0	-1	0	0											0.0776602	0.176447	0.182812	0.0974216	0.251075	0.214584			0.109519	0.162243	0.162736	0.118622	0.309672	0.137208
									0.977923	1	-0.811699	0	0			0	0	-1	0	0											0.0851356	0.141037	0.148098	0.0779474	0.368519	0.179263			0.145273	0.153445	0.149004	0.136066	0.278438	0.137775
									0.982241	1	0	0	0			0	0	-1	0	0											0.148269	0.158219	0.12371	0.105843	0.250393	0.213566			0.205293	0.0712682	0.226682	0.160517	0.259007	0.0772329
									0.991793	0	0	1	0.87017			0	0	-1	0	0											0.234855	0.0594329	0.180996	0.313687	0.102773	0.108257			0.137619	0.207261	0.191928	0.184357	0.090753	0.188082
									1	-0.820664	0	0	0			0	0	-1	0	0											0.254423	0.0858671	0.107567	0.191926	0.177158	0.183059			0.101568	0.181245	0.055294	0.12601	0.213766	0.322117
									1	-0.765249	-0.785114	0	0			0	0	-1	0	0											0.209555	0.0902912	0.164115	0.236244	0.157713	0.142083			0.152494	0.102412	0	0.206811	0.466137	0.0721462
									1	-0.633132	0	-0.375467	0			0	0	-1	0	0											0.0808465	0.155954	0.127007	0.139583	0.354332	0.142278			0.174657	0.118637	0.138457	0.143789	0.386598	0.0378628
									1	-0.629337	0	0	0			0	0	-1	0	0											0.11926	0.0813568	0.144519	0.387765	0.110141	0.156959			0.158175	0.183664	0.0993405	0.159171	0.199369	0.200281
									1	-0.620201	0	0	0			0	0	-1	0	0											0.128152	0.125816	0.0445895	0.0989089	0.470892	0.131642			0.243612	0.12176	0.16515	0.188791	0.0515672	0.229119
									1	-0.617399	0	0	0			0	0	-1	0	0											0.118953	0.099041	0.118311	0.429881	0.16455	0.0692638			0.140558	0.190848	0.15937	0.0853761	0.169527	0.254321
									1	-0.417718	0	0	0			0	0	-1	0	0											0.101868	0.123245	0.104635	0.248989	0.231254	0.190009			0.192742	0.114502	0.0404588	0.20279	0.250115	0.199392
									1	-0.405293	0	0	0			0	0	-1	0	0											0.0743158	0.103498	0.183547	0.408838	0.132045	0.0977551			0.0907102	0.143538	0.294547	0.108796	0.156474	0.205935
									1	0	-0.973306	0.587862	0.557033			0	0	-1	0	0											0.0542905	0.108266	0.0993595	0.0889467	0.475898	0.17324			0.108484	0.17835	0.158512	0.0879134	0.319053	0.147687
									1	0	-0.90959	0	0			0	0	-1	0	0											0.081748	0.240039	0.0932919	0.199883	0.226158	0.15888			0.115093	0.170699	0.251121	0.136729	0.175087	0.151271
									1	0	-0.885746	0	0			0	0	-1	0	0											0.11254	0.150835	0.105347	0.316785	0.18182	0.132673			0.236107	0.37921	0.0622665	0.192277	0	0.130139
									1	0	-0.883044	0.897707	0.715578			0	0	-1	0	0											0.132911	0.159856	0.0887693	0.240996	0.159048	0.21842			0.114708	0.146238	0.107541	0.118522	0.375426	0.137565
									1	0	-0.857539	0	0			0	0	-1	0	0											0.0596305	0.164689	0.114677	0.139414	0.334905	0.186686			0.18918	0.172863	0.0568377	0.150878	0.168755	0.261486
									1	0	-0.806363	0	0			0	0	-1	0	0											0.11896	0.144822	0.175528	0.224123	0.22626	0.110308			0.0745801	0.229249	0.0887412	0.101885	0.290905	0.21464
									1	0	-0.748972	0	0			0	0	-1	0	0											0.0114876	0.0413692	0.0299485	0.103674	0.479986	0.333535			0.185143	0.24375	0.106025	0.0954894	0	0.369592
									1	0	-0.712082	0	0			0	0	-1	0	0											0.12153	0.0959147	0.163401	0.360883	0.160925	0.0973467			0.0912127	0.243635	0.194228	0.0687211	0.136796	0.265407
									1	0	-0.710143	0	0			0	0	-1	0	0											0.158421	0.173852	0.173064	0.171875	0.187454	0.135334			0.235515	0.138523	0.0938222	0.208512	0	0.323628
									1	0	-0.626055	0	0			0	0	-1	0.854674	0											0.131592	0.121991	0.111626	0.249492	0.216728	0.168572			0.107293	0.214685	0.309728	0.124585	0.0560272	0.187682
									1	0	-0.621532	0	0			0	0	-1	0.90716	0											0.101364	0.173113	0.0907033	0.183073	0.212066	0.239681			0.131146	0.165513	0.119089	0.133315	0.118143	0.332793
									1	0	-0.595454	0	0			0	0	-0.950343	1	0											0.175206	0.107751	0.142082	0.223971	0.1387	0.212291			0.126324	0.234238	0.043901	0.151444	0.17779	0.266304
									1	0	-0.475821	0	0			0	0	-0.836922	1	0											0.0777393	0.188669	0.121972	0.09259	0.345444	0.173586			0.111687	0.191398	0.106675	0.116742	0.31917	0.154327
									1	0	-0.461794	0.597614	0.710474			0	0	-0.806479	1	0											0.134341	0.115633	0.217388	0.255537	0.139792	0.137308			0.15486	0.182441	0.123053	0.154564	0.180468	0.204613
									1	0	0	-0.912444	0			0	0	-0.797876	1	0.685126											0.164825	0.0633724	0.0445627	0.503942	0.101594	0.121704			0.17427	0.127751	0.119969	0.136179	0.227056	0.214774
									1	0	0	-0.879238	0			0	0	-0.719747	1	0											0.097363	0.109599	0.275688	0.195239	0.179165	0.142946			0.0851934	0.229842	0.23697	0.144924	0.0843919	0.218679
									1	0	0	-0.764341	0			0	0	-0.706393	1	0											0.0953158	0.195458	0.095497	0.179771	0.241101	0.192858			0.0977479	0.191325	0.243546	0.188687	0.0522876	0.226407
									1	0	0	-0.737292	0			0	0	-0.701915	1	0											0.129447	0.110344	0.117542	0.203462	0.227414	0.21179			0.154922	0.183377	0.0954741	0.153029	0.221927	0.19127
									1	0	0	0	0			0	0	-0.681928	1	0											0.110767	0.12844	0.200464	0.165466	0.219169	0.175695			0.0654491	0.0774057	0.600943	0.0658849	0.0258458	0.164471
									1	0	0	0	0			0	0	-0.67353	1	0.690145											0.149368	0.184361	0.0702647	0.178792	0.221851	0.195363			0.138197	0.187428	0.189956	0.197517	0.0794808	0.207422
									1	0	0	0	0			0	0	-0.63886	1	0.900896											0.10901	0.180248	0.124088	0.173498	0.243118	0.170038			0.0997083	0.109526	0.195441	0.137166	0.291504	0.166656
									1	0	0	0	0			0	0	-0.638781	1	0											0.0809994	0.1727	0.159189	0.225147	0.207839	0.154126			0.135499	0.151317	0	0.104049	0.0232495	0.585886
									1	0	0	0	0			0	0	-0.620409	0.64282	1											0.0694817	0.149418	0.151015	0.20181	0.252083	0.176192			0.148483	0.150776	0.0538566	0.166331	0.0576432	0.42291
									1	0	0	0	0			0	0	-0.607679	1	0											0.119181	0.144683	0.187115	0.113655	0.249809	0.185556			0.0475982	0.3137	0.205411	0.0579701	0.0802488	0.295072
									1	0	0	0	0			0	0	-0.590487	1	0											0.1338	0.172685	0.197074	0.244154	0.155359	0.0969276			0.0755461	0.240356	0.137972	0.112716	0.149347	0.284063
									1	0	0	0	0			0	0	-0.57661	1	0.876491											0.0565488	0.176915	0.10805	0.243439	0.245787	0.169261			0.153055	0.118413	0	0.146028	0.459696	0.122809
									1	0	0	0	0			0	0	-0.558019	1	0											0.139656	0.140151	0.182404	0.182034	0.143878	0.211876			0.0960267	0.116298	0.144373	0.0886149	0.418727	0.135961
									1	0	0	0	0			0	0	-0.548708	1	0											0.140793	0.164317	0.0449417	0.233612	0.204368	0.211968			0.096959	0.143458	0	0.157149	0.437765	0.164669
									1	0	0	0	0			0	0	-0.53552	1	0											0.179523	0.142473	0.118503	0.157079	0.220175	0.182247			0.0841332	0.186619	0.308785	0.0552108	0.171255	0.193997
									1	0	0	0	0			0	0	-0.511357	1	0											0.159091	0.165652	0.162036	0.208442	0.138372	0.166407			0.165652	0.329322	0	0.180419	0.166549	0.158059
									1	0	0	0	0			0	0	-0.499468	1	0											0.171971	0.144689	0.115664	0.147649	0.227149	0.192877			0.164335	0.205604	0.162637	0.185518	0.172268	0.109639
									1	0	0	0	0			0	0	-0.453798	1	0.448457											0.0834915	0.16318	0.120079	0.125047	0.344322	0.163881			0.107728	0.267718	0	0.13923	0.189298	0.296026
									1	0	0	0	0			0	0	-0.44568	1	0											0.122484	0.136301	0.154176	0.155115	0.206266	0.225658			0.0526396	0.0705366	0.422301	0.0618733	0.268802	0.123847
									1	0	0	0	0			0	0	-0.444983	1	0											0.113641	0.171529	0.126308	0.108923	0.329656	0.149943			0.113604	0.147423	0.0516679	0.108192	0.489513	0.0895993
									1	0	0	0	0			0	0	-0.329833	1	0.395549											0.153292	0.155888	0.0837108	0.237641	0.179939	0.189528			0.138106	0.24459	0.0635986	0.189994	0.225318	0.138394
									1	0	0	0	0			0	0	-0.302106	0.94902	1											0.151921	0.116437	0.194797	0.200724	0.148646	0.187475			0.230565	0.0787437	0.357435	0.205736	0.0482576	0.0792632
									1	0	0	0	0			0	0	-0.289526	1	0.952967											0.112689	0.208495	0.11296	0.0866952	0.355338	0.123823			0.147506	0.317863	0.147973	0.115616	0.0789311	0.192111
									1	0	0	0	0			0	0	-0.288504	1	0.643005											0.111011	0.151584	0.211794	0.129025	0.230778	0.165808			0.121084	0.0987694	0.265493	0.0939769	0.254258	0.166419
									1	0	0	0	0			0	0	-0.198282	1	0											0.146421	0.118959	0.150311	0.16473	0.140344	0.279235			0.125406	0.432294	0.0311903	0.160579	0	0.25053
									1	0	0	0	0			0	0	0	-1	-0.992105											0.139629	0.0750062	0.0736884	0.262323	0.147019	0.302334			0.09118	0.188278	0.392719	0.133646	0.0526542	0.141522
									1	0	0	0	0			0	0	0	-1	-0.98477											0.115825	0.199879	0.103874	0.109309	0.326239	0.144875			0.0833644	0.113237	0.373978	0.0688129	0.16255	0.198057
									1	0	0	0	0			0	0	0	-1	-0.97186											0.136603	0.163294	0.135339	0.170414	0.157662	0.236689			0.0714521	0.172002	0.392762	0.0777328	0.120175	0.165876
									1	0	0	0	0			0	0	0	-1	-0.971816											0.085351	0.195782	0.132061	0.180371	0.240725	0.165709			0.108328	0.075949	0.147706	0.0854862	0.436383	0.146148
									1	0	0	0	0			0	0	0	-1	-0.968033											0.158223	0.144232	0.0967275	0.30501	0.115849	0.179958			0.0888223	0.185427	0.185108	0.106237	0.104697	0.329708
									1	0	0	0	0			0	0	0	-1	-0.964947											0.169233	0.106876	0.189793	0.265138	0.134713	0.134248			0.088109	0.255679	0.036463	0.111914	0.225448	0.282386
									1	0	0	0	0			0	0	0	-1	-0.951749											0.147862	0.136592	0.183255	0.158909	0.179496	0.193885			0.127688	0.11674	0.127116	0.133976	0.0880124	0.406468
									1	0	0	0	0			0	0	0	-1	-0.945769											0.12673	0.144677	0.187401	0.209362	0.118314	0.213516			0.12575	0.195564	0.103019	0.087186	0.199359	0.289122
									1	0	0	0	0			0	0	0	-1	-0.941778											0.151036	0.123677	0.150798	0.220518	0.174814	0.179157			0.0991245	0.147404	0.339566	0.0739218	0.256412	0.0835725
									1	0	0	0	0			0	0	0	-1	-0.938039											0.129816	0.134337	0.13958	0.1536	0.254187	0.18848			0.142028	0.166551	0.176185	0.14849	0.220156	0.146591
									1	0	0	0	0			0	0	0	-1	-0.93478											0.16624	0.169234	0.160333	0.172252	0.205368	0.126573			0.041151	0.162804	0.174185	0.0300848	0.249082	0.342693
									1	0	0	0	0			0	0	0	-1	-0.932037											0.168501	0.144236	0.143795	0.120719	0.26938	0.153369			0.10598	0.172044	0.306835	0.149219	0.0485422	0.21738
									1	0	0	0	0			0	0	0	-1	-0.924681											0.159036	0.196365	0.0850434	0.109804	0.290642	0.15911			0.202132	0.143829	0.273383	0.227946	0.0680335	0.0846767
									1	0	0	0	0			0	0	0	-1	-0.913664											0.179314	0.158448	0.106564	0.210121	0.148135	0.197417			0.158702	0.152999	0.0137773	0.105802	0.364028	0.204692
									1	0	0	0	0			0	0	0	-1	-0.90904											0.177712	0.14207	0.142822	0.208665	0.122779	0.205953			0.231112	0.130779	0.0590965	0.213418	0.0733487	0.292246
									1	0	0	0	0			0	0	0	-1	-0.896742											0.154878	0.150947	0.163747	0.162937	0.153745	0.213746			0.116604	0.206984	0.129051	0.102418	0.30233	0.142613
									1	0	0	0	0			0	0	0	-1	-0.890643											0.1484	0.128152	0.180794	0.192255	0.10641	0.243989			0.111714	0.152226	0	0.108068	0.518401	0.109591
									1	0	0	0	0			0	0	0	-1	-0.874665											0.130346	0.176627	0.139017	0.184278	0.158451	0.211282			0.106439	0.123188	0.28928	0.120636	0.184487	0.17597
									1	0	0	0	0			0	0	0	-1	-0.856914											0.118875	0.111603	0.263756	0.177622	0.204317	0.123827			0.130107	0.193474	0.243522	0.179874	0.149544	0.103479
									1	0	0	0	0			0	0	0	-1	-0.839107											0.147883	0.139428	0.154021	0.131143	0.308866	0.118659			0.214026	0.135159	0.207082	0.114206	0.130773	0.198753
									1	0	0	0	0			0	0	0	-1	-0.835301											0.153889	0.0996752	0.12034	0.178688	0.224057	0.223351			0.252461	0.151683	0	0.24368	0.0442633	0.307912
									1	0	0	0	0			0	0	0	-1	-0.799452											0.155397	0.126981	0.156272	0.211336	0.109529	0.240485			0.130926	0.142845	0.253034	0.0923957	0.252318	0.128482
									1	0	0	0	0			0	0	0	-1	-0.765325											0.115414	0.124514	0.20574	0.164256	0.135724	0.254352			0.125868	0.176281	0.272888	0.116347	0.0636159	0.245
									1	0	0	0	0			0	0	0	-1	-0.749889											0.118535	0.18853	0.147845	0.190525	0.120059	0.234506			0.0710658	0.122516	0.374368	0.117675	0.0575369	0.256839
									1	0	0	0	0			0	0	0	-1	-0.744841											0.120114	0.135849	0.103347	0.131925	0.453787	0.0549774			0.226661	0.0996762	0.247872	0.15211	0.0285834	0.245098
									1	0	0	0	0			0	0	0	-1	-0.730045											0.134489	0.170339	0.102429	0.327579	0.0559401	0.209224			0.123238	0.126936	0.227356	0.0903902	0.049782	0.382298
									1	0	0	0	0			0	0	0	-1	-0.724538											0.142667	0.126989	0.127774	0.157846	0.253919	0.190806			0.083148	0.142189	0.265068	0.0984997	0.293147	0.117948
									1	0	0	0	0			0	0	0	-1	-0.719088											0.0713206	0.0987488	0.11646	0.125101	0.436213	0.152157			0.0941497	0.114207	0.152644	0.135878	0.313379	0.189743
									1	0	0	0	0			0	0	0	-1	-0.689394											0.054711	0.0731985	0.0733715	0.270174	0.437791	0.0907543			0.135145	0.189531	0	0.118632	0.353988	0.202704
									1	0	0	0	0			0	0	0	-1	-0.687152											0.0327445	0.0987234	0.123368	0.162718	0.346143	0.236303			0.145734	0.170877	0.225082	0.0994394	0.119603	0.239265
									1	0	0	0	0			0	0	0	-1	-0.619984											0.186113	0.136904	0.14436	0.208487	0.224404	0.0997322			0.0740744	0.221705	0.208433	0.066762	0.16021	0.268816
									1	0	0	0	0			0	0	0	-1	0											0.111779	0.118821	0.115455	0.181022	0.352195	0.120728			0.180109	0.103527	0.184521	0.210687	0.0225136	0.298643
									1	0	0	0	0			0	0	0	-1	0											0.141313	0.145761	0.176263	0.263164	0.0722972	0.201202			0.0779985	0.0728971	0.584164	0.0999633	0.0429758	0.122001
									1	0	0	0	0			0	0	0	-1	0											0.0977111	0.110438	0.14146	0.4465	0.0379698	0.165921			0.143755	0.147349	0.0421539	0.139158	0.31627	0.211314
									1	0	0	0	0			0	0	0	-1	0											0.102633	0.126616	0.25674	0.149646	0.288866	0.0755001			0.147558	0.196026	0.110456	0.114657	0.230155	0.201148
									1	0	0	0	0			0	0	0	-1	0											0.11014	0.119327	0.143749	0.245184	0.290259	0.0913411			0.146421	0.221301	0.0370373	0.13381	0.206814	0.254617
									1	0	0	0	0			0	0	0	-1	0											0.0923098	0.190636	0.170639	0.13302	0.170591	0.242803			0.160864	0.177741	0.25589	0.131376	0.169395	0.104734
									1	0	0	0	0			0	0	0	-1	0											0.0720479	0.102988	0.19559	0.20667	0.299202	0.123502			0.233968	0.185461	0.00668908	0.224957	0.0021791	0.346745
									1	0	0	0	0			0	0	0	-1	0											0.115952	0.0951298	0.149754	0.219451	0.303244	0.116468			0.187549	0.241528	0.0241733	0.185094	0	0.361655
									1	0	0	0	0.766667			0	0	0	-1	0											0.132121	0.117771	0.218563	0.199835	0.241371	0.0903386			0.0877586	0.155822	0.338582	0.0693884	0.224481	0.123968
									1	0	0	0	0.786459			0	0	0	-1	0											0.111528	0.150157	0.216107	0.213504	0.0706098	0.238094			0.0692867	0.210616	0.114983	0.0929354	0.252465	0.259713
									1	0	0	0	0.81591			0	0	0	-1	0											0.136131	0.151101	0.17347	0.247645	0.125109	0.166544			0.179538	0.09449	0.39125	0.085432	0.121562	0.127728
									1	0	0	0	0.854433			0	0	0	-1	0											0.165472	0.109802	0.164891	0.188376	0.244411	0.127048			0.174855	0.126257	0.205274	0.354788	0	0.138826
									1	0	0	0	0.956306			0	0	0	-1	0											0.154853	0.176952	0.063253	0.19778	0.159612	0.24755			0.176807	0.178734	0.100392	0.23489	0.094663	0.214515
									1	0	0	0	0.994134			0	0	0	-1	0											0.0985307	0.0969863	0.0307486	0.302441	0.130837	0.340457			0.240857	0.243909	0.0388525	0.215882	0.152047	0.108453
									1	0	0	0.424887	0.492958			0	0	0	-1	0											0.0850453	0.119425	0.101709	0.230316	0.300504	0.163			0.110539	0.115507	0.158942	0.135915	0.189916	0.289182
									1	0	0	0.713821	0			0	0	0	-1	0											0.14313	0.113275	0.148393	0.238498	0.122252	0.234453			0.206013	0.229969	0	0.232009	0.0729276	0.259081
									1	0	0	0.841286	0			0	0	0	-1	0											0.130584	0.118997	0.125418	0.183294	0.344973	0.0967338			0.153409	0.201699	0.257697	0.1603	0.0087797	0.218115
									1	0	0	0.877697	0.709929			0	0	0	-1	0											0.097188	0.194794	0.225269	0.175078	0.100033	0.207638			0.0555772	0.138623	0.292789	0.0676133	0.24035	0.205048
									1	0	0	0.980306	0			0	0	0	-1	0											0.10258	0.0903107	0.141054	0.267952	0.309194	0.08891			0.0716489	0.226648	0.179861	0.0737076	0.233041	0.215094
									1	0	0.475478	0	0			0	0	0	-1	0											0.102758	0.0808276	0.172261	0.35111	0.157411	0.135633			0.112179	0.200566	0.162955	0.150264	0.28378	0.0902558
									1	0.370243	0.349198	-0.36218	0			0	0	0	-1	0											0.0859425	0.154877	0.0343197	0.222592	0.370768	0.131501			0.127399	0.200351	0.195025	0.0888886	0.182055	0.206281
									1	0.407204	0	0	0			0	0	0	-1	0											0.141405	0.200733	0.207551	0.194508	0.0204406	0.235362			0.214187	0.252293	0	0.170906	0.187247	0.175366
									1	0.407981	0	-0.954942	0			0	0	0	-1	0											0.168979	0.190188	0.128316	0.175838	0.111688	0.224991			0.134672	0.117743	0.282931	0.0780917	0.203135	0.183427
									1	0.410536	-0.933376	0	0			0	0	0	-1	0											0.136517	0.105948	0.186544	0.195709	0.301518	0.0737629			0.104804	0.144581	0.32851	0.0798081	0.117859	0.224438
									1	0.648573	0	0	0			0	0	0	-1	0											0.119659	0.188681	0.124519	0.228323	0.132278	0.20654			0.134158	0.175348	0.194977	0.122259	0.171094	0.202164
									1	0.715549	0	0	0			0	0	0	-1	0											0.195221	0.145081	0.094011	0.206703	0	0.358984			0.350526	0.14696	0	0.349154	0	0.15336
																0	0	0	-1	0																			0.283202	0.176275	0	0.366602	0.0606034	0.113319
																0	0	0	-1	0																			0.166005	0.21265	0	0.212486	0.149809	0.259049
																0	0	0	-1	0																			0.169862	0.175294	0.130753	0.144557	0.238657	0.140877
																0	0	0	-1	0																			0.0773514	0.120238	0.534066	0.0885613	0.09056	0.0892236
																0	0	0	-1	0
																0	0	0	-1	0
																0	0	0	-1	0
																0	0	0	-1	-1
																0	0	0	-0.988087	-1
																0	0	0	-0.987934	-1
																0	0	0	-0.987505	-1
																0	0	0	-0.984138	-1
																0	0	0	-0.98287	-1
																0	0	0	-0.976391	-1
																0	0	0	-0.974369	-1
																0	0	0	-0.974292	-1
																0	0	0	-0.968069	-1
																0	0	0	-0.949553	-1
																0	0	0	-0.922628	-1
																0	0	0	-0.918133	-1
																0	0	0	-0.915958	-1
																0	0	0	-0.914471	-1
																0	0	0	-0.899382	-1
																0	0	0	-0.896996	-1
																0	0	0	-0.88557	-1
																0	0	0	-0.880537	-1
																0	0	0	-0.867802	-1
																0	0	0	-0.867772	-1
																0	0	0	-0.86767	-1
																0	0	0	-0.866071	-1
																0	0	0	-0.843488	-1
																0	0	0	-0.841497	-1
																0	0	0	-0.836678	-1
																0	0	0	-0.824188	-1
																0	0	0	-0.814755	-1
																0	0	0	-0.810737	-1
																0	0	0	-0.794378	-1
																0	0	0	-0.793325	-1
																0	0	0	-0.770902	-1
																0	0	0	-0.768829	-1
																0	0	0	-0.766998	-1
																0	0	0	-0.760664	-1
																0	0	0	-0.750233	-1
																0	0	0	-0.749733	-1
																0	0	0	-0.709731	-1
																0	0	0	-0.678637	-1
																0	0	0	-0.671556	-1
																0	0	0	-0.549119	-1
																0	0	0	0	-1
																0	0	0	0	-1
																0	0	0	0	-1
																0	0	0	0	-1
																0	0	0	0	-1
																0	0	0	0	-1
																0	0	0	0	-1
																0	0	0	0	-1
																0	0	0	0	-1
																0	0	0	0	-1
																0	0	0	0	-1
																0	0	0	0	-1
																0	0	0	0	-1
																0	0	0	0	-1
																0	0	0	0	-1
																0	0	0	0	-1
																0	0	0	0	-1
																0	0	0	0	-1
																0	0	0	0	-1
																0	0	0	0	-1
																0	0	0	0	-1
																0	0	0	0	-1
																0	0	0	0	-1
																0	0	0	0	-1
																0	0	0	0	-1
																0	0	0	0	-1
																0	0	0	0	-1
																0	0	0	0	-1
																0	0	0	0	-1
																0	0	0	0	-1
																0	0	0	0	-1
																0	0	0	0	-1
																0	0	0	0	-1
																0	0	0	0	-1
																0	0	0	0	-1
																0	0	0	0	-1
																0	0	0	0	-1
																0	0	0	0	-1
																0	0	0	0	1
																0	0	0	0	1
																0	0	0	0	1
																0	0	0	0	1
																0	0	0	0	1
																0	0	0	0	1
																0	0	0	0	1
																0	0	0	0	1
																0	0	0	0	1
																0	0	0	0	1
																0	0	0	0	1
																0	0	0	0	1
																0	0	0	0	1
																0	0	0	0	1
																0	0	0	0	1
																0	0	0	0	1
																0	0	0	0	1
																0	0	0	0	1
																0	0	0	0	1
																0	0	0	0	1
																0	0	0	0	1
																0	0	0	0	1
																0	0	0	0	1
																0	0	0	0	1
																0	0	0	0	1
																0	0	0	0	1
																0	0	0	0	1
																0	0	0	0	1
																0	0	0	0	1
																0	0	0	0	1
																0	0	0	0	1
																0	0	0	0	1
																0	0	0	0	1
																0	0	0	0	1
																0	0	0	0	1
																0	0	0	0	1
																0	0	0	0	1
																0	0	0	0	1
																0	0	0	0	1
																0	0	0	0	1
																0	0	0	0	1
																0	0	0	0	1
																0	0	0	0	1
																0	0	0	0	1
																0	0	0	0	1
																0	0	0	0	1
																0	0	0	0	1
																0	0	0	0	1
																0	0	0	0	1
																0	0	0	0	1
																0	0	0	0	1
																0	0	0	0	1
																0	0	0	0	1
																0	0	0	0	1
																0	0	0	0	1
																0	0	0	0	1
																0	0	0	0	1
																0	0	0	0	1
																0	0	0	0	1
																0	0	0	0	1
																0	0	0	0	1
																0	0	0	0.442718	1
																0	0	0	0.465105	1
																0	0	0	0.46615	1
																0	0	0	0.487046	1
																0	0	0	0.500433	1
																0	0	0	0.555334	1
																0	0	0	0.556973	1
																0	0	0	0.557032	1
																0	0	0	0.575307	1
																0	0	0	0.577563	1
																0	0	0	0.578645	1
																0	0	0	0.593914	1
																0	0	0	0.598855	1
																0	0	0	0.600908	1
																0	0	0	0.620022	1
																0	0	0	0.638653	1
																0	0	0	0.638972	1
																0	0	0	0.650996	1
																0	0	0	0.655814	1
																0	0	0	0.664599	1
																0	0	0	0.665725	1
																0	0	0	0.673085	1
																0	0	0	0.708578	1
																0	0	0	0.715338	1
																0	0	0	0.715872	1
																0	0	0	0.732675	1
																0	0	0	0.739397	1
																0	0	0	0.741384	1
																0	0	0	0.767102	1
																0	0	0	0.770168	1
																0	0	0	0.778906	1
																0	0	0	0.784681	1
																0	0	0	0.814256	1
																0	0	0	0.816856	1
																0	0	0	0.822614	1
																0	0	0	0.823758	1
																0	0	0	0.825634	1
																0	0	0	0.844516	1
																0	0	0	0.850535	1
																0	0	0	0.855206	1
																0	0	0	0.855669	1
																0	0	0	0.860215	1
																0	0	0	0.860683	1
																0	0	0	0.865718	1
																0	0	0	0.877513	1
																0	0	0	0.893568	1
																0	0	0	0.916694	1
																0	0	0	0.920628	1
																0	0	0	0.934301	1
																0	0	0	0.934599	1
																0	0	0	0.942247	1
																0	0	0	0.952853	1
																0	0	0	0.955053	1
																0	0	0	0.958657	1
																0	0	0	0.959452	1
																0	0	0	0.974599	1
																0	0	0	0.978286	1
																0	0	0	0.981806	1
																0	0	0	0.986531	1
																0	0	0	0.98868	1
																0	0	0	0.991795	1
																0	0	0	1	0
																0	0	0	1	0
																0	0	0	1	0
																0	0	0	1	0
																0	0	0	1	0
																0	0	0	1	0
																0	0	0	1	0
																0	0	0	1	0
																0	0	0	1	0
																0	0	0	1	0
																0	0	0	1	0
																0	0	0	1	0
																0	0	0	1	0
																0	0	0	1	0
																0	0	0	1	0
																0	0	0	1	0
																0	0	0	1	0
																0	0	0	1	0
																0	0	0	1	0
																0	0	0	1	0
																0	0	0	1	0
																0	0	0	1	0
																0	0	0	1	0
																0	0	0	1	0
																0	0	0	1	0
																0	0	0	1	0
																0	0	0	1	0
																0	0	0	1	0
																0	0	0	1	0
																0	0	0	1	0
																0	0	0	1	0
																0	0	0	1	0
																0	0	0	1	0
																0	0	0	1	0
																0	0	0	1	0
																0	0	0	1	0
																0	0	0	1	0
																0	0	0	1	0
																0	0	0	1	0
																0	0	0	1	0
																0	0	0	1	0
																0	0	0	1	0
																0	0	0	1	0
																0	0	0	1	0
																0	0	0	1	0
																0	0	0	1	0
																0	0	0	1	0
																0	0	0	1	0
																0	0	0	1	0
																0	0	0	1	0
																0	0	0	1	0
																0	0	0	1	0
																0	0	0	1	0
																0	0	0	1	0
																0	0	0	1	0
																0	0	0	1	0
																0	0	0	1	0
																0	0	0	1	0
																0	0	0	1	0
																0	0	0	1	0
																0	0	0	1	0
																0	0	0	1	0
																0	0	0	1	0
																0	0	0	1	0
																0	0	0	1	0
																0	0	0	1	0
																0	0	0	1	0
																0	0	0	1	0
																0	0	0	1	0
																0	0	0	1	0
																0	0	0	1	0
																0	0	0	1	0
																0	0	0	1	0.277266
																0	0	0	1	0.403332
																0	0	0	1	0.493112
																0	0	0	1	0.513493
																0	0	0	1	0.531448
																0	0	0	1	0.533051
																0	0	0	1	0.53918
																0	0	0	1	0.543003
																0	0	0	1	0.552993
																0	0	0	1	0.574208
																0	0	0	1	0.584521
																0	0	0	1	0.586286
																0	0	0	1	0.607548
																0	0	0	1	0.609069
																0	0	0	1	0.613232
																0	0	0	1	0.621694
																0	0	0	1	0.627256
																0	0	0	1	0.63121
																0	0	0	1	0.643739
																0	0	0	1	0.664212
																0	0	0	1	0.679809
																0	0	0	1	0.690194
																0	0	0	1	0.690823
																0	0	0	1	0.697382
																0	0	0	1	0.700859
																0	0	0	1	0.709591
																0	0	0	1	0.712292
																0	0	0	1	0.714225
																0	0	0	1	0.719419
																0	0	0	1	0.73021
																0	0	0	1	0.733061
																0	0	0	1	0.740349
																0	0	0	1	0.749959
																0	0	0	1	0.753805
																0	0	0	1	0.759091
																0	0	0	1	0.769831
																0	0	0	1	0.773716
																0	0	0	1	0.775352
																0	0	0	1	0.776993
																0	0	0	1	0.779954
																0	0	0	1	0.788621
																0	0	0	1	0.793399
																0	0	0	1	0.796142
																0	0	0	1	0.799627
																0	0	0	1	0.80915
																0	0	0	1	0.812859
																0	0	0	1	0.818684
																0	0	0	1	0.820007
																0	0	0	1	0.823912
																0	0	0	1	0.837608
																0	0	0	1	0.839209
																0	0	0	1	0.839909
																0	0	0	1	0.855196
																0	0	0	1	0.863439
																0	0	0	1	0.887986
																0	0	0	1	0.89469
																0	0	0	1	0.895576
																0	0	0	1	0.900486
																0	0	0	1	0.909715
																0	0	0	1	0.914271
																0	0	0	1	0.919551
																0	0	0	1	0.922754
																0	0	0	1	0.927442
																0	0	0	1	0.92832
																0	0	0	1	0.933995
																0	0	0	1	0.938793
																0	0	0	1	0.948261
																0	0	0	1	0.948269
																0	0	0	1	0.958508
																0	0	0	1	0.975337
																0	0	0	1	0.981525
																0	0	0	1	0.991124
																0	0	0	1	0.996156
																0	0	0.228167	0	1
																0	0	0.337681	0	1
																0	0	0.338687	0	1
																0	0	0.367203	1	0
																0	0	0.381542	0.395872	1
																0	0	0.390233	0	1
																0	0	0.390253	0	1
																0	0	0.406461	0	1
																0	0	0.407427	0.694404	1
																0	0	0.414192	0	1
																0	0	0.415889	-1	-0.524588
																0	0	0.461837	0	1
																0	0	0.477233	0	1
																0	0	0.480098	0	1
																0	0	0.489903	1	0
																0	0	0.498272	0.60648	1
																0	0	0.50386	1	0.79978
																0	0	0.523736	-1	0
																0	0	0.525256	-1	-0.504828
																0	0	0.528208	-1	-0.62218
																0	0	0.52901	-1	-0.533267
																0	0	0.541512	-1	0
																0	0	0.544442	-1	-0.454383
																0	0	0.553016	-1	-0.686878
																0	0	0.55928	1	0
																0	0	0.564517	0.386605	1
																0	0	0.569691	-1	-0.519766
																0	0	0.587721	-1	0
																0	0	0.590499	-1	-0.437657
																0	0	0.593162	0.552627	1
																0	0	0.594013	-1	0
																0	0	0.598968	-1	0
																0	0	0.599672	-1	-0.657022
																0	0	0.600866	-1	0
																0	0	0.603567	0	1
																0	0	0.603694	-1	0
																0	0	0.610461	0.659934	1
																0	0	0.610789	-1	0
																0	0	0.616209	0.821843	1
																0	0	0.619343	-1	0
																0	0	0.626676	0	1
																0	0	0.633214	-1	0
																0	0	0.633774	-1	0
																0	0	0.634347	-1	0
																0	0	0.637774	-1	-0.828823
																0	0	0.6424	-1	-0.676383
																0	0	0.650026	-1	-0.69687
																0	0	0.650689	-1	0
																0	0	0.652374	0	1
																0	0	0.65346	-1	0
																0	0	0.66382	-1	0
																0	0	0.672015	-1	-0.456118
																0	0	0.676071	-1	0
																0	0	0.677336	-1	0
																0	0	0.677924	-1	0
																0	0	0.695707	-1	0
																0	0	0.697366	-1	0
																0	0	0.700423	-1	0
																0	0	0.706241	-1	0
																0	0	0.706774	0	1
																0	0	0.712171	0.582041	1
																0	0	0.715091	-1	0
																0	0	0.722637	-1	0
																0	0	0.732193	0.786531	1
																0	0	0.73454	-1	-0.451713
																0	0	0.738853	-1	0
																0	0	0.747136	-1	0
																0	0	0.749284	-1	0
																0	0	0.749353	-1	0
																0	0	0.759962	-1	0
																0	0	0.767437	-1	-0.493342
																0	0	0.768728	-1	-0.951414
																0	0	0.769365	-1	0
																0	0	0.7752	-1	-0.298374
																0	0	0.792446	-1	-0.347593
																0	0	0.794417	-1	0
																0	0	0.79537	-1	0
																0	0	0.799485	-1	0
																0	0	0.799729	-1	0
																0	0	0.807339	-1	0
																0	0	0.80854	-1	0
																0	0	0.817513	-1	0
																0	0	0.831125	0	1
																0	0	0.840197	-1	0
																0	0	0.841377	-1	-0.359641
																0	0	0.849523	-1	0
																0	0	0.855702	-1	0
																0	0	0.856979	-1	0
																0	0	0.862846	-1	0
																0	0	0.865302	-1	-0.503853
																0	0	0.865429	-1	0
																0	0	0.868705	-1	0
																0	0	0.869282	-1	0
																0	0	0.870599	-1	0
																0	0	0.877687	-1	0
																0	0	0.87823	-1	0
																0	0	0.886299	-1	0
																0	0	0.893449	-1	0
																0	0	0.89771	-1	0
																0	0	0.899385	-1	0
																0	0	0.899824	-1	0
																0	0	0.916462	-1	-0.279812
																0	0	0.919214	-1	0
																0	0	0.920191	-1	0
																0	0	0.931255	-1	0
																0	0	0.936269	-1	0
																0	0	0.937438	-1	0
																0	0	0.937626	-1	0
																0	0	0.940207	-1	0
																0	0	0.940369	-1	0
																0	0	0.940625	-1	0
																0	0	0.941221	-1	0
																0	0	0.942212	-1	0
																0	0	0.947345	-1	0
																0	0	0.951911	0	1
																0	0	0.957647	-1	0
																0	0	0.958877	-1	0
																0	0	0.960848	-1	0
																0	0	0.961434	-1	0
																0	0	0.963455	-1	0
																0	0	0.967432	-1	-0.669663
																0	0	0.973161	-1	0
																0	0	0.975548	-1	0
																0	0	0.984371	0	-1
																0	0	0.992103	-1	0
																0	0	0.99242	-1	0
																0	0	0.995989	-1	0
																0	0	0.99614	-1	0
																0	0	1	-0.997946	0
																0	0	1	-0.991443	0
																0	0	1	-0.989586	0
																0	0	1	-0.986078	0
																0	0	1	-0.981929	0
																0	0	1	-0.980047	-0.69433
																0	0	1	-0.979463	0
																0	0	1	-0.972207	0
																0	0	1	-0.97204	0
																0	0	1	-0.971339	0
																0	0	1	-0.966211	0
																0	0	1	-0.965604	0
																0	0	1	-0.963536	0
																0	0	1	-0.951051	0
																0	0	1	-0.950475	0
																0	0	1	-0.94928	-0.76364
																0	0	1	-0.948228	0
																0	0	1	-0.947966	0
																0	0	1	-0.947834	0
																0	0	1	-0.940824	0
																0	0	1	-0.937851	0
																0	0	1	-0.936625	0
																0	0	1	-0.929191	0
																0	0	1	-0.927777	0
																0	0	1	-0.926813	0
																0	0	1	-0.925857	0
																0	0	1	-0.916405	-0.676943
																0	0	1	-0.902899	0
																0	0	1	-0.898897	0
																0	0	1	-0.896303	0
																0	0	1	-0.895844	0
																0	0	1	-0.881019	0
																0	0	1	-0.879227	0
																0	0	1	-0.87458	0
																0	0	1	-0.868177	0
																0	0	1	-0.864404	0
																0	0	1	-0.863033	0
																0	0	1	-0.856299	0
																0	0	1	-0.851689	0
																0	0	1	-0.847504	0
																0	0	1	-0.840286	0
																0	0	1	-0.832957	0
																0	0	1	-0.831065	0
																0	0	1	-0.827648	0
																0	0	1	-0.825017	0
																0	0	1	-0.824642	0
																0	0	1	-0.810295	0
																0	0	1	-0.801345	0
																0	0	1	-0.79856	0
																0	0	1	-0.791756	0
																0	0	1	-0.777989	0
																0	0	1	-0.777397	0
																0	0	1	-0.76654	0
																0	0	1	-0.762804	0
																0	0	1	-0.762757	0
																0	0	1	-0.76215	0
																0	0	1	-0.760543	0
																0	0	1	-0.760115	0
																0	0	1	-0.747203	0
																0	0	1	-0.744488	0
																0	0	1	-0.742638	0
																0	0	1	-0.729447	0
																0	0	1	-0.72902	0
																0	0	1	-0.722752	0
																0	0	1	-0.721641	0
																0	0	1	-0.716351	0
																0	0	1	-0.713916	0
																0	0	1	-0.694073	0
																0	0	1	-0.690992	0
																0	0	1	-0.689476	0
																0	0	1	-0.682514	0
																0	0	1	-0.674688	0
																0	0	1	-0.672195	0
																0	0	1	-0.666981	0
																0	0	1	-0.665185	0
																0	0	1	-0.663276	0
																0	0	1	-0.651735	0
																0	0	1	-0.651091	0
																0	0	1	-0.650904	0
																0	0	1	-0.646559	0
																0	0	1	-0.64385	0
																0	0	1	-0.643766	0
																0	0	1	-0.632614	0
																0	0	1	-0.627991	0
																0	0	1	-0.617373	0
																0	0	1	-0.613373	0
																0	0	1	-0.607879	0
																0	0	1	-0.606848	0
																0	0	1	-0.602863	0
																0	0	1	-0.602247	0
																0	0	1	-0.60205	0
																0	0	1	-0.60134	0
																0	0	1	-0.59889	0
																0	0	1	-0.596446	0
																0	0	1	-0.5766	0
																0	0	1	-0.56964	0.533918
																0	0	1	-0.567712	0
																0	0	1	-0.563674	0
																0	0	1	-0.563355	0
																0	0	1	-0.562808	0
																0	0	1	-0.558736	0
																0	0	1	-0.556618	0
																0	0	1	-0.550426	0
																0	0	1	-0.542231	0
																0	0	1	-0.530973	0
																0	0	1	-0.516459	0
																0	0	1	-0.414807	0
																0	0	1	-0.367998	0
																0	0	1	-0.356363	0
																0	0	1	-0.340926	0
																0	0	1	-0.322373	0
																0	0	1	0	-0.972213
																0	0	1	0	-0.801397
																0	0	1	0	0
																0	0	1	0	0
																0	0	1	0	0
																0	0	1	0	0
																0	0	1	0	0
																0	0	1	0	0
																0	0	1	0	0
																0	0	1	0	0
																0	0	1	0	0
																0	0	1	0	0
																0	0	1	0	0
																0	0	1	0	0
																0	0	1	0	0
																0	0	1	0	0
																0	0	1	0	0
																0	0	1	0	0
																0	0	1	0	0
																0	0	1	0	0
																0	0	1	0	0
																0	0	1	0	0
																0	0	1	0	0
																0	0	1	0	0
																0	0	1	0	0
																0	0	1	0	0
																0	0	1	0	0
																0	0	1	0	0
																0	0	1	0	0
																0	0	1	0	0
																0	0	1	0	0
																0	0	1	0	0
																0	0	1	0	0
																0	0	1	0	0
																0	0	1	0	0
																0	0	1	0	0
																0	0	1	0	0
																0	0	1	0	0
																0	0	1	0	0
																0	0	1	0	0
																0	0	1	0	0
																0	0	1	0	0
																0	0	1	0	0
																0	0	1	0	0
																0	0	1	0	0
																0	0	1	0	0
																0	0	1	0	0
																0	0	1	0	0
																0	0	1	0	0
																0	0	1	0	0
																0	0	1	0	0
																0	0	1	0	0
																0	0	1	0	0
																0	0	1	0	0
																0	0	1	0	0
																0	0	1	0	0
																0	0	1	0	0
																0	0	1	0	0
																0	0	1	0	0
																0	0	1	0	0
																0	0	1	0	0
																0	0	1	0	0
																0	0	1	0	0
																0	0	1	0	0
																0	0	1	0	0
																0	0	1	0	0
																0	0	1	0	0
																0	0	1	0	0
																0	0	1	0	0
																0	0	1	0	0
																0	0	1	0	0
																0	0	1	0	0
																0	0	1	0	0
																0	0	1	0	0
																0	0	1	0	0
																0	0	1	0	0
																0	0	1	0	0
																0	0	1	0	0
																0	0	1	0	0
																0	0	1	0	0
																0	0	1	0	0
																0	0	1	0	0
																0	0	1	0	0
																0	0	1	0	0
																0	0	1	0	0
																0	0	1	0	0
																0	0	1	0	0
																0	0	1	0	0
																0	0	1	0	0
																0	0	1	0	0
																0	0	1	0	0
																0	0	1	0	0
																0	0	1	0	0
																0	0	1	0	0
																0	0	1	0	0
																0	0	1	0	0
																0	0	1	0	0
																0	0	1	0	0
																0	0	1	0	0
																0	0	1	0	0
																0	0	1	0	0
																0	0	1	0	0
																0	0	1	0	0
																0	0	1	0	0
																0	0	1	0	0
																0	0	1	0	0
																0	0	1	0	0
																0	0	1	0	0
																0	0	1	0	0
																0	0	1	0	0
																0	0	1	0	0
																0	0	1	0	0
																0	0	1	0	0
																0	0	1	0	0
																0	0	1	0	0
																0	0	1	0	0
																0	0	1	0	0
																0	0	1	0	0
																0	0	1	0	0
																0	0	1	0	0
																0	0	1	0	0
																0	0	1	0	0
																0	0	1	0	0
																0	0	1	0	0
																0	0	1	0	0
																0	0	1	0	0
																0	0	1	0	0.398154
																0	0	1	0	0.420667
																0	0	1	0	0.483305
																0	0	1	0	0.515743
																0	0	1	0	0.607825
																0	0	1	0	0.641574
																0	0	1	0	0.670742
																0	0	1	0	0.777685
																0	0	1	0	0.788348
																0	0	1	0	0.906274
																0	0	1	0	0.927389
																0	0	1	0	0.931149
																0	0	1	0.433708	0
																0	0	1	0.461902	0.61513
																0	0	1	0.521509	0
																0	0	1	0.566668	0.632857
																0	0	1	0.690662	0.742751
																0	0	1	0.772093	0
																0	0	1	0.775543	0.924801
																0	0	1	0.817328	0.825921
																0	0	1	0.829283	0
																0	0	1	0.846556	0.681827
																0	0	1	0.952411	0
																0	0.133209	1	-0.328613	0
																0	0.206871	1	-0.488834	0
																0	0.220661	1	-0.672253	0
																0	0.274597	0.498406	-1	-0.591657
																0	0.288569	0.993473	-1	0
																0	0.299099	1	0	0
																0	0.310256	1	-0.739066	0
																0	0.324442	1	-0.91179	0
																0	0.327538	0.356558	-1	-0.900389
																0	0.332658	1	-0.705403	0
																0	0.332891	1	-0.814997	0
																0	0.343634	0	-1	-0.890859
																0	0.355068	0	0	1
																0	0.362104	0	-0.821108	-1
																0	0.37803	0	-0.822343	-1
																0	0.386721	0.72458	-1	0
																0	0.390637	0.473003	-1	-0.642254
																0	0.393675	1	-0.842698	0
																0	0.396504	0	-0.914277	-1
																0	0.396684	1	-0.617329	0
																0	0.398078	0	-0.868881	-1
																0	0.401621	1	-0.792566	0
																0	0.402403	1	-0.627868	0
																0	0.412124	0	1	0
																0	0.414927	0	1	0
																0	0.4171	1	-0.825635	0
																0	0.424265	0.346602	-1	-0.734232
																0	0.427063	-0.939323	-0.292937	-1
																0	0.441401	0	-0.986509	-1
																0	0.443218	1	-0.241643	0.423273
																0	0.444659	0	-1	-0.6964
																0	0.445294	0	-1	-0.702295
																0	0.446712	1	-0.62263	0
																0	0.448969	0	-0.90526	-1
																0	0.449734	0	0.436117	1
																0	0.454757	0	-1	-0.776755
																0	0.455761	0	-0.711397	-1
																0	0.456161	1	-0.722268	0
																0	0.456359	-1	0	0
																0	0.461056	0.613042	-1	0
																0	0.47368	0	-1	-0.859514
																0	0.475436	1	-0.915734	-0.318402
																0	0.476397	0	-1	-0.756249
																0	0.478739	1	0	0
																0	0.495647	1	-0.991282	-0.405722
																0	0.498296	0.42604	-1	-0.731048
																0	0.499786	0	-1	-0.947503
																0	0.500877	0.538712	-1	-0.704193
																0	0.501638	1	-0.758755	0
																0	0.502767	0	-0.836909	-1
																0	0.505173	0.76476	-1	0
																0	0.505427	0	0	1
																0	0.505884	0.625682	-1	-0.512543
																0	0.506041	0.466772	-1	-0.560098
																0	0.508876	0	-0.946179	-1
																0	0.512391	0	-0.977778	-1
																0	0.513033	1	0	0
																0	0.516012	0	-0.682427	-1
																0	0.517308	0	-0.891281	-1
																0	0.518519	0	-1	-0.863054
																0	0.518782	0	-0.969266	-1
																0	0.522948	0	-0.806203	-1
																0	0.524171	1	-0.656755	0
																0	0.531473	0	-0.9809	-1
																0	0.533752	0.895837	-1	0
																0	0.534723	0	0	1
																0	0.536764	0.918299	-1	0
																0	0.537379	1	-0.967957	0
																0	0.538142	0	-1	-0.919055
																0	0.538561	0	0.815724	1
																0	0.541832	0.584668	-1	-0.530332
																0	0.542544	0	-0.771519	-1
																0	0.545882	0	-1	-0.764183
																0	0.547683	0.890388	-1	-0.452202
																0	0.549166	0	-1	-0.883087
																0	0.550927	0	-0.884905	-1
																0	0.55177	0	-1	0
																0	0.552068	0	-1	-0.85989
																0	0.554698	1	-0.976509	0
																0	0.554849	1	-0.933904	0
																0	0.562708	0	-1	-0.960344
																0	0.567314	0	-0.834055	-1
																0	0.569827	0	-0.603836	-1
																0	0.573128	0	-1	-0.744218
																0	0.578424	0	-1	-0.931878
																0	0.57899	0	-0.847052	-1
																0	0.583157	-0.415898	-0.719501	-1
																0	0.58437	0	-0.516287	-1
																0	0.586359	0.997846	-1	0
																0	0.595308	0.657917	-1	-0.455889
																0	0.601099	0	0.39768	1
																0	0.601854	0	-1	-0.989236
																0	0.60283	0	0	1
																0	0.60383	0.533157	-1	-0.45466
																0	0.606558	0	-0.623505	-1
																0	0.607052	0	-0.842777	-1
																0	0.614153	0	-1	0
																0	0.620181	0.813943	-1	0
																0	0.620975	0	-0.866479	-1
																0	0.621018	-0.446864	-0.657551	-1
																0	0.621025	0	-0.568228	-1
																0	0.625279	-0.674061	-0.494193	-1
																0	0.626754	-1	0	-0.972932
																0	0.626936	0	-0.897275	-1
																0	0.63149	0	-0.802389	-1
																0	0.632086	0.8466	1	0
																0	0.633176	0.936742	-1	0
																0	0.639057	0.292765	-1	-0.899627
																0	0.639799	-1	0.870072	0
																0	0.640813	0.919658	-1	0
																0	0.641012	0	-1	0
																0	0.642831	-0.935456	-0.374338	-1
																0	0.643724	1	-0.568789	0
																0	0.645329	1	0	0
																0	0.645626	0.668609	-1	0
																0	0.649721	0	1	0.660852
																0	0.650239	0.777695	-1	0
																0	0.650514	1	-0.983614	0
																0	0.651924	0.497235	-1	-0.411537
																0	0.657012	1	-0.960358	-0.438417
																0	0.657307	1	-0.8934	0
																0	0.658611	0	-0.948782	-1
																0	0.659683	0.419616	-1	-0.655382
																0	0.661947	0	-1	0
																0	0.66305	0	1	0
																0	0.666728	0	-1	-0.982752
																0	0.671686	0	-0.765411	-1
																0	0.677762	0.218453	-1	-0.861709
																0	0.685181	0	-0.957009	-1
																0	0.685548	0	0.585269	1
																0	0.687521	0	-0.873711	-1
																0	0.688275	-0.483558	-0.506161	-1
																0	0.688462	0.371677	-1	-0.778071
																0	0.688673	0	-1	-0.964784
																0	0.690716	0	-0.651124	-1
																0	0.694298	0	-0.888467	-1
																0	0.699105	0.358868	-1	-0.581277
																0	0.700328	0.697782	-1	-0.591587
																0	0.701078	0	-1	-0.961098
																0	0.702019	0	-0.847178	-1
																0	0.702684	0	-0.803016	-1
																0	0.703557	1	0	0
																0	0.703675	0	-1	-0.933713
																0	0.706879	0	-0.963976	-1
																0	0.71018	0	-0.802019	-1
																0	0.710869	0	-0.799657	-1
																0	0.713812	0.508267	-1	-0.799518
																0	0.713846	0.392518	-1	-0.878707
																0	0.714325	0.165502	-1	-0.827278
																0	0.714652	-1	0.835069	0.754845
																0	0.717877	0	0	1
																0	0.718748	0.825509	-1	-0.476976
																0	0.724537	1	-0.432798	0
																0	0.724572	0	-0.880543	-1
																0	0.72465	0	-0.749112	-1
																0	0.725178	0	-0.942192	-1
																0	0.726112	0	-1	-0.978971
																0	0.727038	0	-0.935361	-1
																0	0.733249	0.44312	-1	-0.602621
																0	0.733506	0	-1	-0.958816
																0	0.735418	0.497031	-1	-0.702544
																0	0.736233	0	-0.788986	-1
																0	0.738965	-0.997699	1	0
																0	0.739	1	0	0
																0	0.740699	0.430727	-1	-0.804851
																0	0.741236	0	-0.971257	-1
																0	0.743737	0	-1	0
																0	0.748484	0	-0.771202	-1
																0	0.749423	0	-0.92826	-1
																0	0.757751	0.548547	-1	-0.607312
																0	0.760382	-1	0	-0.595842
																0	0.760639	0	-0.961154	-1
																0	0.760759	0.792798	-1	0
																0	0.766479	0	-0.833279	-1
																0	0.772895	0	-1	-0.693859
																0	0.77511	-0.31973	-0.781498	-1
																0	0.77563	0	-1	-0.966404
																0	0.77575	0	-0.841567	-1
																0	0.777004	1	-0.548617	0
																0	0.78666	0	0	1
																0	0.787161	-0.913087	-0.275581	-1
																0	0.788383	0	1	0
																0	0.790237	0.734179	-1	-0.692111
																0	0.790282	0	-0.966872	-1
																0	0.795009	0	-1	-0.66403
																0	0.800989	-0.345052	-0.581201	-1
																0	0.801175	0.49294	-1	-0.977679
																0	0.802523	0	0	1
																0	0.80885	0	-0.784554	-1
																0	0.810556	0.574878	-1	0
																0	0.811712	0	1	0
																0	0.813288	1	-0.943938	0
																0	0.821001	-0.499788	-0.629269	-1
																0	0.82215	0	-0.908537	-1
																0	0.823484	0	-1	-0.594205
																0	0.82667	0.373181	-1	-0.983461
																0	0.832428	0	1	0
																0	0.837297	1	0	0
																0	0.844291	0.517045	-1	-0.67277
																0	0.846016	-0.762285	0	-1
																0	0.846125	0	-0.990153	-1
																0	0.848193	0	-1	-0.926308
																0	0.848282	-0.381558	-0.649973	-1
																0	0.848284	0	-0.759023	-1
																0	0.849724	0	-1	0
																0	0.852183	0.457997	-1	-0.404192
																0	0.856213	-1	0	0
																0	0.857047	0	-1	-0.964468
																0	0.857058	0	1	0
																0	0.860274	0.679931	-1	0
																0	0.861968	0	-1	-0.690203
																0	0.867677	0.60897	-1	-0.876883
																0	0.87231	0	-0.906595	-1
																0	0.873081	0	-1	-0.983737
																0	0.876062	0	-1	-0.859584
																0	0.882769	1	-0.860003	0
																0	0.88485	-0.586587	-0.616717	-1
																0	0.890643	0	-1	-0.843911
																0	0.892239	0.531125	-1	0
																0	0.893653	1	0	0
																0	0.895027	0.975451	-1	-0.712378
																0	0.904885	0	-1	-0.841274
																0	0.910109	0	-1	-0.837749
																0	0.910642	0	-1	-0.964299
																0	0.915197	0	-1	-0.744465
																0	0.918418	1	0	0
																0	0.918657	0.383148	-0.976618	-1
																0	0.921112	1	-0.927321	-0.710419
																0	0.924136	0	-0.771202	-1
																0	0.924401	0	-1	-0.901719
																0	0.931063	0	-1	-0.971802
																0	0.936406	0	-0.996837	-1
																0	0.941612	0	-0.574727	1
																0	0.94539	0	-0.738929	-1
																0	0.961301	1	-0.878438	-0.691641
																0	0.96349	0	1	0
																0	0.966039	0	-0.795416	-1
																0	0.966894	0	1	0
																0	0.970568	0	-1	-0.921506
																0	0.973396	0	-0.793653	-1
																0	0.977073	0	-0.927156	-1
																0	0.982255	0.567383	-1	-0.628356
																0	0.982671	0	-0.998519	-1
																0	0.982766	-1	-0.407424	-0.970011
																0	0.992671	-0.616355	-0.749515	-1
																0	0.994715	1	0	0
																0	0.99599	-1	0	0
																0	0.996302	-0.407818	-0.709695	-1
																0	1	-0.970234	0	-0.655365
																0	1	-0.862006	0	-0.691238
																0	1	-0.732978	0.665414	0
																0	1	-0.680503	-0.416769	-0.695106
																0	1	-0.614999	0	-0.563359
																0	1	-0.583999	0.887494	0
																0	1	-0.480254	-0.544907	-0.871398
																0	1	-0.474436	-0.727649	-0.636814
																0	1	-0.469849	-0.889532	-0.920432
																0	1	-0.455806	-0.588338	-0.798412
																0	1	-0.447476	-0.864455	-0.904737
																0	1	-0.44321	0	0
																0	1	-0.440313	-0.517584	-0.990558
																0	1	-0.437637	0	0
																0	1	-0.416492	-0.481448	-0.829378
																0	1	-0.332302	-0.786438	-0.816634
																0	1	-0.33111	-0.431156	-0.774573
																0	1	-0.328894	-0.656528	-0.757247
																0	1	-0.245414	-0.574185	-0.473404
																0	1	0	-0.998198	-0.744641
																0	1	0	-0.995632	-0.893619
																0	1	0	-0.977544	0
																0	1	0	-0.963705	-0.88143
																0	1	0	-0.962476	-0.764163
																0	1	0	-0.958722	-0.948243
																0	1	0	-0.949649	-0.819788
																0	1	0	-0.944239	-0.934474
																0	1	0	-0.942009	-0.88497
																0	1	0	-0.941841	0
																0	1	0	-0.927112	0
																0	1	0	-0.919071	0
																0	1	0	-0.918561	-0.690118
																0	1	0	-0.915199	-0.915824
																0	1	0	-0.908692	0
																0	1	0	-0.907139	-0.984217
																0	1	0	-0.903409	-0.935841
																0	1	0	-0.900701	0
																0	1	0	-0.897961	-0.873184
																0	1	0	-0.896834	0
																0	1	0	-0.894668	-0.811836
																0	1	0	-0.890727	-0.914242
																0	1	0	-0.887143	-0.909549
																0	1	0	-0.866576	0
																0	1	0	-0.866397	-0.937415
																0	1	0	-0.853927	0
																0	1	0	-0.848739	0
																0	1	0	-0.845577	0
																0	1	0	-0.838992	-0.618993
																0	1	0	-0.826324	0
																0	1	0	-0.816752	0
																0	1	0	-0.812606	-0.890298
																0	1	0	-0.802488	-0.951426
																0	1	0	-0.790301	-0.678494
																0	1	0	-0.786925	0
																0	1	0	-0.7718	0
																0	1	0	-0.770137	0
																0	1	0	-0.767577	-0.827358
																0	1	0	-0.757567	0
																0	1	0	-0.754621	-0.584924
																0	1	0	-0.752327	-0.544208
																0	1	0	-0.749388	-0.673678
																0	1	0	-0.737853	-0.681589
																0	1	0	-0.731869	0
																0	1	0	-0.73173	-0.70518
																0	1	0	-0.726959	0
																0	1	0	-0.696584	-0.978391
																0	1	0	-0.695667	-0.919199
																0	1	0	-0.688361	-0.828173
																0	1	0	-0.686847	0
																0	1	0	-0.661054	0
																0	1	0	-0.652527	0
																0	1	0	-0.625148	-0.793997
																0	1	0	-0.60163	0
																0	1	0	-0.593326	-0.825199
																0	1	0	-0.591852	-0.503961
																0	1	0	-0.579994	-0.682764
																0	1	0	-0.555585	0
																0	1	0	-0.540669	-0.819827
																0	1	0	-0.481441	0
																0	1	0	-0.420403	-0.797342
																0	1	0	-0.280065	-0.460483
																0	1	0	0	-0.882952
																0	1	0	0	-0.85194
																0	1	0	0	-0.790258
																0	1	0	0	-0.733032
																0	1	0	0	-0.708761
																0	1	0	0	-0.697038
																0	1	0	0	-0.444254
																0	1	0	0	0
																0	1	0	0	0
																0	1	0	0	0
																0	1	0	0	0
																0	1	0	0	0
																0	1	0	0	0
																0	1	0	0	0
																0	1	0	0	0
																0	1	0	0	0
																0	1	0	0	0
																0	1	0	0	0
																0	1	0	0	0
																0	1	0	0	0
																0	1	0	0	0
																0	1	0	0	0
																0	1	0	0	0
																0	1	0	0	0
																0	1	0	0	0
																0	1	0	0	0
																0	1	0	0	0
																0	1	0	0	0
																0	1	0	0	0
																0	1	0	0	0
																0	1	0	0	0
																0	1	0	0	0
																0	1	0	0	0
																0	1	0	0	0
																0	1	0	0	0
																0	1	0	0	0
																0	1	0	0	0
																0	1	0	0	0
																0	1	0	0	0
																0	1	0	0	0
																0	1	0	0	0
																0	1	0	0	0
																0	1	0	0	0
																0	1	0	0	0
																0	1	0	0	0
																0	1	0	0	0
																0	1	0	0	0
																0	1	0	0	0
																0	1	0	0	0
																0	1	0	0	0
																0	1	0	0	0
																0	1	0	0	0
																0	1	0	0	0
																0	1	0	0	0
																0	1	0	0	0
																0	1	0	0	0
																0	1	0	0	0
																0	1	0	0	0
																0	1	0	0	0
																0	1	0	0	0
																0	1	0	0	0
																0	1	0	0	0
																0	1	0	0	0
																0	1	0	0	0
																0	1	0	0	0
																0	1	0	0	0
																0	1	0	0	0
																0	1	0	0	0
																0	1	0	0	0
																0	1	0	0	0
																0	1	0	0	0
																0	1	0	0	0
																0	1	0	0	0
																0	1	0	0	0
																0	1	0	0	0
																0	1	0	0	0
																0	1	0	0	0
																0	1	0	0	0
																0	1	0	0	0
																0	1	0	0	0
																0	1	0	0	0
																0	1	0	0	0
																0	1	0	0	0
																0	1	0	0	0
																0	1	0	0	0
																0	1	0	0	0
																0	1	0	0	0
																0	1	0	0	0
																0	1	0	0	0
																0	1	0	0	0
																0	1	0	0	0
																0	1	0	0	0
																0	1	0	0	0
																0	1	0	0	0
																0	1	0	0	0
																0	1	0	0	0
																0	1	0	0	0
																0	1	0	0	0
																0	1	0	0	0
																0	1	0	0	0
																0	1	0	0	0
																0	1	0	0	0
																0	1	0	0	0
																0	1	0	0	0
																0	1	0	0	0
																0	1	0	0	0
																0	1	0	0	0
																0	1	0	0	0
																0	1	0	0	0
																0	1	0	0	0
																0	1	0	0	0
																0	1	0	0	0
																0	1	0	0	0
																0	1	0	0	0
																0	1	0	0	0
																0	1	0	0	0
																0	1	0	0	0
																0	1	0	0	0
																0	1	0	0	0
																0	1	0	0	0
																0	1	0	0	0
																0	1	0	0	0
																0	1	0	0	0
																0	1	0	0	0
																0	1	0	0	0
																0	1	0	0	0
																0	1	0	0	0
																0	1	0	0	0
																0	1	0	0	0
																0	1	0	0	0
																0	1	0	0	0
																0	1	0	0	0
																0	1	0	0	0
																0	1	0	0	0
																0	1	0	0	0
																0	1	0	0	0
																0	1	0	0	0
																0	1	0	0	0
																0	1	0	0	0
																0	1	0	0	0
																0	1	0	0	0
																0	1	0	0	0
																0	1	0	0	0
																0	1	0	0	0
																0	1	0	0	0.553756
																0	1	0	0	0.653775
																0	1	0	0.436359	0
																0	1	0	0.473207	0.827781
																0	1	0	0.588541	0.927378
																0	1	0	0.609768	0
																0	1	0	0.659927	0
																0	1	0	0.806479	0
																0	1	0	0.830076	0
																0	1	0	0.847975	0
																0	1	0	0.859615	0
																0	1	0	0.943497	0
																0	1	0	0.943563	0
																0	1	0	0.958196	0
																0	1	0.299066	-0.990292	-0.840457
																0	1	0.554426	-0.934833	-0.63536
																0	1	0.610205	-0.907699	-0.835032
																0	1	0.629702	0	0
																0	1	0.690529	0	0
																0	1	0.704388	-0.840997	-0.601056
																0	1	0.753014	-0.8251	-0.60339
																0	1	0.762885	0	0
																0	1	0.896485	-0.876815	0
																0	1	0.900457	-0.695967	0
																0	1	0.903016	0	0
																0	1	0.914012	0	0
																0	1	0.920323	0	0
																0	1	0.998455	0	0
[truncated: 35 more columns]
