# Supplementary material for: Mouse prefrontal cortex represents learned rules for categorization
Source: Nature. 2021 Apr 21;593(7859):411–7. doi: 10.1038/s41586-021-03452-z (PMC8131197; doi:10.1038/s41586-021-03452-z)
Supplement: Supplementary file 7 — Source Data Extended Data Fig. 1 [file 41586_2021_3452_MOESM7_ESM.xlsx]

## Sheet: ED1d
	d' curve
	Mouse
	M01	0.24966	-0.0625083	0.052331	-0.107015	-0.0367687	0.236633	0.134149	0.463351	0.209131	0	-0.0351002	0.16322	0.388319	0.490597	1.15924	-0.288939	0.661506	0.112771	0.404019	0.58287	0.941067	0.316866	0.298279	0.969451	0.884939	1.05656	0.107841	0.568005	0.981792	0.887112	2.15862	1.55444	1.35838	2.11741	2.82045	2.0469	2.27225	2.01253	2.88983	1.70873
	M02	0.0203723	-0.0796612	0.0322623	0	0.0273267	0.085145	0.125273	0.602755	0.334038	0.560305	0.6998	1.26872	0.863737	0.963211	1.07423	0.722405	1.44536	1.97244	1.6719	1.57802	1.77056	1.23131	1.73213	3.24808	2.13232	2.21216	1.52946	3.68196	2.10981	2.83375	3.65369	3.71436	3.48068
	M03	0.0144058	0.15432	-0.0286179	-0.0203863	-0.0645357	0.216151	-0.208926	0.137911	0.0278783	-0.0195647	0.0888631	0.0500732	0.00822156	0.00567637	-0.0755246	-0.0696036	0.653289	0.18798	0.355112	0.363441	0.299728	0.345476	0.145179	0.306154	0.272995	0.462617	0.0492944	0.931214	1.7627	2.39236	2.42125	0.904012	1.03897	3.14899	2.12135	2.85344	3.04285	2.14266
	M04	-0.0580015	-0.0780595	-0.0943619	0.0214903	-0.0227	0.071843	0.108673	-0.00700251	-0.00635855	-0.0464174	0.0787985	-0.0039111	0.115323	0.291375	-0.0461545	0.256867	0.00851733	0.0970844	0.456127	0.631142	0.248027	-0.111808	0.953538	0	0.0527223	0	0.316473	0	0	0	0	0.316473	0.813958	2.08914	1.80195	2.21871	2.68574	3.13857	3.08176	1.37096	1.4059	3.26656	2.27374	2.17804	3.42138	1.87138	1.88961	1.54569
	M05	-0.0263195	0.0129087	0.061169	-0.0632487	0.0324735	0	0.697177	0.194465	0.368316	0.118156	0.332898	-0.0154537	0.510489	-0.120537	1.04645	0.769064	1.39715	2.93093	1.84257	2.61219	2.54261	1.78225	2.91835	1.69188	2.26122	1.48916
	M06	-0.0766246	-0.00977826	-0.0533133	0.0144253	-0.0264635	0.0141722	0.0152763	-0.0182421	0.0223431	0.0177032	0.0475436	-0.0034758	-0.0282612	0.0784598	0.0263423	-0.0721667	0.056284	0.11396	0.6876	-0.131423	0.139024	-0.0642711	-0.275692	-0.240568	0.365109	-0.0362061	0	0.417751	0.535365	0.422899	0.663287	0.135576	0.276673	0.273059	0.83103	1.34755	0.873459	0.785462	1.26203	2.20434	1.31784	1.78083	1.56584	1.11669	2.05663	1.57571	2.22489
	M07	0.0403008	0.182421	0.199865	0.323275	0.224856	0.435027	0.420848	0.629628	0.849371	0.457168	0.89957	1.07772	2.00192	1.2863	3.15053	2.6642	2.2814	1.92064	2.75789	2.69203	1.99447	1.97334
	M08	-0.0167699	0.116567	0.055076	0.259967	-0.140676	0.0440921	0.072081	-0.00826528	0.07796	-0.0243436	0.0639914	0.250644	-0.00741156	0.288024	0.186258	0.463631	0.556864	0	0	0.523305	-0.186258	0.650408	0.650408	1.1223	0.229827	0.356697	2.20733	1.69409	1.34101	1.42984	2.63183	2.84205	1.46644	1.54986	1.69787	4.02127	2.13663	2.62636
	M09	0.0364798	-0.235704	-0.103581	0.00576489	-0.0196087	0.0134843	-0.0336164	-0.040535	0.00553502	0.319536	0.130942	0.208079	0.72738	0	1.11722	0.326738	0.943119	0.813254	0.530023	0.716227	0.835796	1.23137	0.785923	0.747128	0.711656	0.93091	2.22386	2.62725	1.57503	2.35524	2.29632	2.20365	2.61973	3.29991	3.23896	4.12909	3.57337	3.50814	2.40549	2.4894
	M10	0.0711365	0	0.231653	0.267049	0.245191	0.524051	0.587196	1.05588	0	0.919166	1.01113	1.09753	1.1473	0.831932	1.50755	1.07795	1.17382	1.97943	2.48972	1.48599	1.8429
	M11	-0.110292	-0.0458214	-0.0643534	-0.0366595	0.196583	-0.0543282	0.416515	0.330542	0.576558	0.949738	0.206398	1.6231	0.373953	0.424472	0.723858	0.492786	0.773181	1.10268	1.58456	3.34288	1.84377	1.94866	4.02306	3.90557	2.57966	2.17263
	fitted d' curve
	Mouse
	M01	0.0373129	0.0427844	0.049047	0.0562116	0.0644034	0.0737639	0.0844518	0.0966452	0.110543	0.126366	0.144359	0.16479	0.187953	0.214166	0.243769	0.277124	0.314608	0.356609	0.403518	0.455715	0.51356	0.577377	0.64743	0.723911	0.806912	0.896407	0.992233	1.09407	1.20145	1.31372	1.43008	1.5496	1.67121	1.7938	1.91619	2.03722	2.15579	2.27087	2.38158	2.48716
	M02	0.189121	0.214354	0.242774	0.274734	0.31061	0.350802	0.395732	0.445831	0.50154	0.563298	0.631527	0.706623	0.788934	0.878745	0.976254	1.08155	1.19461	1.31523	1.44307	1.57762	1.71818	1.86388	2.01371	2.16651	2.32103	2.47598	2.63003	2.78189	2.93035	3.07429	3.21276	3.34495	3.47022
	M03	8.42522e-05	0.000121547	0.00017535	0.000252967	0.000364936	0.000526454	0.00075944	0.00109549	0.00158016	0.00227908	0.00328676	0.0047392	0.00683185	0.00984519	0.0141806	0.0204108	0.0293484	0.0421383	0.0603763	0.0862526	0.122705	0.173545	0.243464	0.337801	0.461844	0.619533	0.811617	1.03379	1.27588	1.52311	1.75942	1.97144	2.15113	2.29619	2.40878	2.49354	2.55587	2.60094
	M04	2.00675e-25	1.20304e-24	7.21221e-24	4.32371e-23	2.59205e-22	1.55393e-21	9.31579e-21	5.5848e-20	3.34808e-19	2.00717e-18	1.20329e-17	7.21371e-17	4.32461e-16	2.59259e-15	1.55425e-14	9.31773e-14	5.58596e-13	3.34877e-12	2.00758e-11	1.20354e-10	7.21521e-10	4.32551e-09	2.59313e-08	1.55458e-07	9.31966e-07	5.58711e-06	3.34942e-05	0.000200783	0.00120317	0.0071943	0.0424707	0.233248	0.930339	1.8552	2.22398	2.30026	2.31349	2.31571	2.31609	2.31615	2.31616	2.31616	2.31616	2.31616	2.31616	2.31616	2.31616	2.31616
	M05	7.52546e-08	2.37618e-07	7.50284e-07	2.36903e-06	7.48026e-06	2.36189e-05	7.45755e-05	0.000235457	0.000743289	0.00234526	0.00738834	0.0231624	0.071525	0.211156	0.553155	1.13573	1.70413	2.02512	2.15359	2.19775	2.21211	2.2167	2.21816	2.21862	2.21877	2.21881
	M06	0.000170379	0.000221317	0.000287482	0.000373425	0.000485054	0.000630043	0.000818352	0.00106291	0.00138051	0.00179293	0.0023284	0.00302356	0.00392586	0.00509674	0.00661568	0.00858537	0.0111382	0.0144447	0.0187236	0.0242546	0.0313938	0.0405915	0.0524126	0.0675583	0.0868868	0.111429	0.14239	0.181135	0.229131	0.287848	0.358586	0.442253	0.539082	0.648363	0.768251	0.89576	1.02698	1.15751	1.28305	1.39993	1.50551	1.5983	1.67792	1.74483	1.80008	1.84507	1.88126
	M07	0.0177416	0.0284898	0.0456274	0.0727645	0.115269	0.180715	0.278887	0.420518	0.613767	0.858312	1.13989	1.43094	1.70005	1.92445	2.09596	2.21856	2.30203	2.35702	2.39245	2.41495	2.42912	2.43799
	M08	0.00231322	0.00301402	0.00392682	0.00511556	0.00666329	0.00867781	0.0112989	0.0147074	0.0191371	0.0248888	0.0323489	0.0420107	0.0545008	0.0706079	0.0913151	0.117829	0.151606	0.194354	0.248012	0.314671	0.396425	0.495129	0.612058	0.747509	0.900402	1.06802	1.24599	1.42865	1.60973	1.78314	1.94381	2.08819	2.21438	2.32206	2.41205	2.48597	2.54584	2.59377
	M09	0.0227165	0.0274832	0.0332409	0.0401913	0.0485755	0.0586801	0.0708451	0.0854717	0.103031	0.124071	0.149227	0.179222	0.214875	0.257092	0.30686	0.36522	0.433234	0.511931	0.602233	0.704868	0.820262	0.948432	1.08888	1.24052	1.40164	1.56997	1.74274	1.91686	2.08916	2.2566	2.41647	2.56657	2.70528	2.8316	2.94512	3.04592	3.13447	3.21155	3.27809	3.33513
	M10	0.167419	0.201016	0.240643	0.28708	0.34109	0.40336	0.47443	0.554617	0.643922	0.741954	0.847875	0.960376	1.07771	1.1978	1.31834	1.437	1.5516	1.66024	1.76145	1.85419	1.93792
	M11	0.0171451	0.0230869	0.0310695	0.041779	0.0561204	0.0752776	0.100783	0.134591	0.179144	0.237405	0.31283	0.409217	0.530365	0.679504	0.858473	1.06677	1.30077	1.55337	1.81462	2.0731	2.31789	2.54025	2.73476	2.89934	3.03474	3.14358

## Sheet: ED1e
	d' curve
	Mouse
	M01	0.57302	1.37645	2.26912	3.21152	3.02776	2.52082	2.77014	2.19083
	M02	0.983548	2.16579	0.557387	2.41	3.79982	4.36891	3.75614	1.48621
	M03	0.316135	1.29489	2.46698	3.41601	4.05014	2.05656
	M04	1.12202	3.21349	3.96714	2.60436
	M05	0.567659	-0.0369132	0.268488	0.335627	0.366384	2.47843	3.25101	3.80989	1.88196
	M06	0.264517	2.41376	3.04966	4.27911	2.10995
	M07	0.503132	0.806421	2.15217	3.75916	2.32353	2.37372
	M08	0.965446	0.31501	0.507989	2.16902	3.15386	2.24726	1.59312
	M09	1.31554	2.31903	3.73677	4.45773	2.76251	2.82466
	M10	0.520845	1.11685	2.03469	3.4767	4.66738	2.3816	2.19942
	M11	2.46836	2.49542	3.66655	3.77472	2.48783	2.39898
	fitted d' curve
	Mouse
	M01	0.444512	1.45512	2.37781	2.66639	2.72279	2.73265	2.73435	2.73463
	M02	0.76298	1.34002	2.01084	2.58068	2.94936	3.14771	3.24394	3.28828
	M03	0.266483	1.26756	2.62457	3.07812	3.15312	3.16372
	M04	1.12158	3.22576	3.27951	3.27998
	M05	2.6698e-07	9.50132e-06	0.000338098	0.0119853	0.374473	2.49387	2.96548	2.98132	2.98177
	M06	0.266399	2.41066	3.12898	3.1558	3.15657
	M07	0.114999	0.865855	2.30187	2.73533	2.78544	2.79033
	M08	0.000285574	0.0138053	0.523528	2.17533	2.32628	2.3296	2.32967
	M09	1.17531	2.64366	3.28112	3.40895	3.42973	3.43298
	M10	0.256207	1.07972	2.38257	2.99799	3.13579	3.16051	3.16475
	M11	2.4125	2.86898	2.98186	3.00552	3.0103	3.01126

## Sheet: ED1f
	Maximum [d']				Slope [d'/session]				Inflection point [session]
	Mouse	R1	R2		Mouse	R1	R2		Mouse	R1	R2
	M01	3.54638	2.73469		M01	0.0601039	0.767821		M01	33.832	1.92728
	M02	4.7408	3.32414		M02	0.0568058	0.355467		M02	25.3185	2.47953
	M03	2.70884	3.16542		M03	0.15917	0.861274		M03	29.3168	2.20353
	M04	2.31616	3.27999		M04	0.777788	2.05875		M04	33.2225	1.13809
	M05	2.21883	2.98178		M05	0.499346	1.55131		M05	15.9587	5.54327
	M06	2.01333	3.15659		M06	0.113611	1.54483		M06	36.8457	1.67023
	M07	2.45259	2.79084		M07	0.207618	1.01978		M07	11.2953	2.34025
	M08	2.76543	2.32967		M08	0.115039	1.68686		M08	27.7491	3.31883
	M09	3.63421	3.43358		M09	0.0832991	0.808247		M09	27.427	1.35091
	M10	2.44224	3.16562		M10	0.0858887	0.769234		M10	14.1931	2.37177
	M11	3.5038	3.0115		M11	0.129965	0.698833		M11	18.7606	0.134214

## Sheet: ED1g
	RMSE of fit	R1	R2
	M01	0.388423	0.309549
	M02	0.439393	1.03662
	M03	0.418538	0.601757
	M04	0.418775	0.482041
	M05	0.404443	0.524742
	M06	0.259671	0.687541
	M07	0.385256	0.518289
	M08	0.473818	0.567793
	M09	0.424695	0.612077
	M10	0.312623	0.7843
	M11	0.599413	0.555426

## Sheet: ED1h
	Mouse	Start	T2	T6	Learned
	M01	0.24966	2.82045	0.57302	3.21152
	M02	0.0203723	1.73213	0.983548	2.41
	M03	0.0144058	2.42125	0.316135	2.46698
	M04	-0.0580015	1.4059	1.12202	1.12202
	M05	-0.0263195	1.84257	0.567659	2.47843
	M06	-0.0766246	1.78083	0.264517	2.41376
	M07	0.0403008	1.2863	0.503132	2.15217
	M08	-0.0167699	1.42984	0.965446	0.507989
	M09	0.0364798	2.20365	1.31554	2.31903
	M10	0.0711365	1.1473	0.520845	2.03469
	M11	-0.110292	1.10268	2.46836	2.49542
	Mean	0.0131225	1.74299	0.872747	2.14655
