# Supplementary material for: Mouse prefrontal cortex represents learned rules for categorization
Source: Nature. 2021 Apr 21;593(7859):411–7. doi: 10.1038/s41586-021-03452-z (PMC8131197; doi:10.1038/s41586-021-03452-z)
Supplement: Supplementary file 8 — Source Data Extended Data Fig. 2 [file 41586_2021_3452_MOESM8_ESM.xlsx]

## Sheet: ED2a
	Stimulus response grid [Fraction 'go']
		T1							T2		T3				T4				T5							T6			T7							T8
	M02	0.111111	0.4375	0.4	0.571429	0.4375	0.454545		0.833333			not included			1	1	1		1	1	1	0.888889	1	1		0.865385	0.707965		0.705882	0.533333	0.466667	0.0769231	0	0		0.714286	0.333333	0.666667	0.625	0.4	0.428571
		0.416667	0.363636	0.4	0.454545	0.285714	0.357143		0.222222						1	1	1		1	1	1	1	1	1					0.583333	0.384615	0.714286	0.214286	0.0588235	0		0.666667	0.777778	0.5	0.4	0.8	0.333333
		0.5	0.1875	0.56	0.45	0.3125	0.555556								1	1	1		1	1	0.888889	1	0.8	0.818182					0.615385	0.727273	0.8	0.307692	0	0.416667		0.666667	0.5	0.363636	0.333333	0.125	0.125
		0.333333	0	0.470588	0.666667	0.470588	0.444444								0.26087	0.157895	0.125		0	0.2	0	0	0	0												0.625	0.666667	0.714286	0	0.333333	0
		0.588235	0.571429	0.285714	0.4	0.428571	0.466667								0.0555556	0.0666667	0		0	0	0	0.111111	0	0												0.5	0.4	0.571429	0	0	0.25
		0.4375	0.416667	0.444444	0.4	0.4	0.454545								0.1	0.0588235	0.157895		0.2	0.166667	0	0	0.142857	0												0.166667	0.5	0.2	0.1	0	0
	M03	0	0.125	0.166667	0.0714286	0.2	0.25		0.989796			0.865385			0.947368	0.777778	0.85		0.777778	0.833333	0.875	0.875	0.7	0.909091		0.628571	0.504762		0.636364	0.526316	0.5	0.0833333	0	0		0.833333	1	0.857143	0.285714	0.333333	0
		0.2	0.133333	0.285714	0.25	0.25	0.125		0.459184			0.903226			0.733333	0.85	0.882353		0.75	0.8	0.888889	0.8	1	0.9					0.363636	0.533333	0.533333	0	0.0769231	0		0.888889	1	0.8	0	0.2	0.333333
		0.230769	0.25	0.15	0.142857	0.6	0.125					0.961538			0.857143	0.941176	0.714286		0.818182	0.777778	0.909091	0.75	0.833333	0.777778					0.5	0.470588	0.666667	0	0.0666667	0		0.857143	0.714286	0.75	0.222222	0.375	0.125
		0.3	0	0.0769231	0.0952381	0	0					0.269841			0.1	0.166667	0.0909091		0	0.181818	0.4	0.0909091	0.125	0.0909091												0.714286	0.9	1	0.3	0.6	0
		0.117647	0.111111	0.142857	0.2	0	0.181818					0.160714			0.214286	0.157895	0.0714286		0	0.222222	0.142857	0.222222	0.142857	0.1												0.8	0.75	0.666667	0	0	0.166667
		0.181818	0	0.25	0.0909091	0.125	0.25					0.212766			0.117647	0.0909091	0.2		0.2	0.0833333	0.2	0	0	0.25												0.75	0.8	0.6	0.375	0	0.0909091
	M05	0	0.0666667	0.142857	0	0.3	0.117647		0.559322		0.677419	0.698113	0.677419		0.444444	0.470588	0.5		0.5	0.5	0.6	0.5	0.333333	0.428571		0.31677	0.148148		0.916667	0.866667	0.8	0.266667	0.0909091	0.210526		0.5	1	0.833333	0.166667	0.6	0.2
		0.5	0.285714	0	0	0.25	0.181818		0.0451977		0.104478	0.127273	0.0545455		0.47619	0.375	0.4		0.727273	0.444444	0.666667	0.583333	0.8	0.5					0.923077	0.846154	0.866667	0.1875	0.368421	0.2		0.666667	0.5	1	0.333333	0.111111	0.2
		0.166667	0.272727	0	0	0.2	0.25								0.333333	0.444444	0.428571		0.6	0.8	0.666667	0.846154	1	0.375					0.857143	0.866667	0.85	0.166667	0.230769	0.222222		0.4	0.333333	0.714286	0.2	0.222222	0
		0.166667	0.2	0.1	0.111111	0	0.142857								0.0666667	0.0833333	0		0.181818	0.1	0.181818	0.166667	0.222222	0.125												0.5	0.666667	0.555556	0	0.166667	0.428571
		0	0.1	0.25	0	0.285714	0								0	0	0.0454545		0	0.1	0	0.285714	0.142857	0.125												0.375	0.571429	0.6	0.285714	0.428571	0.333333
		0.125	0.166667	0.3	0.142857	0.285714	0.222222								0.111111	0.0526316	0.0666667		0.0833333	0.111111	0.1	0.142857	0.222222	0.2												0.857143	0.571429	0.5	0	0.4	0.222222
	M06	0.0769231	0.0909091	0	0.363636	0.2	0.142857		0.618182			0.318182			1	0.833333	0.866667		0.625	0.5	0.333333	0.666667	0.571429	0.571429		0.677083	0.57732				not included							not included
		0.363636	0.166667	0.1	0	0	0.125		0.154545			0.272727			0.8	0.857143	0.818182		0.666667	0.625	0.666667	1	0.555556	0.727273
		0.0714286	0.181818	0.285714	0	0.0833333	0.0909091					0.388889			0.875	0.857143	0.857143		1	0.571429	0.625	0.333333	0.75	0.4
		0.142857	0.0833333	0	0.222222	0.0769231	0.125					0.0888889			0.0909091	0.153846	0.230769		0	0	0	0	0.142857	0.142857
		0.0769231	0	0.153846	0.75	0	0					0.0232558			0.0833333	0.3	0		0	0	0.111111	0	0	0.4
		0	0.333333	0.153846	0	0	0.222222					0.0588235			0.0833333	0.0909091	0.142857		0.125	0.1	0.2	0	0.1	0
	M07	0.416667	0.5	0.357143	0.2	0.363636	0.25		0.814103		0.526316	0.574074	0.468085		0.733333	0.714286	0.62963		0.666667	0.5	0.333333	0.555556	0.666667	0.666667		0.359712	0.194245		0.588235	0.764706	0.642857	0	0	0		0.875	0.666667	0.857143	0	0.428571	0
		0.2	0.428571	0.357143	0.285714	0.4375	0.0769231		0.133758		0.0204082	0.0588235	0.0172414		0.809524	0.823529	0.5		0.5	0.545455	0.857143	0.625	0.777778	0.363636					0.785714	0.75	0.833333	0	0.0555556	0.133333		0.714286	0.714286	0.714286	0.5	0.285714	0.142857
		0.214286	0.3	0.1875	0.235294	0.315789	0.4								0.722222	0.733333	0.578947		0.636364	0.583333	1	0.625	0.571429	0.571429					0.8	0.692308	0.642857	0.0714286	0.0666667	0		0.777778	0.625	0.714286	0.1	0	0.285714
		0.2	0.263158	0.375	0.411765	0.117647	0.4375								0.133333	0.0833333	0.111111		0	0	0	0	0	0.2												0.857143	0.75	0.666667	0.333333	0.166667	0
		0.3125	0	0.153846	0.444444	0.307692	0.222222								0	0.1	0		0	0.1	0	0	0.181818	0												0.875	0.625	0.666667	0.222222	0.333333	0.285714
		0.307692	0.214286	0.375	0.333333	0.214286	0.454545								0.0526316	0.125	0		0	0	0.111111	0	0	0												0.666667	0.818182	0.5	0.125	0.285714	0.428571
	M10	0.142857	0.142857	0.285714	0.235294	0.133333	0.25		0.357143			0.543478			0.571429	0.642857	0.6		1	0.8	0.875	0.75	0.833333	1		0.550336	0.346667		0.8	0.909091	0.875	0.157895	0	0.0625		1	0.916667	0.777778	0.363636	0.5	0.222222
		0.2	0.4	0.25	0.214286	0.1	0.125		0.0650888			0.5			0.6	0.588235	0.736842		0.8	0.857143	0.888889	0.875	0.833333	0.75					0.809524	0.733333	0.882353	0.111111	0.047619	0.157895		1	0.75	0.8	0.454545	0.454545	0.625
		0.307692	0.235294	0.230769	0.3	0.1875	0.444444					0.543478			0.65	0.62963	0.684211		1	1	0.857143	0.875	1	1					0.8125	0.866667	0.875	0.153846	0	0.1		0.888889	1	0.75	0.8	0.111111	0.333333
		0.214286	0.142857	0.181818	0.214286	0.1875	0.307692					0.204545			0.105263	0	0.4		0.222222	0.2	0.125	0	0.142857	0												0.857143	0.8	0.818182	0.333333	0.2	0.25
		0.285714	0.363636	0.0769231	0.181818	0.2	0.125					0.142857			0.0416667	0.1875	0.272727		0	0	0.142857	0	0	0												0.916667	1	0.888889	0.3	0.272727	0.375
		0.2	0.2	0.272727	0.214286	0.428571	0.125					0.12766			0.0714286	0.0952381	0.105263		0	0	0.125	0.166667	0	0												0.833333	0.75	0.714286	0	0.166667	0.363636

## Sheet: ED2b
	Stimulus response grid [Fraction 'go']
		T1							T2			T3							T4							T5							T6		T7				T8
	M01	0.333333	0.318182	0.555556	0.285714	0.3125	0.222222		0.990654	0.592593				not included					0.722222	0.727273	0.833333	0.1875	0	0.125		0	0	0	0.142857	0	0		0.919355		0.7	0.818182	0.894737		0.714286	1	1	1	1	1
		0.25	0.142857	0.538462	0.142857	0.375	0.5												0.75	0.571429	0.5	0.3125	0.0833333	0.05		0.5	0.428571	0.333333	0.0909091	0	0.2		0.0350877		0.909091	0.8	1		1	0.875	1	1	1	1
		0.333333	0.363636	0.4	0.285714	0.266667	0.375												0.583333	0.647059	0.65	0	0.0833333	0		0.666667	0.75	0.625	0	0	0				0.416667	0.727273	0.5		1	1	1	0.75	0.666667	0.666667
		0.363636	0.473684	0.352941	0.538462	0.666667	0.454545																			0.666667	0.5	0.909091	0.4	0.125	0.333333				0	0.166667	0.142857		0.875	0.857143	0.6	0.25	0	0
		0.25	0.0909091	0.230769	0.428571	0.5	0.3																			1	0.833333	1	0.571429	0	0.111111				0.0714286	0.2	0		0	0.5	0.166667	0.111111	0.333333	0
		0.25	0.526316	0.5	0.2	0.375	0.3																			0.714286	0.888889	0.666667	0.6	0.4	0.2				0.0625	0	0		1	0.857143	0.444444	0	0.25	0.142857
	M04	0.230769	0.0833333	0.25	0.166667	0.111111	0.25		0.741379	0.224138				0.604651	0.0754717				0.6875	0.785714	0.916667	0.0714286	0.230769	0.25		0.666667	0.875	0.888889	0.2	0.142857	0.6		0.820312		0.705882	0.791667	0.875		0.857143	0.75	1	1	0.833333	0.833333
		0.0909091	0.222222	0.153846	0.111111	0	0.166667							0.790698	0.0487805				0.75	0.785714	0.769231	0.0588235	0.266667	0.133333		0.8	0.75	0.75	0	0.111111	0.222222		0.418605		0.8	0.818182	0.8		1	0.75	0.833333	0.75	0.75	0.833333
		0.5	0	0.277778	0.142857	0	0							0.767857	0.0434783				0.8	0.666667	0.666667	0.153846	0.333333	0.3		0.571429	0.714286	0.8	0	0.3	0.272727				0.809524	0.958333	0.888889		0.875	0.6	0.6	0.818182	0.888889	0.777778
		0.333333	0.307692	0.3	0.181818	0.222222	0																			1	0.7	0.916667	0.111111	0	0.111111				0.0588235	0	0.142857		0.5	0.571429	0.461538	0	0.285714	0.166667
		0.25	0	0.2	0.125	0	0																			1	0.75	0.75	0.25	0.166667	0.166667				0.0909091	0.04	0.0434783		0.444444	0.333333	0.111111	0.833333	0	0.125
		0.2	0	0.4	0.285714	0	0.3																			1	0.7	0.75	0.428571	0.1	0.125				0.0434783	0.047619	0		0.428571	0.666667	0.2	0.545455	0.3	0.333333
	M08	0.0588235	0.0625	0.117647	0.307692	0.111111	0		0.643478	0.165217		0.829268	0.837838	0.735294	0.342105	0.214286	0.258065		0.647059	0.625	0.666667	0.0666667	0	0.0625		0.5	0.4	0.25	0	0	0		0.434783		0.833333	0.727273	0.833333		0.666667	0.6	0.714286	1	0.75	1
		0.25	0.142857	0.142857	0.153846	0	0.1												0.588235	0.785714	0.705882	0	0	0.157895		0.285714	0.666667	0.5	0	0.2	0		0.12931		0.684211	0.647059	0.785714		1	0.75	0.833333	0.75	0.875	0.333333
		0.117647	0.285714	0.235294	0.0588235	0	0.142857												0.571429	0.6	0.6	0	0	0		0.5	0.75	0.833333	0	0	0				0.714286	0.833333	0.684211		0.75	0.666667	0.6	0.666667	0.5	0.8
		0.153846	0.153846	0.142857	0.384615	0.0714286	0.05																			0.777778	0.625	0.444444	0	0	0.125				0.0909091	0	0		0.333333	0.375	0.4	0.6	0.4	0.666667
		0.153846	0.222222	0.0666667	0.307692	0.0666667	0.416667																			0.714286	0.25	1	0	0.166667	0				0.117647	0.142857	0.0714286		0.4	0.5	0.555556	0.5	0.166667	0.666667
		0.1875	0.181818	0.166667	0.263158	0.0526316	0.125																			0.4	0.5	0.333333	0.25	0	0				0	0	0.0833333		1	0.714286	0.285714	0.571429	0.375	0.25
	M09	0.1875	0.210526	0.4	0.3125	0.235294	0.2		0.57037	0.0147059				0.781818	0				0.8	0.615385	0.73913	0	0	0		0.857143	0.8	0.636364	0.125	0	0		0.669811		0.733333	0.736842	0.714286		0	1	0.888889	1	0.875	0.875
		0.176471	0.466667	0.25	0.133333	0.461538	0.363636							0.869565	0				0.75	0.75	0.777778	0	0.0769231	0.0666667		0.857143	0.833333	0.625	0.111111	0.25	0		0.190476		0.625	0.785714	0.714286		0.375	0.8	0.833333	0.2	0.75	0.833333
		0.214286	0.384615	0.25	0.357143	0.2	0.388889							0.815385	0				0.8	0.666667	0.5	0.0526316	0	0.0666667		0.875	0.7	0.666667	0.142857	0	0				0.588235	0.736842	0.8125		0.8	0.75	1	1	0.8	0.75
		0.214286	0.454545	0.4	0.266667	0.0833333	0.266667																			0.75	0.5	0.833333	0.142857	0	0.333333				0.0769231	0	0		0.666667	0.5	0.333333	0.333333	0.444444	0.666667
		0.285714	0.136364	0.2	0.133333	0.214286	0.214286																			0.857143	0.625	0.333333	0.333333	0	0				0	0	0		0.5	0.333333	0.333333	0.142857	0.285714	0.714286
		0.315789	0.285714	0.230769	0.277778	0.333333	0.266667																			0.6	0.727273	0.75	0.166667	0	0.125				0	0.0588235	0		0.285714	0.333333	0.428571	0.6	0.571429	0.4
	M11	0.384615	0.25	0.538462	0.411765	0.333333	0.25		0.493506	0.131579		0.755102	0.734694	0.701754	0.142857	0.0555556	0.0769231		0.714286	0.846154	0.789474	0.0588235	0	0.0526316		0.888889	0.857143	0.7	0.1	0.0909091	0		0.826087		0.777778	0.789474	0.85		1	0.846154	0.8	1	1	0.916667
		0.388889	0.230769	0.166667	0.363636	0.25	0.277778												0.681818	0.642857	0.772727	0.1	0	0.230769		0.625	0.4	0.75	0.333333	0.222222	0.142857		0.0597826		0.8	0.857143	0.777778		1	0.8	1	1	0.857143	1
		0.4	0.3	0.222222	0.214286	0.0555556	0.1875												0.75	0.8125	0.666667	0	0.1	0.0526316		0.9	1	0.727273	0	0.285714	0				0.666667	0.684211	0.846154		1	0.875	1	0.909091	1	1
		0.0714286	0.210526	0.444444	0.272727	0.333333	0.214286																			0.714286	0.875	0.714286	0.375	0.333333	0.125				0.0434783	0.117647	0		0.571429	0.5	0.307692	0.75	0.285714	0.5
		0.2	0.166667	0.238095	0.277778	0.3125	0.222222																			0.857143	0.909091	0.875	0.25	0.142857	0.222222				0	0.133333	0		0.571429	0.375	0.454545	0.111111	0.166667	0.125
		0.25	0.181818	0.230769	0.454545	0.214286	0.4																			0.333333	0.714286	0.777778	0.166667	0.272727	0				0	0.0555556	0.125		0.6	0.8	0.5	0.333333	0.75	0.375
