# Supplementary material for: Mouse prefrontal cortex represents learned rules for categorization
Source: Nature. 2021 Apr 21;593(7859):411–7. doi: 10.1038/s41586-021-03452-z (PMC8131197; doi:10.1038/s41586-021-03452-z)
Supplement: Supplementary file 9 — Source Data Extended Data Fig. 3 [file 41586_2021_3452_MOESM9_ESM.xlsx]

## Sheet: ED3a
	Stimulus responses [Fraction 'go']
	Example mouse M07							Average of all mice
	1	1	1	1	1	1		0.909091	1	1	1	1	0.909091
	1	1	1	1	1	1		0.727273	0.636364	0.909091	1	0.909091	1
	1	1	1	1	1	1		0.818182	0.909091	1	1	1	0.818182
	0	0	0	0	0	1		0.363636	0.181818	0.181818	0.272727	0.0909091	0.181818
	0	1	0	0	0	0		0.0909091	0.363636	0.272727	0.181818	0.363636	0
	0	0	0	0	0	0		0.0909091	0.272727	0.0909091	0.545455	0.0909091	0.363636

## Sheet: ED3b
	Mean d' at T5
	Mouse	Exp	Nov
	M01	2.75708	0.90442
	M02	4.6527	3.54699
	M03	2.75708	2.75708
	M04	2.18664	1.08093
	M05	2.46606	3.09106
	M07	3.54699	3.54699
	M08	1.19544	1.36035
	M09	1.98535	2.44128
	M10	3.54699	3.54699
	M11	3.54699	1.98535
	Mean	2.8641	2.4261
	SEM	0.3126	0.3296

## Sheet: ED3d
	Fraction chosen
	Mouse	T5	T8
	M01	1	0.555556
	M02	1	0.888889
	M03	1	0.555556
	M04	1	0.555556
	M05	1	0.555556
	M07	1	0.333333
	M08	0.666667	0.777778
	M09	0.888889	0.666667
	M10	1	0.555556
	M11	1	0.888889
	Mean	0.9556	0.6333
	SEM	0.0339	0.0551

## Sheet: ED3f
	Average d'
	Mouse	T5	T8
	M01	-2.18664	2.18664
	M02	0	1.10571
	M03	0	2.18664
	M04	-1.10571	2.18664
	M05	0	2.18664
	M07	0	1.65137
	M08	-0.291017	1.56164
	M09	0	1.89562
	M10	0	2.18664
	M11	-1.56164	1.10571
	Mean	-0.5145	1.8253
	SEM	0.2556	0.1412

## Sheet: ED3i
	Fraction chosen M12		Distance from boundary
			-3	-2	-1	-0.5	0	0.5	1	2	3
	Relevant dimension
		standard	0.160714	0.217262	0.330357				0.592262	0.651786	0.630952
		extended		0.335714	0.435714	0.578571	0.638889	0.864286	0.764286	0.85
	Irrelevant dimension
		standard	0.491071	0.443452	0.491071				0.455357	0.386905	0.315476
		extended		0.700794	0.653571	0.746825	0.65	0.556349	0.617857	0.542063

## Sheet: ED3j
	Fraction chosen M13		Distance from boundary
			-3	-2	-1	-0.5	0	0.5	1	2	3
	Relevant dimension
		standard	0.222222	0.15	0.488889				0.788889	0.827778	0.755556
		extended		0.333333	0.321429	0.607143	0.802721	0.77381	0.75	0.869048
	Irrelevant dimension
		standard	0.211111	0.383333	0.65				0.594444	0.666667	0.727778
		extended		0.464286	0.52381	0.607143	0.693878	0.653061	0.714286	0.80102

## Sheet: ED3k
	Fraction chosen M14		Distance from boundary
			-3	-2	-1	-0.5	0	0.5	1	2	3
	Relevant dimension
		standard	0.277778	0.222222	0.238095				0.75	0.738095	0.876984
		extended		0.464286	0.571429	0.607143	0.785714	0.857143	0.880952	0.928571
	Irrelevant dimension
		standard	0.480159	0.587302	0.488095				0.420635	0.5	0.626984
		extended		0.857143	0.678571	0.785714	0.738095	0.625	0.678571	0.732143

## Sheet: ED3l
	Fraction chosen average M12-M14		Distance from boundary
			-3	-2	-1	-0.5	0	0.5	1	2	3
	Relevant dimension
		standard mean	0.220238	0.196495	0.352447				0.710384	0.73922	0.754497
		standard SEM	0.0338079	0.0232914	0.0732356				0.0601183	0.0508076	0.0710252
		extended mean		0.377778	0.442857	0.597619	0.742441	0.831746	0.798413	0.88254
		extended SEM		0.0432594	0.0722571	0.00952381	0.0520085	0.0290415	0.0414754	0.0236636
	Irrelevant dimension
		standard mean	0.394114	0.471362	0.543056				0.490146	0.517857	0.556746
		standard SEM	0.0915555	0.0605117	0.0534791				0.053104	0.0812524	0.124094
		extended mean		0.674074	0.618651	0.713228	0.693991	0.61147	0.670238	0.691742
		extended SEM		0.114192	0.0479667	0.0542173	0.025431	0.0287263	0.0281466	0.0774356
