# Supplementary material for: Mouse prefrontal cortex represents learned rules for categorization
Source: Nature. 2021 Apr 21;593(7859):411–7. doi: 10.1038/s41586-021-03452-z (PMC8131197; doi:10.1038/s41586-021-03452-z)
Supplement: Supplementary file 10 — Source Data Extended Data Fig. 4 [file 41586_2021_3452_MOESM10_ESM.xlsx]

## Sheet: ED4e
	Correlation matrix M05
		T1	T2	T3	T4	T5	T6	T7	T8
	T1	1	0.435786	0.442882	0.346946	0.305126	0.329035	0.316398	0.331959
	T2	0.0949907	1	0.649855	0.545056	0.523283	0.522075	0.539009	0.540161
	T3	0.100573	0.0852438	1	0.58805	0.592787	0.575365	0.623131	0.589205
	T4	0.111954	0.112605	0.0590183	1	0.661332	0.577269	0.550647	0.561646
	T5	0.0810356	0.123845	0.130025	0.0899293	1	0.595041	0.546392	0.563869
	T6	0.0785493	0.0722607	0.175495	0.12794	0.130226	1	0.604179	0.630516
	T7	0.0619001	0.119794	0.126792	0.0952898	0.0959888	0.0556068	1	0.664061
	T8	0.0112471	0.107266	0.202756	0.138226	0.109235	0.120442	0.12222	1
	Note: data above the diagonal are true correlation, data below are correlation of shuffled cell IDs

## Sheet: ED4h
	Mouse	AP center	DV from surface	Fraction category-selective
	M01	2.03	0.53	0.08
	M02	2.59	1.08	0.2
	N03	1.92	0.93	0.01
	M04	1.83	1.19	0.11
	M05	2.29	1.03	0.16
	M06	2.03	1.32	0.04
	M07 Region 1	1.49	0.91	0.02
	M07 Region 2	1.18	0.59	0.06
	M08 Region 1	1.87	1.16	0
	M08 Region 2	1.97	0.83	0
	M09 Region 1	1.54	1.11	0.1
	M09 Region 2	2.06	1.19	0.05
	M10 Region 1	1.66	1.05	0.1
	M10 Region 2	1.33	1.19	0.25
	M11 Region 1	2.41	0.79	0.12
	M11 Region 2	2.15	1.05	0.14
