# Supplementary material for: Mouse prefrontal cortex represents learned rules for categorization
Source: Nature. 2021 Apr 21;593(7859):411–7. doi: 10.1038/s41586-021-03452-z (PMC8131197; doi:10.1038/s41586-021-03452-z)
Supplement: Supplementary file 11 — Source Data Extended Data Fig. 5 [file 41586_2021_3452_MOESM11_ESM.xlsx]

## Sheet: ED5a
	Grid position
	1	2	3	4	5	6
	7	8	9	10	11	12
	13	14	15	16	17	18
	19	20	21	22	23	24
	25	26	27	28	29	30
	31	32	33	34	35	36
	Mouse M05, Cell 4
	T1, Average stimulus response [dFoF per frame]
	1	Mean	0.0516851	0.0917143	0.127827	0.0257553	0.0792264	0.0841672	0.0714927	0.132627	0.0538929	0.0585626	0.153209	0.152025	0.0761051	0.139772	0.131931	0.099709	0.154806	0.168989	0.169745	0.130452	0.117238	0.0644365	0.108917	0.0859537	0.0779784	0.115527	0.094505	0.0487151	0.134045	0.0553089	0.0781753	0.106905	0.103787	0.0353025	0.0786024	0.0658615	0.0948895	-0.00483908	0.051836	0.0286932	0.0699318	0.0749919	0.0653236	0.0672638	0.0232522	0.141656	0.159128
		SEM	0.0286397	0.0255325	0.0308141	0.0409203	0.0438306	0.0268253	0.0439728	0.0640506	0.0375148	0.0493767	0.0688863	0.0645617	0.0403981	0.079061	0.0720937	0.058736	0.0850197	0.0827759	0.0788626	0.0632876	0.0759231	0.0659972	0.0534731	0.0439054	0.0360033	0.0342997	0.0374303	0.0341659	0.0326318	0.0300551	0.0406582	0.0395035	0.0475344	0.0457029	0.0427013	0.0307909	0.03552	0.0248624	0.0406713	0.0198423	0.0247342	0.0307408	0.0350637	0.0308487	0.0234858	0.0319955	0.0407129
	2	Mean	0.0538713	0.0432719	0.0810637	0.102323	0.0595531	0.0912738	0.104337	0.0361329	0.131031	0.0950012	0.120854	0.120943	0.124702	0.151505	0.0810103	0.0912625	0.146192	0.089722	0.131326	0.105339	0.0841598	0.100659	0.108123	0.068861	0.123133	0.0598627	0.0852142	0.0638011	0.0865319	0.0534388	0.0754203	0.0963066	0.11275	0.12538	0.111518	0.121586	0.0708012	0.0574668	0.126198	0.0538536	0.0900102	0.0770357	0.0540164	0.0739495	0.118031	0.0565001	0.0848124
		SEM	0.0208287	0.0276157	0.0264619	0.0201402	0.0319277	0.0275433	0.0283745	0.0367307	0.027129	0.030254	0.0363237	0.032955	0.0427855	0.0273754	0.0260343	0.0354792	0.0403741	0.0274509	0.0312899	0.031592	0.0396618	0.0195412	0.0216978	0.0235853	0.0247898	0.02669	0.0234547	0.0290846	0.0345886	0.0309522	0.0234347	0.0232316	0.0302164	0.0298965	0.0410761	0.0377624	0.0294335	0.0246536	0.0191628	0.0240331	0.0415203	0.0275692	0.0258547	0.0272027	0.034616	0.0249553	0.0262233
	3	Mean	0.110496	0.102124	0.0987314	0.0601407	0.0153713	0.0431095	0.0457608	0.09693	0.0617395	0.0194569	0.122299	0.0580984	0.0408651	0.00997398	0.0114409	0.036589	0.0707602	0.119031	0.0958779	0.0837003	0.040224	0.023575	0.15292	0.0803214	-0.0150662	0.117115	0.0516136	0.0848868	0.0933093	0.0390042	0.00959256	0.00202812	0.0610821	0.058956	0.0178753	-0.0450811	0.0204833	0.0245768	0.0583851	0.0229403	0.0451184	0.0527521	0.0636287	0.0152827	0.0576433	0.118624	0.0730969
		SEM	0.0591121	0.0614412	0.051589	0.0207078	0.0297412	0.0438632	0.0191019	0.0297712	0.0154431	0.04706	0.0335019	0.0486771	0.0435925	0.0364033	0.0263452	0.0340522	0.0353389	0.0425888	0.016913	0.0202853	0.0497458	0.0380107	0.0419975	0.0432558	0.0255758	0.0343939	0.0392648	0.056426	0.0502566	0.0461325	0.017296	0.040692	0.0389214	0.0371521	0.0340426	0.0363134	0.0323414	0.0410055	0.0321094	0.0600926	0.0199387	0.0393517	0.0336815	0.0439571	0.0280789	0.0428145	0.0380516
	4	Mean	0.0637022	0.0875863	0.0461196	0.0411025	0.0402703	0.0116428	0.0580445	0.0424629	0.0516522	0.0319985	0.118647	0.0739536	0.0830574	0.100372	0.0539856	0.0750253	0.0796721	0.0921653	0.021201	0.0541996	0.101836	0.0600373	0.0512713	0.0289645	0.0377401	0.0841267	0.0637455	0.0459372	0.0462009	0.0639012	0.0871083	0.105931	0.0745976	0.0577215	0.0177074	-0.0120928	0.0903048	0.0526511	0.0447976	0.0437641	0.0462338	0.0576271	0.108539	0.0897823	0.113152	0.0408802	0.0715331
		SEM	0.0202955	0.0481476	0.0239279	0.0334958	0.0165163	0.0371041	0.0318577	0.0438047	0.0281327	0.0341496	0.0385767	0.0480624	0.0226303	0.028037	0.0273435	0.0341327	0.029926	0.0217431	0.0197156	0.0311572	0.0457064	0.0433104	0.0361299	0.0320792	0.0313261	0.029437	0.0401122	0.0310542	0.0419068	0.0312238	0.0402403	0.0368505	0.0261719	0.0377297	0.0377596	0.0289953	0.0280838	0.0483549	0.0418482	0.0348742	0.0270564	0.0277728	0.0394104	0.031619	0.0232498	0.0277073	0.0419339
	5	Mean	0.113389	0.0774013	0.126996	0.108286	0.0610149	0.0937881	0.128258	0.0798966	0.0300925	0.0335785	0.0953678	0.0672737	0.0555801	-0.00755523	0.106265	0.0597357	0.0925137	0.0580243	0.170531	0.0316317	0.126271	0.0291262	0.0927877	0.0699005	0.0545765	0.0169352	0.0361061	0.0979471	0.0650732	0.0830872	0.0944035	0.100696	0.0752737	0.134557	0.0469235	0.0965516	-0.000307302	0.0647593	0.0724908	0.034572	0.00616176	0.0854668	0.0673412	0.0674286	0.113371	0.111275	0.0882951
		SEM	0.0552992	0.0453115	0.049296	0.0417032	0.0365697	0.0255489	0.0393159	0.0210854	0.021812	0.0305052	0.0322882	0.0391481	0.0389409	0.026745	0.0447383	0.0532371	0.0375718	0.039436	0.0617635	0.0277603	0.0351292	0.0222355	0.0338485	0.0249854	0.0316348	0.0250288	0.0499543	0.0570781	0.0294583	0.062748	0.0492979	0.0338841	0.0212409	0.0356048	0.0445977	0.0503414	0.0461672	0.0383931	0.0235642	0.0192728	0.0284133	0.0402707	0.0461706	0.0346619	0.0300098	0.0502644	0.0417616
	6	Mean	0.0936623	0.0443663	0.0883074	0.0491149	0.0807578	0.102762	0.091067	0.0974066	0.0565214	0.0481919	0.0937276	0.0782381	0.10073	0.0891408	0.0416652	0.102492	0.106731	0.0489502	0.111092	0.0645824	0.0310093	0.0803719	0.0495958	0.139083	0.0753831	0.0503377	0.0828758	0.090905	0.0935214	0.0405354	0.0653505	0.0430376	0.0658867	0.0921383	0.0715614	0.0775986	0.106497	0.0967388	0.0304312	0.0819472	0.0524061	0.0959477	0.0552759	0.112527	0.0380979	0.0225454	0.0645065
		SEM	0.0300995	0.0308308	0.0228082	0.0199878	0.036337	0.029669	0.024893	0.0237869	0.0250717	0.024504	0.0391467	0.0241241	0.0251655	0.0346233	0.0197868	0.0304576	0.0211434	0.0318819	0.0230741	0.0251167	0.0356265	0.0340601	0.0220713	0.0322209	0.0224987	0.0243686	0.0312517	0.0220444	0.0387421	0.0290737	0.0255027	0.0206792	0.0361279	0.029592	0.0243601	0.0257833	0.0217448	0.0299244	0.0319194	0.0184266	0.032026	0.0280949	0.0229185	0.0283628	0.0264403	0.0324193	0.017534
	7	Mean	0.176894	0.0607698	0.10628	0.0595817	0.100482	0.0554256	-0.00667132	0.0530098	0.00393822	0.123587	0.136042	0.025394	0.00201364	0.206266	0.128325	0.0513717	0.0267774	0.018171	0.0859465	0.114094	0.065703	0.167081	0.0756002	0.153067	0.0141348	0.0452971	0.143143	-0.0443477	0.0871964	0.0687028	0.0330148	0.0681557	0.0842107	-0.11685	-0.0168349	0.135522	0.0778753	0.110967	0.13311	0.0208411	0.0853757	0.24728	0.0625914	0.0946827	0.126551	-0.0228883	0.0967936
		SEM	0.058463	0.0783746	0.0586811	0.0104138	0.0689873	0.0590153	0.0126433	0.0244229	0.0277938	0.0217272	0.054052	0.030753	0.0542881	0.101222	0.100445	0.0407192	0.0501661	0.038856	0.0511066	0.038803	0.0498207	0.0635525	0.0277056	0.0311276	0.0113187	0.0229802	0.0299275	0.0729302	0.0631395	0.0498723	0.00935554	0.0508092	0.0325483	0.0571822	0.0535045	0.0346818	0.0780386	0.043364	0.039453	0.0327273	0.0605002	0.0801912	0.0430025	0.0377398	0.0249345	0.00640201	0.0635214
	8	Mean	0.0604931	0.106927	-0.0189709	0.0618155	0.12352	0.126275	0.0362305	0.0424829	0.00131762	0.0983489	0.0711135	0.0484605	0.032454	-0.0255793	0.0811464	0.0475529	0.0454155	0.140438	0.0307056	0.0951092	0.0709045	0.112285	0.0624472	0.0433105	0.0620904	0.0709236	0.126516	0.0384995	0.029407	0.0970805	0.147324	0.0372344	0.0793016	0.0461686	0.049844	0.103583	-0.0191209	0.104526	0.131478	0.0952356	-0.0178319	0.127749	-0.00288112	0.143474	0.0583164	0.0927553	0.102129
		SEM	0.0557729	0.0438411	0.0400022	0.0293766	0.0738939	0.0255015	0.0538148	0.0217869	0.0644874	0.0642033	0.04493	0.0585059	0.0378676	0.0615954	0.0458335	0.0631666	0.0298361	0.038212	0.0463988	0.0465804	0.040442	0.0207486	0.039073	0.0224301	0.0391678	0.0398609	0.045121	0.032711	0.0590451	0.0510648	0.0239154	0.0558099	0.0443442	0.0448468	0.0423783	0.0542318	0.0438191	0.0540631	0.0539361	0.0381528	0.0233117	0.0586434	0.0560601	0.033159	0.0543242	0.0466471	0.0452603
	9	Mean	0.101472	0.182585	0.367097	0.326446	0.169008	0.241113	0.205806	0.198329	0.202297	0.16868	0.06522	0.108671	0.0936497	0.164017	0.0154342	0.218016	0.167856	0.0588149	0.0892269	0.115832	0.158148	0.00380403	0.131055	0.0379224	0.106944	0.0876233	0.0188986	0.120131	0.0996054	0.093905	0.0563123	0.138008	0.116449	0.0548694	0.192691	0.098346	0.0951899	0.148526	0.0297634	0.0671811	0.0929977	0.0626837	0.0356008	0.0766707	0.130833	0.0342079	0.0252292
		SEM	0.10021	0.154959	0.171187	0.157002	0.128292	0.147302	0.135045	0.0992663	0.0797081	0.0926064	0.0785477	0.0723133	0.0564263	0.0487145	0.0401703	0.0812793	0.0613438	0.0691378	0.0385161	0.0448689	0.0444477	0.0308558	0.0635624	0.0412266	0.0635072	0.0385873	0.0623259	0.0518846	0.0587242	0.0462886	0.0552452	0.0675402	0.0580606	0.0174423	0.0435422	0.0591547	0.060703	0.039897	0.035348	0.0326463	0.0159256	0.0255464	0.0541464	0.0181423	0.0261474	0.0391447	0.0399612
	10	Mean	0.203679	0.105666	0.149136	0.261888	0.190024	0.203751	0.188178	0.311289	0.206721	0.267407	0.206794	0.227788	0.170544	0.174616	0.218049	0.193284	0.129546	0.12863	0.181757	0.158443	0.175412	0.13523	0.103561	0.0891096	0.0791027	0.10566	0.0779018	0.143303	0.116558	0.102064	0.137418	0.153316	0.117699	0.146819	0.100607	0.139356	0.166289	0.0733988	0.224755	0.147511	0.138724	0.19709	0.19734	0.108526	0.102979	0.109957	0.08484
		SEM	0.100091	0.123265	0.15529	0.116335	0.108509	0.120368	0.167752	0.125104	0.154308	0.192037	0.164356	0.131013	0.104747	0.122308	0.160871	0.0996195	0.0934964	0.0742337	0.0437553	0.0688705	0.0617443	0.0739748	0.0561079	0.0274284	0.0983119	0.0574223	0.0585867	0.0570769	0.0402773	0.0832913	0.0888106	0.0978247	0.115682	0.0696703	0.0786649	0.0936364	0.0801722	0.0562634	0.0348662	0.110414	0.0461833	0.0683615	0.093402	0.0525018	0.0387259	0.0312168	0.0622843
	11	Mean	0.0938675	0.0743946	0.119076	0.0750809	0.0381493	0.111216	0.079171	0.119155	0.0708835	0.0654637	0.0887945	0.0961371	0.083688	0.0880974	0.00814566	0.155309	0.123452	0.0604921	0.130328	0.0541951	0.0846547	0.0632458	0.0241438	0.101539	0.0662006	0.0856527	-0.000344557	0.0662612	0.0535284	0.139349	0.0531917	0.0450956	0.0737735	0.0202754	0.0363753	0.0414829	0.10658	0.0714886	0.127464	0.0560661	0.128845	0.167452	0.118928	0.06885	0.0540122	0.0969114	0.0779443
		SEM	0.0472625	0.0440259	0.0530915	0.048732	0.040843	0.0380286	0.0329045	0.0433399	0.0334273	0.0458034	0.0366686	0.0263637	0.0405174	0.0264863	0.0363465	0.0427251	0.0435299	0.037316	0.0437519	0.0520101	0.0491647	0.0329549	0.0287345	0.0434715	0.032923	0.0461965	0.0289088	0.0403485	0.0610177	0.0438797	0.0234074	0.0374361	0.0453277	0.0358969	0.0516638	0.025014	0.0428171	0.0223981	0.0380074	0.045601	0.0309255	0.047154	0.0424819	0.05897	0.0413189	0.048194	0.0436652
	12	Mean	0.0618847	0.0835791	0.0921981	0.0848494	0.0810116	0.0586937	0.0500469	0.0468149	0.0565421	0.0683079	0.0619262	0.0870357	0.0360604	0.0391724	0.0651044	0.0266756	0.102652	0.0627567	0.0392667	0.007015	0.0546595	0.00535646	0.112598	0.0822363	0.118852	0.100579	0.0622972	0.103041	0.0962106	0.0789731	0.124537	0.101888	0.0952814	0.11308	0.0806667	0.129154	0.0436422	0.0533945	0.103416	0.0561549	0.038427	0.120142	0.0684422	0.0863209	-0.0253464	0.0886794	0.107967
		SEM	0.0322823	0.0285418	0.0339666	0.0436772	0.0271829	0.0370299	0.0417168	0.0368191	0.0346956	0.0235943	0.0368437	0.023402	0.0347271	0.051945	0.0423636	0.0407016	0.0392325	0.025742	0.029723	0.0352229	0.0304062	0.0373155	0.0234446	0.0295956	0.0483016	0.049488	0.048293	0.0280635	0.0454118	0.017992	0.034046	0.0353062	0.0472965	0.046755	0.0478251	0.038781	0.0389541	0.0365034	0.0224324	0.0360718	0.0354665	0.0348059	0.031164	0.0332648	0.0367052	0.0378478	0.0334934
	13	Mean	0.0547072	0.0755905	0.0263531	0.0473075	0.057539	-0.0151627	0.0531728	0.0936059	0.133844	0.0626201	0.0851842	0.101749	0.0753244	0.0472208	0.126166	0.0415077	0.0987252	0.0913409	0.0884879	0.07221	0.0920854	0.0578265	0.115926	0.0317608	0.076124	-0.0794802	0.00790889	0.124022	0.0276671	0.0686527	0.0444934	0.0823664	0.150667	0.0472431	0.111823	0.149139	0.0579832	0.135447	0.127438	0.0351687	0.0746557	0.0923081	0.0604419	-0.0225907	0.0945684	-0.0113537	0.0993106
		SEM	0.0330074	0.0329437	0.0514322	0.0401087	0.0570959	0.0460183	0.0543987	0.0491546	0.0330249	0.0422664	0.0448072	0.0419105	0.0379293	0.0399293	0.0380068	0.0504572	0.0242569	0.0557795	0.0271059	0.0580879	0.06349	0.0363991	0.0356723	0.0714583	0.0400248	0.0452966	0.0291828	0.0630206	0.0269931	0.0428077	0.0521092	0.077967	0.0356994	0.0370102	0.062948	0.0305411	0.0356159	0.0488185	0.0784518	0.0258903	0.0582733	0.0446939	0.0305061	0.0444109	0.0370577	0.0587307	0.0515982
	14	Mean	0.0518692	0.0784734	0.10982	0.109484	0.067532	0.0636981	0.0452485	0.0225298	0.0627879	0.0628566	0.102431	0.0167673	0.102184	0.0961067	0.0639685	0.0759852	0.0401839	0.0595788	0.0729843	0.07089	0.0658378	0.0855196	-0.00393099	0.0779832	0.0926872	0.0748575	0.159613	0.13981	0.101288	0.125111	0.110237	0.0450596	0.136269	0.185676	0.152782	0.108682	0.202432	0.22629	0.337863	0.25154	0.269122	0.207694	0.211596	0.290019	0.200109	0.189224	0.175329
		SEM	0.0330361	0.019097	0.0356433	0.0398554	0.0383169	0.0436984	0.0369747	0.0369832	0.0210838	0.020116	0.0414967	0.0328955	0.046177	0.0284932	0.0358954	0.0342697	0.0235083	0.0371526	0.020153	0.0352713	0.0423106	0.0420802	0.0323014	0.0191989	0.023661	0.0314149	0.0296938	0.0626729	0.0715651	0.0432816	0.0431102	0.0340662	0.0456013	0.101192	0.0822135	0.0736087	0.106997	0.154685	0.21348	0.214485	0.179409	0.210337	0.216035	0.180724	0.166476	0.109316	0.14092
	15	Mean	0.0602089	0.0941142	0.136168	0.0902199	0.134008	0.0925415	0.105644	0.0706314	0.0488284	0.0814079	0.0700903	0.0824871	0.141253	0.0920238	0.0637258	0.116366	0.149443	0.0408055	0.0742689	0.0818361	0.058139	0.108565	0.104832	0.0772397	0.0776319	0.0850076	0.044527	0.0739395	0.126528	0.119159	0.0554061	0.0766413	0.094985	0.118113	0.132722	0.0407828	0.114048	0.0418159	0.0552245	0.14146	0.161841	0.104478	0.0558548	0.0415257	0.132688	0.0583931	0.0750082
		SEM	0.0311892	0.0381687	0.0253668	0.0357365	0.0388834	0.026208	0.0291793	0.0350232	0.029306	0.044334	0.0384231	0.0237575	0.0386298	0.0303742	0.0208092	0.0170399	0.0544611	0.0398919	0.0293754	0.0295018	0.0204348	0.0299676	0.0276934	0.0317554	0.0365739	0.0274479	0.0168578	0.0447456	0.0356181	0.0476063	0.0310996	0.0208194	0.0331913	0.0478562	0.040967	0.0379447	0.0393942	0.0398684	0.0307116	0.0262345	0.0327021	0.0280027	0.0289273	0.032528	0.0378986	0.0439147	0.0368846
	16	Mean	0.0516356	-0.00392824	-0.0302358	0.0487464	0.107634	0.0877509	0.161851	0.0957729	0.060598	0.117215	0.107601	0.0757171	0.122459	0.165077	0.0940143	0.150571	0.155379	0.178464	0.300736	0.146036	0.191891	0.165596	0.217028	0.125808	0.107788	0.0773268	0.141369	0.118348	0.0302191	0.0698428	0.0139791	0.11897	0.0922529	0.109825	0.00490549	0.138829	0.0693882	0.0440923	0.0829828	0.0813586	0.0366523	0.0941161	0.0846077	0.0847498	0.0484977	0.121807	0.112957
		SEM	0.0216528	0.0385798	0.0308037	0.0347309	0.025856	0.0168586	0.0493897	0.0761653	0.0538586	0.0478139	0.0467241	0.0408163	0.07259	0.0783007	0.082016	0.108018	0.13627	0.138065	0.113118	0.137158	0.0863994	0.12387	0.105068	0.0662528	0.0835868	0.0730423	0.0505445	0.0652997	0.0563315	0.0402149	0.0484718	0.0394318	0.0383685	0.0311124	0.0390441	0.0322021	0.0270608	0.0231585	0.0264173	0.0387441	0.0581921	0.0405115	0.0223515	0.0589833	0.0322097	0.0636318	0.0589399
	17	Mean	0.0820468	0.081966	-0.00602927	0.0533838	0.182698	0.0237357	0.0522752	0.135281	0.0338356	0.0402045	0.184459	0.0567342	0.0393741	-0.0116599	0.0372487	0.207019	0.119674	0.090545	0.116545	0.0976448	0.0583161	0.0844845	0.170831	0.17297	0.127172	0.0221598	0.0869447	0.0650753	0.181005	0.132854	0.0321309	0.0274003	0.0319845	0.10683	0.115963	0.0825577	0.093187	0.177589	0.123307	0.215518	0.190814	0.168162	0.095608	0.152871	0.282138	0.212593	0.213678
		SEM	0.0203007	0.0516078	0.0484221	0.0342973	0.0657523	0.0457579	0.0485679	0.0467171	0.080435	0.050003	0.027831	0.0136137	0.0293655	0.029024	0.0170742	0.0305957	0.0474769	0.0500328	0.0730336	0.0604795	0.0329008	0.0675396	0.042493	0.0242794	0.0474504	0.0574162	0.0299341	0.0266583	0.0468359	0.0360264	0.0463267	0.0850957	0.0559856	0.0221086	0.0723666	0.0506704	0.0452493	0.085851	0.0518755	0.0479563	0.0757202	0.0845278	0.0986451	0.12059	0.174954	0.136327	0.189944
	18	Mean	0.13306	0.0783656	0.0833124	0.0402554	0.0878773	0.0779855	0.106729	0.0708133	0.0781563	0.0851751	0.0916825	0.108666	0.145092	0.100903	0.0714327	0.0635675	0.0619336	0.0809284	0.0735859	0.0378275	0.112987	0.0835937	0.0837144	0.0628295	0.0566072	0.0316125	0.070101	0.0728848	0.0999222	0.0655381	0.0911277	0.0348117	0.089509	0.0989697	0.0751415	0.0555412	0.0572851	0.0689772	0.0467104	0.0603378	0.058839	0.0649472	0.039453	0.0377018	0.0552399	0.0636389	0.110868
		SEM	0.0312104	0.0228581	0.0380689	0.0335588	0.0258127	0.028498	0.0306334	0.0299924	0.0248955	0.0225338	0.0264988	0.0399513	0.0369238	0.0322105	0.0212448	0.0267399	0.030499	0.0301591	0.0255234	0.029974	0.0351155	0.0301602	0.021742	0.0227171	0.0255998	0.0315321	0.0313529	0.0330848	0.0308227	0.0290333	0.022752	0.0256576	0.0240043	0.0306098	0.0262107	0.0203252	0.0215723	0.0412149	0.0267823	0.020617	0.0256518	0.029202	0.0243717	0.0273459	0.0294363	0.0275375	0.0352156
	19	Mean	0.0328976	0.200294	0.099271	0.082606	0.123583	0.0625207	0.085425	0.141317	0.00945241	0.0563965	0.0552515	0.0456018	0.172128	0.14801	0.14307	0.158209	0.184857	0.15614	0.121262	0.132533	0.105895	0.0987004	0.185229	0.212962	0.147318	0.144027	0.0757717	0.0366745	0.0755384	0.0762851	-0.00265695	0.0547809	0.132931	0.0686325	0.0945301	0.0724593	0.096582	0.0543155	0.127476	0.213488	0.116744	0.0837309	0.0806112	0.014332	0.00109878	0.110417	0.0340815
		SEM	0.0401652	0.0379668	0.0339868	0.0517279	0.0688544	0.0353546	0.0457328	0.0432601	0.0441311	0.0326733	0.0543489	0.0090224	0.0272085	0.0916933	0.0226746	0.105688	0.106493	0.076766	0.0668612	0.0621682	0.0544725	0.0897142	0.0845856	0.098446	0.0997634	0.0825115	0.0450758	0.0286446	0.0200185	0.0777716	0.0249332	0.0657841	0.0459063	0.0408827	0.0419229	0.034143	0.0742159	0.0119779	0.0728208	0.0529505	0.0395336	0.0558372	0.0608017	0.0747214	0.0178051	0.0490895	0.0138249
	20	Mean	0.0158386	0.0300935	-0.0215964	0.0200431	0.000975777	0.0833467	0.0966702	0.0399656	0.0792995	0.104173	0.0857023	0.139134	0.091037	0.0472534	0.0852475	0.103469	0.104045	-0.00928496	0.114271	0.0548762	0.0302799	0.14026	-0.014691	0.0966851	0.107128	0.0556834	0.0532554	0.068128	0.0849863	0.0859008	0.0921517	0.159591	0.167691	0.0106667	0.158458	0.0611051	0.132099	0.00799409	0.0555594	0.0934483	0.102851	0.165045	0.0136964	0.0844604	0.0837083	0.0994046	0.160939
		SEM	0.0380926	0.0728235	0.0398744	0.0676262	0.0693469	0.0382571	0.0482299	0.0254424	0.068373	0.0422696	0.0588511	0.0320953	0.0527544	0.0194925	0.0633166	0.0603221	0.047216	0.0364265	0.0580955	0.0634128	0.0595859	0.0432496	0.025541	0.0702285	0.0367434	0.0832129	0.0594909	0.0672294	0.0486542	0.0206039	0.0737877	0.0525611	0.0210689	0.0363548	0.0490964	0.0399442	0.0788119	0.0144411	0.0726624	0.0309093	0.036071	0.0149666	0.043483	0.058704	0.0349745	0.0187997	0.0394806
	21	Mean	0.134062	0.133446	0.0893051	0.0617338	0.0827854	0.114844	0.0366634	0.0568222	0.0334903	0.0554439	0.13724	0.0650204	0.174661	0.111304	0.113888	0.0362137	0.145189	0.0555745	0.0433472	0.174187	0.0574813	0.119304	0.0777695	0.0643681	0.052404	0.0646752	0.0318112	0.0855608	-0.015994	0.0549266	0.0515219	0.0794455	0.0280287	0.0837765	0.0843993	0.107132	0.10448	0.0880856	0.0810895	0.0385435	0.120787	0.0814886	0.0150907	0.121624	0.0565083	0.0240156	0.0533722
		SEM	0.0382112	0.0406169	0.0490993	0.0404821	0.0402484	0.0238262	0.0456594	0.0425979	0.0341013	0.0405144	0.0436382	0.0368537	0.0373218	0.0359131	0.0267431	0.0316105	0.0396816	0.0423092	0.0427683	0.0482583	0.0457726	0.0354176	0.0308995	0.0337808	0.0383439	0.0215592	0.0304744	0.0390865	0.0287602	0.0408677	0.0428035	0.0284321	0.0409495	0.0352855	0.0306229	0.0289385	0.0395124	0.031787	0.0335393	0.0272596	0.0342703	0.0292918	0.0416661	0.0314997	0.025816	0.0525089	0.0289513
	22	Mean	0.077713	0.0434091	0.0663655	0.0718111	0.0168235	0.0174354	0.0530903	0.115402	0.14652	0.0585823	0.0981632	0.091317	0.118517	0.100519	0.0947715	0.0277101	0.0227599	0.043166	0.117565	0.0495989	0.0268181	0.0398438	0.112892	0.0419087	0.122056	0.10226	0.0879582	0.0776902	0.0518791	0.0825493	0.0534504	0.0432561	0.103408	0.0776611	0.139733	0.141909	0.0299822	0.130645	0.0502693	0.122944	0.135602	0.0192751	0.145129	0.0488684	0.0983502	0.0848454	0.0793153
		SEM	0.0299832	0.0401026	0.0213526	0.0368988	0.0261701	0.0290247	0.0404585	0.0413061	0.0431423	0.0179997	0.0332956	0.0298101	0.0232878	0.0389223	0.0349909	0.0510552	0.0263397	0.0451537	0.0265663	0.0342465	0.0225187	0.0407674	0.0396744	0.0228225	0.0387194	0.0252853	0.0334207	0.0386255	0.039049	0.0296136	0.0199257	0.0242567	0.0529576	0.0250542	0.0390754	0.0324015	0.0293024	0.0368986	0.0399206	0.0259026	0.0416304	0.0310805	0.0430344	0.02574	0.0434904	0.0302121	0.0304759
	23	Mean	0.0819052	0.0950823	0.130767	0.0812655	0.0831655	0.177674	0.149989	0.0870896	0.0879446	0.0579004	0.0863444	0.107976	0.128427	0.0675076	0.019216	0.0470651	0.131245	0.0945664	0.0876392	0.0857527	0.109753	0.0178231	0.0511995	0.0452843	0.059271	0.0211944	0.0546677	0.0130718	0.106755	0.116066	0.0465341	0.106434	0.104848	0.110092	0.0544941	0.00635956	0.0701743	0.0827157	0.0119301	0.0174394	0.138417	0.0837476	0.0463757	0.0600384	0.0909831	0.0693986	0.0738934
		SEM	0.0570904	0.0442425	0.0376475	0.0465112	0.0455736	0.0478975	0.0712194	0.0934174	0.0638084	0.0639431	0.0545496	0.0540397	0.0403157	0.0380082	0.0486002	0.0498105	0.0424223	0.033616	0.0544436	0.0345408	0.054863	0.0337465	0.0416274	0.0172567	0.033674	0.0241143	0.024777	0.0450763	0.0355047	0.0432658	0.0225814	0.0388161	0.0458618	0.0257602	0.0273153	0.0250528	0.0416619	0.0134244	0.0254038	0.0228587	0.0372887	0.0228958	0.031033	0.0468305	0.0282579	0.0508229	0.0383342
	24	Mean	0.0274893	0.0304929	0.0731138	0.0565537	0.132001	0.111916	0.0961623	0.043674	0.102323	0.107512	0.088969	0.112237	0.0705923	0.029759	0.0904025	0.113388	0.106753	0.0788884	0.147458	0.0651735	0.0991081	0.152734	0.0255366	0.0779042	0.0876699	0.0545286	0.088408	0.0386398	-0.00150558	0.0790982	0.0484344	0.0254313	0.0732385	0.021511	0.0631361	0.140926	0.0865048	0.0707116	0.0543286	0.0296312	0.0407224	0.0651036	0.0748273	0.135878	0.0785461	0.0852245	0.106371
		SEM	0.0195559	0.0223709	0.0406595	0.0239185	0.0219521	0.0310226	0.0319671	0.0217388	0.0309188	0.0283725	0.0260625	0.0340454	0.0450706	0.02654	0.0343176	0.0344385	0.0263233	0.0274763	0.0410112	0.0162143	0.0319376	0.0339302	0.0370685	0.0230395	0.0354751	0.025034	0.0313172	0.0337312	0.0250377	0.0366158	0.0233502	0.0183191	0.0284629	0.0291233	0.0269428	0.0365419	0.0244032	0.0348924	0.0227412	0.0234054	0.0283494	0.0375317	0.0257089	0.0319282	0.0385188	0.0329449	0.0237877
	25	Mean	0.0553152	0.118719	0.120001	0.0763893	0.069645	0.0471026	0.0924707	0.0997644	0.0588709	0.0938507	0.027204	0.11278	0.0869921	0.119888	0.0357221	0.125639	0.123047	0.0646383	0.0585336	0.0693398	0.0932711	0.102077	0.0771308	0.0106355	0.0793216	0.125539	0.0562037	0.045576	0.0771828	0.117533	0.0990946	0.0903516	0.102788	0.126337	0.116776	0.167874	0.135797	0.125236	0.132351	0.109787	0.113926	0.0910074	0.0878644	0.120032	0.0827946	0.109041	0.0895105
		SEM	0.0682041	0.0605641	0.0373066	0.0424328	0.0353723	0.0225138	0.0390461	0.0441925	0.0376104	0.0685944	0.0419921	0.0355389	0.0330474	0.0320338	0.0393439	0.0325066	0.0437632	0.0302067	0.0292821	0.0327554	0.0336045	0.0346052	0.0453275	0.0350337	0.014742	0.0313925	0.0353084	0.0243869	0.0219735	0.0670072	0.048724	0.0552457	0.0543028	0.0609692	0.109997	0.100882	0.0745565	0.051696	0.0510384	0.0339112	0.0436102	0.0342446	0.0528408	0.0323794	0.0533245	0.0308668	0.0239971
	26	Mean	0.138027	0.113914	0.11996	0.135948	0.112205	0.141388	0.0552276	0.161542	0.106295	0.118475	0.093981	0.107513	0.132174	0.0224796	0.0639688	0.0467289	0.0462869	0.0232426	0.0737993	0.0784289	0.0656051	0.0116017	0.0490854	0.0338778	0.0981091	0.0816083	0.118696	-0.0244702	0.0748122	0.034437	0.0304466	0.0529168	0.0724927	0.0611514	0.0258537	0.103248	0.100665	0.122654	0.0625406	0.0299496	0.0723151	0.102552	0.123467	0.0738462	0.11725	0.0912075	0.121851
		SEM	0.0660933	0.0576309	0.0593642	0.0658952	0.0266709	0.0670744	0.0575596	0.0598473	0.0557878	0.0519769	0.0420006	0.0526209	0.0453117	0.0257659	0.0211261	0.0272624	0.0304113	0.0300629	0.0300107	0.0304139	0.0359387	0.037949	0.0379271	0.0297983	0.0432461	0.0348101	0.0317604	0.0302452	0.0281519	0.0380382	0.0274043	0.0280089	0.0187272	0.0334348	0.0272283	0.0235838	0.0536633	0.0535717	0.0412693	0.0265941	0.0227037	0.0381955	0.0443818	0.0283283	0.0307704	0.0307711	0.0353622
	27	Mean	0.026221	0.00751748	0.101369	0.0260887	0.084431	0.101576	0.0481883	0.0729238	0.108663	0.107804	0.113708	0.0946355	0.0688799	0.111996	0.135191	0.0587276	0.0846748	0.0805621	0.0855066	0.0639317	0.0999542	0.0235917	0.100371	0.0584004	0.0623629	0.0794115	-0.0253628	0.0601533	0.0652936	0.092862	0.160837	0.135787	0.11039	0.0450386	0.0914411	0.0531738	0.0942926	0.103182	0.076262	0.106627	0.128878	0.15824	0.0412685	0.0759002	0.100668	0.117002	0.108949
		SEM	0.029879	0.0483171	0.0652464	0.0476137	0.0334742	0.0501942	0.0387225	0.050498	0.0851421	0.0507843	0.0515273	0.0475391	0.0433872	0.0595828	0.0339866	0.0388258	0.0642062	0.050684	0.0402981	0.0372891	0.0233058	0.0237832	0.0352799	0.0239753	0.0295545	0.0294216	0.0438153	0.0216131	0.0345326	0.0408109	0.0551257	0.0412836	0.0255004	0.0395158	0.0368816	0.0456168	0.0251953	0.0489552	0.0557155	0.0472009	0.0268974	0.0442251	0.045164	0.0291898	0.0125801	0.0553374	0.0484842
	28	Mean	0.0539816	0.00351317	0.104301	0.0689289	0.0753902	0.0311345	0.106924	0.0933056	0.116041	0.032028	0.0515875	0.128564	0.108463	0.0928053	0.00906533	0.0491775	0.0498897	0.0733745	0.0842263	0.0871287	0.0330361	0.0578273	0.0195321	0.0672498	0.112244	0.0453054	0.0697404	0.0660381	0.00783653	0.0647339	0.0169299	0.0798244	0.108453	0.0897153	0.0445008	0.0909209	0.123343	0.0684634	0.0930669	0.0195544	0.115332	0.11341	0.0713506	0.105064	0.240818	0.213817	0.247945
		SEM	0.0364873	0.0329299	0.0345585	0.0287485	0.043187	0.0315869	0.0352741	0.0336993	0.0413246	0.0197714	0.0401538	0.0365755	0.0370557	0.0492991	0.0371615	0.0253959	0.0195099	0.0378316	0.0387336	0.0465321	0.0282763	0.0325286	0.0194484	0.0216911	0.0295759	0.0319443	0.0340165	0.0169246	0.0447467	0.0216605	0.0328074	0.0297807	0.0332436	0.0325357	0.0275024	0.0443996	0.0310701	0.0277017	0.0184994	0.0470441	0.0744502	0.0680958	0.0453881	0.0432367	0.146673	0.153673	0.134326
	29	Mean	0.0784615	0.0978997	0.0243238	0.0849314	0.080542	-0.0238139	0.0579079	0.0908823	0.0799424	0.0433696	0.0600764	0.0446836	0.0505105	0.158675	0.144098	0.0970826	0.0876266	0.134223	0.116619	0.0189482	0.0836117	0.0297038	0.0569413	0.126672	0.13157	0.172999	0.0748921	0.15976	0.121697	0.154979	0.182296	0.156132	0.176653	0.212289	0.198358	0.227153	0.162338	0.0750661	0.256587	0.271312	0.255927	0.211919	0.228542	0.16809	0.131791	0.072605	0.0680384
		SEM	0.0523256	0.0345623	0.0469908	0.0459772	0.0246159	0.0409283	0.0306932	0.034775	0.0333488	0.0441189	0.0554084	0.0406529	0.0531789	0.112687	0.0912461	0.0742924	0.0661817	0.0584714	0.0434432	0.0313411	0.0386994	0.0385515	0.0319906	0.0387841	0.0718166	0.0564947	0.11329	0.0824287	0.0763246	0.0887636	0.0573385	0.102334	0.108712	0.0869616	0.1149	0.129305	0.120412	0.0898455	0.128715	0.181654	0.15971	0.167757	0.13175	0.107132	0.067786	0.0608807	0.0794352
	30	Mean	0.19191	0.185677	0.170815	0.124182	0.20475	0.104563	0.154052	0.110241	0.152972	0.106779	0.0580589	0.16455	0.131819	0.122092	0.07169	0.0827653	0.107693	0.0513238	0.0822829	0.0826227	0.0635815	0.0266875	0.119828	0.0816084	0.10623	0.0930098	0.12334	0.0634776	0.0773469	0.107135	0.113882	0.081628	0.0575734	0.0478081	0.111664	0.114616	0.0890112	0.0733705	0.04333	0.0591317	0.0296515	0.0417265	0.0816117	0.0909885	0.111189	0.0769968	0.0932245
		SEM	0.0672287	0.0756676	0.0602497	0.0553905	0.0579949	0.0455358	0.0527989	0.0423583	0.0312337	0.0605357	0.0450526	0.0618362	0.0476642	0.055776	0.0604262	0.0514919	0.0399689	0.0203509	0.0347621	0.0214512	0.0349046	0.0198189	0.0337874	0.0356886	0.0337563	0.0328489	0.0550667	0.0381823	0.0252411	0.0380533	0.0430919	0.0243237	0.0265322	0.036987	0.0350265	0.0269038	0.0328791	0.0413417	0.0275877	0.0213012	0.0184857	0.0374811	0.0310202	0.0291068	0.0498787	0.0269215	0.0341279
	31	Mean	0.0281511	0.0864128	0.07062	0.11141	0.0541359	0.050466	0.0670124	0.0567483	0.0836391	0.0327335	0.0670397	0.0515187	0.0428748	0.126433	0.0176266	0.0573533	0.0541257	0.0809163	0.00813889	0.0813981	0.133596	0.0272139	0.0677527	0.0240237	0.0817997	0.0715754	0.0547798	0.0452837	0.0815049	0.016933	0.055533	0.126716	0.0578893	0.160022	0.0612285	0.155776	0.0927539	0.127246	0.11775	0.0568728	0.103353	0.109756	0.215424	0.090873	0.100268	0.0323433	0.0446229
		SEM	0.040079	0.0383181	0.0416013	0.0409573	0.0569064	0.0405046	0.0340275	0.0279543	0.0528373	0.0320876	0.0481967	0.0428786	0.0369481	0.0609143	0.0588644	0.0348121	0.0368695	0.0544571	0.024156	0.0375513	0.0493685	0.026829	0.0358913	0.0400692	0.0394457	0.0270772	0.0389192	0.0450326	0.0536458	0.0359856	0.0270924	0.0471672	0.03586	0.0362682	0.0543231	0.0741374	0.0751548	0.0605185	0.0404927	0.0453151	0.0446281	0.0526827	0.0265841	0.039708	0.0430562	0.0396944	0.027689
	32	Mean	0.0821222	0.0267419	0.0419927	0.145311	0.164788	0.144393	0.107629	0.121875	0.0524493	0.0958114	0.0411763	-0.00336337	0.156094	0.134709	0.00472657	0.17044	0.104404	0.0718973	0.125775	0.041298	0.0637759	0.122651	0.0987183	0.0568643	0.171485	0.162021	0.0306979	0.124371	0.0163816	0.0279147	0.00986544	0.0674261	0.0228537	0.0529475	0.190035	0.089394	0.0352819	0.126914	0.125618	0.0496866	0.0473257	0.105718	0.00526728	0.135319	0.0144202	-0.0247448	0.0806572
		SEM	0.0478818	0.0275578	0.0616079	0.0261851	0.0870075	0.0359346	0.0608157	0.0412726	0.0462175	0.0568783	0.0205098	0.0285965	0.0579997	0.0594493	0.0378686	0.0520318	0.0510385	0.0612137	0.039419	0.00775323	0.0392272	0.0418416	0.039087	0.0549962	0.0534741	0.0721464	0.044501	0.0315568	0.0301258	0.0442857	0.0508971	0.0671644	0.0512129	0.0414491	0.0605518	0.0499373	0.0351228	0.0552615	0.0439341	0.0156109	0.0460892	0.0422095	0.0267268	0.062131	0.0522229	0.0650193	0.067461
	33	Mean	0.0851763	0.0248897	0.104513	0.125778	-0.00398319	0.0805197	0.0803404	0.0325625	0.118761	0.0876903	0.0873208	0.0879714	0.0362537	0.101872	0.0210581	0.127115	0.0651461	0.107865	0.0492798	0.070749	0.0395071	0.0127404	0.0540392	0.0613286	0.0407204	0.0738349	0.0590641	0.114754	0.0573877	0.0944675	0.099926	0.0762009	0.0536496	0.124326	0.129657	0.0905998	0.0136483	0.0940856	0.0737067	0.00756999	0.0289362	0.0460255	0.0455286	0.112542	0.148352	0.121776	0.100803
		SEM	0.0473967	0.0521554	0.0392346	0.0494566	0.0241935	0.0216127	0.0560278	0.0277873	0.0390561	0.0343417	0.0249505	0.0356001	0.0313826	0.0518228	0.0503207	0.0295873	0.0283272	0.0378973	0.0266081	0.0194122	0.0402918	0.0335479	0.0370544	0.0234652	0.0302941	0.0423921	0.048318	0.0349595	0.027193	0.0323765	0.0388533	0.0274313	0.0146483	0.0575461	0.0429454	0.0323305	0.0344542	0.036299	0.0329161	0.0238217	0.0341517	0.0460563	0.01776	0.0339351	0.04787	0.0377972	0.0471626
	34	Mean	0.0363377	0.094072	0.0513467	0.0523579	0.0771931	0.114764	0.0993909	0.071076	0.018921	0.0263871	0.0309765	0.0172338	0.138201	0.065006	0.0592362	0.0117971	0.0792793	0.0652134	0.0706399	0.0209946	0.119355	0.0331381	0.0421002	0.060993	0.100806	0.0576819	0.0614561	0.112002	-0.0321934	0.033459	0.0180501	0.07406	0.163591	0.0386509	0.0604012	0.0453095	0.0640468	0.0804897	0.0667858	0.0346084	0.0272552	0.00759589	0.0179294	0.0793098	0.0777294	0.0422663	0.0219056
		SEM	0.0471089	0.0453239	0.0551819	0.0306493	0.0514093	0.0269585	0.0460875	0.0484114	0.0532605	0.0433928	0.0361803	0.0234416	0.0506224	0.0371332	0.0502897	0.053901	0.0423495	0.0304938	0.0383142	0.0379893	0.0220939	0.0342286	0.0383882	0.0397318	0.0442096	0.0310935	0.0382431	0.0226346	0.0191482	0.0249057	0.0511876	0.0472162	0.0271088	0.026258	0.0479455	0.0351267	0.02422	0.0407104	0.042863	0.0277478	0.0389007	0.0261309	0.0495049	0.0342754	0.0616243	0.0399461	0.0445572
	35	Mean	0.226072	0.161028	0.130289	0.0774344	0.109734	0.148958	0.090148	0.109078	0.140629	0.111978	0.182391	0.111536	0.110093	0.158182	0.137848	0.116021	0.125034	0.117606	0.108554	0.0768084	0.123633	0.173318	0.0645777	0.144726	0.115234	0.0604013	0.106523	0.0702062	0.0449894	0.105795	0.0281244	0.0738459	0.0425293	0.0829993	0.159463	0.0945064	0.108385	0.118764	0.0652493	0.0546422	0.101288	0.101177	0.120838	0.0863705	0.118597	0.100604	0.136102
		SEM	0.105375	0.0755954	0.0521491	0.0400815	0.0476842	0.0390595	0.0564409	0.0484266	0.0676211	0.0596968	0.046052	0.0479259	0.0408766	0.0567248	0.0560699	0.0426616	0.0408974	0.0424673	0.041038	0.0370002	0.0505081	0.0277184	0.0278862	0.0250827	0.0284878	0.0334349	0.0303073	0.0270618	0.0248771	0.0288574	0.0339152	0.0262285	0.0209206	0.0383322	0.0263479	0.035459	0.0375802	0.0402399	0.0383147	0.0418134	0.0345969	0.0249165	0.0360164	0.0405691	0.0502204	0.031556	0.0492795
	36	Mean	0.108364	0.113743	0.0676503	0.0844275	0.103109	0.0798278	0.0685101	0.0542111	0.0645637	0.0813708	0.113628	0.0944158	0.101495	0.0672613	0.108349	0.0161645	0.0898318	0.0917286	0.120247	0.110945	0.055725	0.0783124	0.0682632	0.0341656	0.0931951	0.0593272	0.083678	0.0316566	0.113359	0.079582	0.10714	0.094031	0.0704363	0.0776381	0.0918461	0.00543982	0.0122457	0.109442	0.0589817	0.0962671	0.0656744	0.0159169	0.0167378	0.08745	0.028366	0.024654	0.148522
		SEM	0.0572273	0.0396956	0.0310392	0.0392275	0.0471585	0.0279851	0.0505723	0.0351225	0.0395785	0.0280046	0.0232877	0.0273523	0.0367557	0.0298974	0.0323548	0.0454728	0.0370856	0.0508659	0.0263655	0.0512427	0.0371319	0.0296004	0.0503495	0.0419074	0.0327611	0.0213041	0.0142181	0.0413521	0.0440786	0.0598569	0.0488932	0.0395912	0.033299	0.0354623	0.0447929	0.0501824	0.0333191	0.0472694	0.0406942	0.0353083	0.0362479	0.0496245	0.0296631	0.0370196	0.0479345	0.0433868	0.0431925
	Average stimulus response [Inferred spike rate]
	T1
		0.00412234	0.00388066	0.00217557	0.00245676	0.0035285	0.00326607
		0.00240649	0.00302659	0.00366193	0.00601252	0.00273545	0.00412943
		0.00304028	0.00487477	0.00385475	0.00647395	0.00421056	0.00253166
		0.00566737	0.00389187	0.00277981	0.00262552	0.00224579	0.00288159
		0.00446757	0.00198689	0.00314544	0.00202982	0.00751666	0.00279741
		0.00351943	0.00265119	0.00285765	0.001776	0.00313365	0.00311857
	Mouse M05, Cell 4
	T5, Average stimulus response [dFoF per frame]
	1	Mean	0.318961	0.371516	0.264511	0.257641	0.244804	0.29641	0.21126	0.225441	0.147608	0.193065	0.0709205	0.122751	0.162549	0.199681	0.128194	0.406354	0.721446	0.87254	0.732704	0.714197	0.685812	0.655509	0.51438	0.671764	0.417841	0.522455	0.486427	0.41097	0.323755	0.306798	0.176322	0.167354	0.213897	0.137221	0.0862734	0.171237	0.0950512	0.0745614	0.11833	0.130264	0.0822149	0.107988	0.202231	0.131013	0.0332829	0.0619218	-0.0289543
		SEM	0.127476	0.145643	0.161421	0.156621	0.0970929	0.126365	0.0987411	0.109016	0.0884497	0.0998826	0.105216	0.0889165	0.0769115	0.0848243	0.101359	0.142567	0.292097	0.341775	0.353745	0.320917	0.323834	0.305989	0.2279	0.284394	0.279392	0.233096	0.314938	0.184214	0.217703	0.168596	0.122093	0.0813426	0.0835035	0.0875276	0.104139	0.143082	0.0938305	0.101451	0.122021	0.116288	0.105913	0.109644	0.10691	0.0908931	0.0844311	0.109221	0.0738105
	2	Mean	0.104727	0.149879	0.0944113	0.148282	0.226495	0.284483	0.372456	0.286661	0.322273	0.254419	0.282854	0.160949	0.163359	0.21365	0.492226	0.646855	0.684194	0.62188	0.730291	0.837593	0.814816	0.694756	0.677119	0.535594	0.555869	0.502576	0.309283	0.212269	0.18161	0.316091	0.251445	0.320748	0.233687	0.290164	0.135861	0.176362	0.163535	0.146894	0.192036	0.118518	0.0823209	0.0994444	0.173701	0.0732649	0.164409	0.137389	0.153364
		SEM	0.0627281	0.0460723	0.0426187	0.121951	0.19905	0.249832	0.246023	0.176506	0.206894	0.198724	0.191916	0.171431	0.147865	0.188919	0.252576	0.314621	0.265704	0.331063	0.323354	0.403465	0.420717	0.391001	0.322954	0.312142	0.260206	0.275699	0.174333	0.107449	0.145723	0.167853	0.165792	0.0926943	0.0801804	0.0976354	0.0376876	0.0963114	0.0563792	0.0609762	0.0730446	0.050404	0.0284105	0.0592444	0.0499402	0.058026	0.0431639	0.0723489	0.11592
	3	Mean	0.091497	0.231538	0.143286	0.194373	0.247678	0.119132	0.0697316	-0.0944146	0.240613	0.159653	0.107018	0.36087	0.348481	0.364299	0.651415	0.544218	0.795517	0.527317	0.710637	0.71162	0.612332	0.357073	0.399104	0.31985	0.200804	0.138017	0.250013	0.129716	0.0588709	0.0542643	0.0466795	0.00279617	-0.0351104	-0.134371	0.0968958	-0.0310611	-0.193605	0.0455408	-0.0997282	-0.0695453	-0.175907	-0.0712979	-0.107584	-0.268971	-0.153052	-0.0990274	-0.0111729
		SEM	0.0871101	0.00603652	0.0554975	0.104527	0.0301354	0.0220341	0.0101923	0.0056871	0.0114802	0.0825219	0.0882561	0.0638825	0.250416	0.174838	0.138135	0.108427	0.538448	0.228824	0.426836	0.259605	0.177506	0.197453	0.145813	0.174488	0.180976	0.110688	0.0627756	0.122046	0.00281131	0.183907	0.00333549	0.120991	0.160201	0.130586	0.315151	0.0717179	0.117358	0.249073	0.13316	0.053023	0.109422	0.0941542	0.172043	0.0839807	0.154252	0.154471	0.140459
	4	Mean	-0.01029	0.0465877	0.0644664	0.0578663	0.0846375	0.0994044	0.136974	0.123587	0.0355782	0.0077883	0.147898	0.0373727	-5.39906e-05	0.165256	0.268363	0.302203	0.450698	0.406636	0.366594	0.365251	0.252839	0.452139	0.323348	0.260383	0.319192	0.19521	0.100538	0.102828	0.0540073	0.063323	-0.0613238	0.0864743	0.123772	0.216667	0.235098	0.239121	0.335882	0.187692	0.236061	0.0977479	0.250062	0.200689	0.335996	0.241828	0.247712	0.193101	0.153939
		SEM	0.0608007	0.0970973	0.0731113	0.0870174	0.11459	0.118731	0.162432	0.141433	0.114587	0.0935133	0.123177	0.083585	0.0817469	0.136352	0.160694	0.165757	0.220338	0.254969	0.218154	0.179832	0.176815	0.220903	0.220049	0.123352	0.134029	0.107771	0.0635467	0.0683311	0.0521501	0.0401732	0.0738162	0.0678161	0.0616361	0.109808	0.108771	0.0939259	0.155974	0.1874	0.103479	0.12979	0.0871175	0.0849872	0.0800521	0.167663	0.13155	0.115042	0.0843467
	5	Mean	-0.058554	0.185515	0.192749	-0.0630765	0.0210509	0.227182	0.0102349	0.0797512	0.0864749	0.26457	0.131818	0.0665682	0.190971	-0.0154342	0.0189565	0.113822	0.0493375	0.330767	0.135764	0.187921	0.0272446	-0.0245531	0.13835	0.258138	-0.157908	0.0571095	-0.128605	-0.0283133	0.0975554	0.0416853	0.199206	0.261394	0.153132	-0.00838037	0.340674	0.105143	0.196615	-0.0242768	0.240124	0.0271985	0.0228065	-0.173074	0.116501	0.0157146	-0.142647	0.210772	0.125372
		SEM	0	0	0	0	0	0	0	0	0	0	0	0	0	0	0	0	0	0	0	0	0	0	0	0	0	0	0	0	0	0	0	0	0	0	0	0	0	0	0	0	0	0	0	0	0	0	0
	6	Mean	0.180883	0.375118	0.434788	0.252567	-0.0797106	0.32714	0.520855	0.763688	0.528985	0.702108	0.559031	0.608884	0.560089	0.530624	0.840233	0.680566	0.655236	0.671123	0.810627	0.712839	0.705878	0.457329	0.277084	0.275304	0.560575	0.259606	0.263368	0.256338	0.0901722	0.096965	0.228285	0.111688	0.25255	0.0842403	-0.0706265	0.213935	0.0267434	0.0716266	0.0346571	0.0373539	0.0334502	-0.111978	0.00140723	-0.0526157	0.0667096	-0.134396	-0.0353962
		SEM	0.176652	0.344309	0.37362	0.0404883	0.0760877	0.135428	0.392054	0.654195	0.48395	0.635521	0.633945	0.618194	0.601986	0.739371	0.373514	0.531901	0.475997	0.510399	0.722164	0.520647	0.260833	0.390098	0.10464	0.256516	0.123991	0.176537	0.196244	0.0461372	0.0286	0.236503	0.0911375	0.0378129	0.0577345	0.0223686	0.213032	0.0787352	0.000642037	0.0138178	0.0651464	0.159569	0.0881283	0.10052	0.00361007	0.114758	0.0537109	0.0157137	0.0908213
	7	Mean	0.135514	0.115633	0.143739	0.0492453	0.078896	0.192642	0.124669	0.120122	0.147998	0.232837	0.242849	0.14561	0.255869	0.281864	0.337214	0.376116	0.400946	0.337435	0.231665	0.232432	0.14575	0.275839	0.290906	0.176046	0.152279	0.0901445	0.0236917	0.0949645	0.029981	0.105516	0.0337748	0.00398711	0.0401794	0.0207141	0.0258434	0.044803	0.0221576	0.0398992	0.0161941	0.0466037	0.0114918	0.0471436	0.111769	0.0437132	0.0541441	0.119797	0.0135702
		SEM	0.0525509	0.0306234	0.0576917	0.0599757	0.0162592	0.0781742	0.0789416	0.079701	0.0641779	0.0618707	0.0979422	0.0918213	0.112978	0.116283	0.129433	0.153863	0.1539	0.135855	0.110423	0.100901	0.0763007	0.0995994	0.110613	0.0870583	0.0924417	0.0825379	0.0447928	0.0570466	0.0720034	0.0859446	0.0453986	0.0793225	0.0800371	0.0494101	0.0641586	0.0339199	0.0390656	0.0372999	0.0463463	0.041977	0.0544287	0.0753152	0.0778365	0.0401183	0.0293496	0.0610717	0.042583
	8	Mean	0.180366	0.145833	0.119778	0.178217	0.191885	0.190693	0.161254	0.176951	0.122346	0.160729	0.0825796	0.110221	0.205575	0.275901	0.315811	0.353469	0.538627	0.468918	0.517315	0.535021	0.48993	0.415574	0.293864	0.339932	0.239428	0.298051	0.233938	0.128304	0.147914	0.0893424	0.12427	0.0824084	0.0833408	0.108595	0.170409	0.0915594	0.100428	0.104693	-0.0393302	-0.051736	-0.00710451	-0.0299036	-0.0259163	0.0924447	0.0195412	-0.00957694	0.0399437
		SEM	0.141254	0.139526	0.110367	0.114396	0.0804834	0.136583	0.108335	0.113586	0.130307	0.0606547	0.0854072	0.0854361	0.0614923	0.151694	0.174258	0.180934	0.167309	0.134542	0.222728	0.18823	0.107424	0.11915	0.119505	0.0959676	0.146139	0.0844993	0.0432151	0.0680026	0.0919701	0.0615358	0.0345776	0.0685417	0.0272327	0.0876611	0.060725	0.046148	0.0830894	0.0809007	0.07544	0.0748885	0.0597185	0.101273	0.0458328	0.0829095	0.058107	0.0466459	0.00966904
	9	Mean	0.158585	0.0572462	0.14323	0.15079	0.210371	0.207173	0.188755	0.275474	0.210492	0.181574	0.222323	0.170023	0.16046	0.175469	0.200515	0.356949	0.513619	0.580563	0.577574	0.574556	0.584888	0.57069	0.394811	0.362628	0.346441	0.230555	0.276502	0.374187	0.172279	0.178067	0.210345	0.197767	0.127771	0.174123	0.289261	0.260022	0.164354	0.189789	0.0972565	0.196242	0.112912	0.147806	0.169658	0.106392	0.238364	0.17939	0.221161
		SEM	0.0994955	0.0523665	0.0574436	0.0720955	0.0748454	0.0956729	0.0889539	0.105467	0.096156	0.108826	0.137765	0.0909692	0.0820521	0.0968237	0.0813763	0.125953	0.152961	0.203037	0.196125	0.213999	0.176271	0.191578	0.151368	0.126308	0.110891	0.0970209	0.108748	0.0635414	0.0879242	0.0756248	0.0685493	0.063213	0.0659346	0.0614861	0.0820498	0.0901285	0.103308	0.0790906	0.0819076	0.0751318	0.0588413	0.0577345	0.0731693	0.0793105	0.094964	0.0888973	0.0850652
	10	Mean	0.134059	0.156987	0.0510914	0.148795	0.149398	0.0542201	0.0933613	0.0461194	0.0511606	-0.0178039	-0.0201763	0.0174335	0.0863311	0.0871878	0.0990549	0.109233	0.118651	0.139398	0.102641	0.116855	0.154495	0.216381	0.10081	-0.00352526	0.1231	0.0977989	0.0207853	0.0153731	-0.0526131	-0.0408657	-0.0277304	-0.0304759	0.00553346	-0.0526722	-0.0997308	-0.0104473	0.00354515	-0.0588358	0.0320634	-0.0145127	-0.0221047	-0.0416665	-0.0486066	0.0152401	0.0309864	0.0617195	-0.0137411
		SEM	0.0404031	0.0788153	0.0996239	0.087056	0.0600085	0.0495787	0.0616966	0.0602274	0.0645169	0.0742858	0.04624	0.0505242	0.0935554	0.0762835	0.0789666	0.0721668	0.0854863	0.0671383	0.0762395	0.050238	0.0511613	0.0783257	0.0584338	0.0614498	0.0885382	0.0602228	0.0788273	0.0568685	0.0550185	0.0343224	0.0574023	0.0539986	0.0472038	0.028124	0.0262965	0.0768508	0.029809	0.0363217	0.0566756	0.0495928	0.0512084	0.040698	0.0357524	0.0547493	0.049067	0.0369561	0.066901
	11	Mean	0.164308	0.110049	0.153771	0.0736053	0.0873879	0.143353	0.137809	0.170414	0.11284	0.0341095	0.0647312	0.068001	0.0688152	0.189254	0.277009	0.394915	0.540668	0.531627	0.62167	0.528809	0.415532	0.494727	0.294115	0.323062	0.32436	0.198025	0.178624	0.186668	0.109831	0.0553837	0.0957581	0.0822579	0.0608119	0.0697373	0.0613793	0.0449497	0.0358474	-0.0197369	0.0749647	0.104208	0.0877416	0.069519	0.0837161	0.0388857	0.138693	0.121319	0.0653436
		SEM	0.0437532	0.0582074	0.0645813	0.0691177	0.0184431	0.0484328	0.0419649	0.0486322	0.0254892	0.0891316	0.0600965	0.0126672	0.0813516	0.0617317	0.0743219	0.133311	0.138141	0.176342	0.145828	0.104019	0.075213	0.124162	0.0679443	0.0507065	0.0580874	0.0386576	0.0665479	0.0866949	0.0518392	0.061657	0.0567411	0.0839876	0.0688764	0.0786558	0.0510427	0.0622359	0.0456564	0.056973	0.0612834	0.0431876	0.0259901	0.0375455	0.0229287	0.0576151	0.0510825	0.0689729	0.0640509
	12	Mean	0.176743	0.238282	0.187234	0.171285	0.173553	0.168841	0.295592	0.297912	0.209408	0.183124	0.361866	0.243555	0.248066	0.268808	0.338959	0.343491	0.511753	0.684338	0.734412	0.7829	0.704708	0.80819	0.656976	0.562289	0.414595	0.232644	0.389733	0.352185	0.3413	0.33273	0.233422	0.238915	0.224566	0.229572	0.187449	0.169592	0.133947	0.218466	0.264787	0.244143	0.158921	0.207913	0.25049	0.287841	0.253719	0.172842	0.276121
		SEM	0.0136611	0.0544415	0.0577528	0.0648596	0.0193412	0.0800946	0.107577	0.114946	0.105466	0.0721986	0.120145	0.100488	0.111093	0.158329	0.199628	0.240533	0.27129	0.309862	0.361867	0.328588	0.258851	0.330748	0.279578	0.218882	0.216071	0.107886	0.15636	0.0813343	0.106547	0.109576	0.110055	0.116548	0.113823	0.0569765	0.0702542	0.0795858	0.11679	0.106697	0.103289	0.113074	0.0710822	0.115777	0.141873	0.142776	0.0773551	0.104559	0.12917
	13	Mean	0.15499	0.183435	0.186718	0.116975	0.15163	0.0936897	0.105684	0.129734	0.0937265	0.0318913	0.182405	0.0876594	0.115584	0.175313	0.253003	0.454529	0.569857	0.597612	0.701976	0.759418	0.79493	0.594097	0.505982	0.490611	0.394823	0.40949	0.375104	0.339548	0.221312	0.260833	0.127232	0.198558	0.14983	0.146981	0.115857	0.148481	0.12738	0.19653	0.192715	0.124774	0.193096	0.184595	0.211384	0.236581	0.184844	0.313439	0.273253
		SEM	0.061282	0.0863151	0.0643714	0.0381622	0.0469008	0.0519622	0.0754874	0.0643215	0.0502015	0.0517361	0.0841381	0.0526031	0.0765944	0.0434628	0.0637883	0.144596	0.204089	0.244227	0.226009	0.292678	0.291005	0.212139	0.20393	0.23188	0.172412	0.183491	0.173506	0.152205	0.108898	0.0977384	0.0965152	0.129025	0.0754752	0.0832927	0.0589128	0.0784258	0.0868771	0.098878	0.0931108	0.0591747	0.0766435	0.0992466	0.1087	0.121009	0.0957174	0.0928782	0.0691012
	14	Mean	0.0939381	0.124594	0.220707	0.0422092	0.104293	0.0428544	0.184067	0.183396	0.139977	0.201607	0.152682	0.243746	0.259568	0.391152	0.514407	0.610953	0.753034	0.919293	0.988421	0.850201	0.819556	0.841874	0.79842	0.685308	0.515583	0.461796	0.475184	0.341236	0.300245	0.229685	0.219873	0.282959	0.185362	0.25295	0.250787	0.0892252	0.091095	0.175237	0.279127	0.206851	0.14011	0.152831	0.179811	0.136775	0.195451	0.253678	0.205776
		SEM	0.130652	0.112236	0.147693	0.140137	0.127101	0.0782303	0.084564	0.0322079	0.088179	0.0875693	0.0485607	0.108602	0.0531435	0.1285	0.141132	0.234099	0.239045	0.351811	0.273195	0.236031	0.233203	0.278985	0.233766	0.206448	0.16324	0.0923051	0.127576	0.0830618	0.0494723	0.0636368	0.0983239	0.0831206	0.077134	0.0249503	0.0727327	0.0761588	0.0652073	0.100043	0.0475889	0.0839798	0.0689496	0.0483399	0.045937	0.0251391	0.0851148	0.0201634	0.0523106
	15	Mean	0.0318624	0.104231	0.0803457	-0.0351818	0.0853116	0.0528202	-0.0214696	0.031731	-0.0779803	0.0366919	-0.0765706	-0.055857	0.0574015	-0.00961709	-0.0841951	0.0426415	0.205982	0.315977	0.31653	0.38725	0.382779	0.346328	0.388608	0.323771	0.384102	0.363441	0.23655	0.225962	0.296377	0.19144	0.101913	0.141731	0.0817094	-0.000568089	0.0498379	0.0634526	-0.0048187	0.0593226	0.0737448	0.0263023	0.0308053	0.0175778	0.130462	0.0410061	0.0481379	0.0833534	0.151044
		SEM	0.081973	0.0553411	0.0605941	0.0442025	0.0685689	0.100131	0.0665955	0.0475797	0.0232754	0.0357151	0.0619138	0.0701977	0.0933639	0.0766352	0.0726777	0.104683	0.078772	0.0965765	0.134979	0.193098	0.230495	0.235884	0.306626	0.205583	0.224853	0.106409	0.157399	0.0944443	0.172339	0.13898	0.106047	0.0665228	0.0502367	0.0695326	0.0574034	0.0586779	0.0961698	0.0739045	0.0285521	0.0692348	0.0301782	0.0673415	0.060755	0.0198925	0.0689088	0.0291697	0.0859911
	16	Mean	0.12838	0.108121	0.145882	0.226696	0.192271	0.213518	0.181568	0.124541	0.0875649	0.156277	0.17688	0.177633	0.201192	0.309776	0.379798	0.533341	0.538711	0.671968	0.62791	0.588124	0.613323	0.562741	0.540112	0.418373	0.46565	0.408067	0.362423	0.297113	0.257431	0.227199	0.266952	0.189617	0.160391	0.220319	0.0761937	0.117758	0.118733	0.158514	0.20369	0.204253	0.0967157	-0.00195786	0.102823	0.109297	0.146144	0.127399	0.0691494
		SEM	0.0694647	0.0648328	0.0684667	0.0750889	0.0830353	0.0724844	0.0760907	0.0569429	0.0429847	0.0415282	0.0682564	0.0379657	0.0443883	0.0651859	0.0874793	0.116047	0.160339	0.142805	0.207814	0.159662	0.179778	0.175404	0.172611	0.141306	0.141026	0.139034	0.117328	0.119938	0.110519	0.108961	0.0891428	0.0697838	0.0719134	0.0694526	0.0473833	0.0568386	0.0613441	0.0399631	0.076422	0.0630066	0.0407674	0.0555706	0.0386574	0.022832	0.0372618	0.0542083	0.0571736
	17	Mean	0.0992421	0.0671503	0.145073	0.0628662	0.0828984	0.0491998	0.0286102	0.0149828	0.0413296	0.107262	0.0963201	0.0692022	0.113641	0.217517	0.207522	0.368124	0.446543	0.513647	0.57719	0.576213	0.620806	0.428844	0.542281	0.334815	0.3146	0.355427	0.321917	0.186478	0.0812567	0.187511	0.123496	0.0873417	0.203112	0.117624	0.101995	0.126082	0.150631	0.159627	0.0587468	0.113187	0.133687	0.122301	0.2161	0.162743	0.179437	0.196684	0.0686438
		SEM	0.110872	0.0789905	0.0642628	0.0813751	0.0581768	0.0991036	0.0981348	0.0673183	0.0398751	0.0536261	0.0691149	0.0527176	0.111629	0.0581526	0.0950841	0.197884	0.207192	0.123492	0.243458	0.263432	0.288492	0.126126	0.140564	0.103545	0.132282	0.0724389	0.0535491	0.0620879	0.0339355	0.0712491	0.0569328	0.0599134	0.0651338	0.0955313	0.0670178	0.0611479	0.0982742	0.0612338	0.0356315	0.111873	0.0842847	0.119226	0.110901	0.126862	0.149737	0.167321	0.161966
	18	Mean	-0.0357624	0.09471	0.107566	0.135667	0.148773	-0.0566164	0.119382	0.0821163	0.0888736	-0.0759663	0.119754	0.0705713	0.16908	0.411	0.487993	0.495163	0.607376	0.427579	0.529582	0.738684	0.627568	0.518364	0.496132	0.470738	0.373024	0.491974	0.422589	0.154058	0.201036	0.196208	0.341395	0.0709284	0.0229388	0.039261	0.0768039	0.197988	0.25281	0.0929476	0.169101	0.216506	-0.00595232	0.163544	0.25337	0.183461	0.194534	0.337957	0.406664
		SEM	0.0672983	0.0604621	0.0772966	0.0283313	0.00215499	0.142777	0.0337523	0.074301	0.0620944	0.0209557	0.0771182	0.148963	0.0249152	0.129676	0.367338	0.296648	0.316123	0.465826	0.587224	0.551776	0.641235	0.435981	0.253394	0.441789	0.303794	0.1079	0.130527	0.134506	0.103639	0.00986247	0.0529122	0.132262	0.108845	0.0957133	0.0161734	0.00752562	0.20475	0.0772276	0.0670959	0.029683	0.118466	0.0770791	0.0112762	0.0778689	0.0698363	0.217326	0.37168
	19	Mean	0.314932	0.331171	0.327955	0.225457	0.208629	0.303272	0.188899	0.369914	0.189413	0.143343	0.169217	0.260028	0.247115	0.283942	0.251785	0.338697	0.208511	0.0788639	0.278149	0.168636	0.236144	0.196171	0.165535	0.101421	0.0748996	0.103625	0.137037	0.00671299	0.169192	0.0687246	0.0829597	0.158316	0.121095	0.124826	0.0305824	0.0640357	0.120149	0.126457	0.0776736	0.0210493	0.114012	0.117058	0.154893	0.138034	0.117912	0.101789	0.153413
		SEM	0.117679	0.13168	0.131518	0.0850542	0.12777	0.112921	0.103131	0.143697	0.141857	0.0550716	0.142493	0.138693	0.128256	0.143975	0.148162	0.155906	0.055018	0.0375099	0.140066	0.178845	0.151464	0.0797069	0.118444	0.0486075	0.112249	0.0719928	0.150161	0.0856105	0.109033	0.111188	0.178275	0.162666	0.112439	0.111487	0.0923278	0.107796	0.0924692	0.065496	0.1247	0.0601914	0.091908	0.0796201	0.0408419	0.0773859	0.0842442	0.0521975	0.0653635
	20	Mean	0.157419	0.0126466	0.0655147	0.0674303	0.0461691	0.221447	0.10877	0.052274	0.185792	0.138904	0.128814	0.0746124	0.125278	0.179495	0.176545	0.106734	0.0448005	0.0267699	0.00429612	0.0322428	0.110827	0.0597293	0.0907668	0.00382552	0.0921347	0.1424	0.0501711	0.0334968	0.062246	0.111583	0.141651	0.0692967	0.146465	0.119488	0.0855676	0.0731735	0.0933689	0.120267	0.0874757	0.129839	0.152894	0.151437	0.226829	0.183361	0.148719	0.239767	0.145285
		SEM	0.112975	0.0498903	0.06013	0.112546	0.0899239	0.112711	0.0662597	0.0481047	0.0810469	0.0795517	0.0639939	0.10119	0.0891101	0.101822	0.112846	0.0675854	0.0600395	0.0508895	0.0222848	0.0480634	0.0705079	0.065797	0.0809654	0.0627728	0.0273914	0.0684777	0.0845681	0.0584876	0.0547083	0.0722087	0.0781956	0.0679133	0.0696368	0.0516226	0.0646456	0.0557012	0.0436519	0.0577681	0.0348583	0.0506612	0.0623128	0.0805272	0.093084	0.115411	0.0557014	0.0665057	0.0985977
	21	Mean	0.20211	0.208666	0.229719	0.206293	0.174087	0.257463	0.127536	0.109793	0.254483	0.186646	0.200316	0.180076	0.2202	0.391394	0.336974	0.203295	0.241366	0.136992	0.0768745	0.0564755	0.0700545	0.0287022	0.0800036	0.104307	0.135089	0.0966088	0.0875741	0.0343602	0.0425137	0.111061	0.0546361	0.130967	0.199425	0.163444	0.210576	0.206931	0.190419	0.115043	0.213033	0.117394	0.168466	0.0607139	0.0872559	0.111094	0.122503	0.213249	0.222594
		SEM	0.115336	0.120301	0.14235	0.151372	0.0652295	0.0936477	0.0910801	0.0764667	0.0771415	0.111669	0.0782352	0.0847425	0.0818869	0.118188	0.149679	0.13474	0.102724	0.0846724	0.0688213	0.079598	0.0409946	0.0601068	0.0685028	0.0526324	0.050133	0.039206	0.0570369	0.0607927	0.0564196	0.0390303	0.0323981	0.066316	0.0599445	0.0781276	0.0735817	0.0577685	0.0670978	0.0858901	0.0449478	0.0597995	0.0710036	0.0609447	0.0467139	0.0557205	0.0503011	0.0486771	0.086363
	22	Mean	0.128193	0.091405	-0.0122114	0.133811	0.0730877	0.0993814	0.134564	0.14359	0.13616	0.205848	0.128242	0.113583	0.153048	0.0839099	0.107415	0.171964	0.0568121	0.115466	0.11685	0.0177909	-0.0141505	0.0901475	0.00801222	0.150418	0.121661	-0.0242806	0.152724	0.136522	0.057995	0.111375	0.154951	0.0414352	0.000438481	0.0841707	0.0456227	0.144367	0.0352546	0.0240791	0.0574583	0.0686951	-0.0226698	0.00494767	0.04648	0.0950101	0.103773	0.0722688	-0.0173315
		SEM	0.111579	0.0922415	0.0994888	0.0663054	0.0593089	0.0547049	0.120413	0.0377976	0.0299163	0.0322269	0.0283845	0.124941	0.0686183	0.0887941	0.0451861	0.0831142	0.0394432	0.049026	0.0477146	0.04311	0.0370203	0.0709524	0.0368603	0.0111357	0.117986	0.149589	0.0277969	0.0552792	0.115781	0.0722415	0.0593548	0.0363925	0.0552196	0.0512651	0.0739213	0.0611916	0.0576886	0.0616853	0.0893463	0.0504105	0.0324264	0.126514	0.0507055	0.065591	0.0255121	0.0570977	0.0902021
	23	Mean	0.0350471	0.0299431	-0.00718212	0.0519871	0.14647	0.0471555	0.00173417	0.0179958	0.0414588	0.0286194	0.0470201	0.0885851	0.0743906	0.0280561	0.168299	0.117408	0.0771938	0.0724295	-0.0185494	0.0713164	0.0841903	0.0729124	0.0821965	0.0861229	0.0888682	0.101729	0.0119638	0.131907	0.00849875	0.123666	0.1562	0.0735869	0.0939128	0.163969	0.111168	0.246223	0.128103	0.11324	0.183207	0.126511	0.197298	0.113037	0.0863549	0.242115	0.0282991	0.0651777	0.139945
		SEM	0.0373448	0.0686188	0.0248182	0.0570483	0.035729	0.0719709	0.042213	0.0362732	0.0564448	0.0292164	0.0441163	0.0607165	0.0771037	0.0415231	0.0677676	0.0418604	0.0315779	0.0537618	0.0524074	0.0419955	0.0419777	0.0845085	0.0881275	0.0656587	0.0714185	0.0958804	0.0459348	0.0619926	0.101946	0.100687	0.085239	0.130949	0.102859	0.097753	0.0471746	0.0128921	0.0721479	0.026831	0.0835767	0.0616797	0.0515282	0.0619576	0.0874826	0.0236739	0.0365303	0.0286575	0.0407739
	24	Mean	0.221422	0.363815	0.369537	0.264709	0.278673	0.281134	0.263413	0.36449	0.234951	0.257245	0.231566	0.289447	0.187042	0.215029	0.288951	0.162208	0.0843481	0.00642297	0.0965011	-0.049779	0.0941418	0.0789319	0.112191	0.0443771	0.129393	-0.0719017	-0.00223265	0.139147	0.114499	0.187467	0.224022	0.197681	0.274517	0.0941332	0.0538869	0.137602	0.0306612	0.053123	0.0568633	0.150717	0.00920711	0.206121	0.0280103	0.127145	0.117508	0.0494921	0.0151502
		SEM	0.257269	0.317423	0.243374	0.194932	0.24373	0.22506	0.231579	0.21267	0.241513	0.231586	0.173267	0.189501	0.209155	0.205394	0.16367	0.200624	0.207852	0.0677943	0.103708	0.0584972	0.112026	0.114263	0.110314	0.0907815	0.0794175	0.0901671	0.0953604	0.0568127	0.0469085	0.0558533	0.0651638	0.0470317	0.0853631	0.0773307	0.0445946	0.0501834	0.056553	0.0700603	0.0553555	0.0454658	0.0769505	0.0596233	0.0451851	0.0658736	0.0506061	0.0918927	0.0487867
	25	Mean	0.127916	0.205309	0.280073	0.315226	0.21437	0.205986	0.290559	0.228976	0.130844	0.245594	0.251327	0.293055	0.172337	0.413405	0.599167	0.5597	0.397819	0.156434	0.200969	0.281827	0.260363	0.218054	0.227599	0.212275	0.236907	0.184841	0.163046	0.14952	0.122431	0.210691	0.213634	0.244168	0.211038	0.271225	0.273306	0.194964	0.149917	0.176835	0.146674	0.122018	0.190672	0.0172673	0.162916	0.270369	0.0654685	0.100406	0.0463414
		SEM	0.161874	0.134941	0.202413	0.236835	0.145096	0.147011	0.160315	0.123318	0.104524	0.138482	0.116066	0.181717	0.159365	0.260436	0.301353	0.281244	0.208358	0.131046	0.131541	0.173071	0.225424	0.181855	0.165035	0.161131	0.149828	0.124349	0.0875081	0.131728	0.166427	0.15034	0.0981807	0.17635	0.15111	0.138849	0.10838	0.134899	0.128741	0.0704846	0.0904394	0.121281	0.0495861	0.125666	0.158414	0.0877227	0.0876607	0.129988	0.122108
	26	Mean	0.130866	0.201289	0.0956342	0.102147	0.0525857	0.105091	0.078952	0.0415496	0.017398	0.0632704	0.135237	0.183778	0.199033	0.207753	0.20617	0.129428	0.126949	0.0084725	0.122271	0.110471	0.0709709	0.0207046	0.0295063	0.0178907	0.0219859	0.0160343	0.0614288	0.102624	0.138748	0.236601	0.110685	0.207041	0.178375	0.237759	0.398777	0.416391	0.351655	0.364191	0.441646	0.275166	0.319396	0.284256	0.261582	0.234243	0.291899	0.295936	0.225585
		SEM	0.0887585	0.0682823	0.0587771	0.0554251	0.103679	0.0679062	0.0974988	0.0539244	0.0663092	0.0717838	0.0705153	0.0851807	0.10649	0.0687928	0.0575664	0.0627576	0.0590537	0.0411609	0.0787112	0.0542238	0.0464564	0.0360191	0.0505975	0.0525248	0.0411239	0.0621633	0.0461937	0.065496	0.0548293	0.06486	0.0536967	0.0661641	0.0646751	0.112654	0.211966	0.303245	0.277046	0.229539	0.255911	0.203928	0.197898	0.224831	0.175545	0.198417	0.135269	0.178628	0.16024
	27	Mean	0.177411	0.154762	0.319801	0.153483	0.207318	0.204069	0.325197	0.279497	0.203965	0.284452	0.257937	0.382504	0.256683	0.444088	0.366511	0.306583	0.19151	0.149307	0.180968	0.207374	0.102411	0.300403	0.267422	0.200926	0.246729	0.176179	0.237888	0.131129	0.124292	0.0821366	0.141523	0.242242	0.0911796	0.0235458	0.14678	0.304165	0.171242	0.31895	0.306862	0.164154	0.183039	0.278655	0.0952087	0.0574062	0.0403444	0.016629	0.150383
		SEM	0.0449007	0.0702845	0.0992245	0.10854	0.0412053	0.0553695	0.0558472	0.128562	0.115358	0.110721	0.119389	0.142173	0.212307	0.148298	0.116481	0.120925	0.0561075	0.157698	0.0656896	0.0793002	0.0305075	0.0469797	0.129486	0.03152	0.0755552	0.137939	0.0440421	0.117757	0.148084	0.160522	0.0778379	0.148312	0.108056	0.0855084	0.136601	0.135663	0.0469073	0.119681	0.0836194	0.129072	0.0307346	0.0871996	0.066294	0.0687812	0.0805948	0.00571727	0.0923311
	28	Mean	0.38968	0.252718	0.14243	0.151077	0.262646	0.261874	0.303557	0.256644	0.357794	0.303859	0.242053	0.273716	0.27414	0.299193	0.319429	0.334382	0.204157	0.324548	0.274319	0.266037	0.27367	0.235015	0.236203	0.0910773	0.176554	0.157983	0.00433072	0.0652308	0.0693019	0.255919	0.240211	0.216903	0.262836	0.123466	0.130284	0.259065	0.188846	0.158523	0.229582	0.236675	0.132732	0.12791	0.263428	0.205734	0.17114	0.11874	0.252005
		SEM	0.118934	0.054985	0.0556634	0.103344	0.0665206	0.111934	0.187472	0.099136	0.0880709	0.137741	0.0944204	0.135902	0.112199	0.0998858	0.129948	0.14445	0.149177	0.157262	0.189963	0.184783	0.114073	0.0778013	0.0819832	0.0944967	0.0444587	0.0520942	0.0637847	0.109227	0.0773396	0.146814	0.149179	0.118601	0.13371	0.162087	0.14044	0.0939921	0.0901196	0.150131	0.110384	0.140844	0.139502	0.116617	0.0984269	0.10967	0.125332	0.0643479	0.1563
	29	Mean	0.0647473	0.20241	0.188983	0.0640755	0.00977437	0.00742931	0.0867439	0.195566	0.0293006	0.0346	-0.028202	0.0617046	0.0536906	0.0459873	0.0668846	-0.0191211	-0.0126667	-0.0086352	-0.0830518	0.126837	-0.0273471	-0.0833138	0.0320089	-0.0399971	0.0341219	0.0944099	-0.0103393	0.0456018	-0.0602539	0.0625255	-0.0563008	-0.0209323	0.100371	-0.00745421	0.016141	0.0785296	0.0501275	0.0485661	-0.0271187	-0.0171509	0.103363	0.104594	0.0966478	0.0407704	0.0426929	0.0891468	0.143333
		SEM	0.0563435	0.0531291	0.0995869	0.0717684	0.045448	0.0245894	0.0492952	0.0449114	0.0852178	0.0606086	0.034993	0.0744498	0.058868	0.0600382	0.0970941	0.0842861	0.0523783	0.0943246	0.0678643	0.110525	0.101509	0.0258791	0.0952229	0.0754673	0.113211	0.130412	0.0901513	0.0455552	0.096681	0.116505	0.0799487	0.0601949	0.0541406	0.0661984	0.0758007	0.0637932	0.0625175	0.031118	0.0860265	0.0511103	0.0550582	0.108931	0.0822724	0.04892	0.0570681	0.0772163	0.16627
	30	Mean	0.0457413	0.0430328	0.0959419	0.131783	0.140403	0.1003	0.0193258	0.0576507	0.0694129	0.0626733	0.064356	-0.098611	-0.0224796	0.0522183	0.0933548	0.0706763	0.0297018	0.0442912	0.0786367	0.101712	0.0245144	0.149774	0.00702264	0.0281835	0.0294764	0.0289754	-0.0101075	0.0429342	0.0321334	-0.00895003	0.0674984	0.0298281	-0.0335555	-0.0872678	-0.0743357	-0.124249	0.0140504	-0.0347937	0.00636038	-0.0021614	-0.0275461	0.0396038	0.0307749	0.0538885	-0.00451687	0.0608335	0.147505
		SEM	0.10486	0.0443575	0.016949	0.0182313	0.0305591	0.0533171	0.0612708	0.105286	0.0754274	0.0652803	0.0916046	0.0559234	0.13307	0.0883849	0.0840897	0.151008	0.0913264	0.0830696	0.0384102	0.0710178	0.0900324	0.098887	0.0519058	0.0695123	0.0674619	0.0685956	0.0440972	0.0977635	0.120889	0.0667472	0.0653357	0.0959721	0.0409191	0.0772286	0.116176	0.0642862	0.0650558	0.0577498	0.0551092	0.0542455	0.0607965	0.0620507	0.0888201	0.0566314	0.0603533	0.0556012	0.13125
	31	Mean	0.116637	0.075225	0.125649	0.0662118	0.0622997	0.138397	0.0823799	0.01925	0.0778922	0.092624	0.0896164	0.038666	0.0528994	0.129086	0.236996	0.0238137	0.00598752	-0.0729111	0.049956	0.0922957	0.148166	0.103283	0.108038	0.0712307	0.155214	0.156949	0.154677	0.137266	0.120873	0.0929286	0.0440236	0.0901838	0.153755	0.103794	0.101939	0.137965	0.152931	0.121275	0.10579	0.121266	0.105234	0.130405	0.216134	0.116918	0.172567	0.113597	0.0892628
		SEM	0.0768102	0.059516	0.0559534	0.0320607	0.0525559	0.0446924	0.0388245	0.0397591	0.054272	0.0277265	0.0308474	0.0707343	0.0382407	0.0676299	0.0669226	0.0839557	0.0655183	0.0375728	0.0411587	0.0716245	0.0927675	0.0884818	0.10434	0.0572438	0.0399139	0.084006	0.0934833	0.0492032	0.0828011	0.0733167	0.077594	0.0807786	0.0814092	0.0727261	0.0987683	0.101378	0.0921329	0.0575599	0.0806039	0.0611105	0.0393957	0.0348327	0.0547988	0.0954183	0.0679209	0.0847896	0.082854
	32	Mean	0.0954762	0.128743	0.136979	0.14382	0.188381	0.0934146	0.226031	0.234397	0.206295	0.0653526	0.216221	0.224518	0.181855	0.182669	0.281175	0.305137	0.136772	0.0554415	0.198306	0.235272	0.215278	0.1502	0.170109	0.102434	0.0969004	0.155046	0.145175	0.0760641	0.12001	0.119114	0.140706	0.0589585	0.0658145	0.0436497	0.0943003	0.0297085	0.0446219	0.0232837	0.0444661	0.0755991	0.187992	0.268504	0.247169	0.209273	0.228712	0.170557	0.243221
		SEM	0.11327	0.0854109	0.133063	0.10697	0.10402	0.0776484	0.0789166	0.0901132	0.0635181	0.0885829	0.101845	0.120491	0.0733432	0.146056	0.124586	0.0967297	0.107921	0.0785553	0.0840875	0.0777408	0.0981126	0.0805315	0.05127	0.0665623	0.0655272	0.0780874	0.0280645	0.085035	0.0564477	0.0496025	0.0923251	0.0863806	0.0788069	0.0240854	0.0608594	0.0554631	0.0652374	0.0421508	0.064315	0.0626067	0.0679914	0.0793537	0.108967	0.141501	0.130573	0.0945963	0.0700327
	33	Mean	0.18779	0.24473	0.270477	0.118651	0.197973	0.0783696	0.112263	0.0523987	0.127912	0.128024	0.165893	0.135408	0.113047	0.146468	0.111697	0.151095	0.0939493	0.0331486	0.0782075	0.14995	0.160536	0.0925337	0.0781113	0.0596203	0.0455992	0.00572855	0.0953013	0.105948	0.0541567	0.0134982	0.0139686	0.0671146	-0.0269135	-0.0770136	0.0727145	0.0127583	-0.0073058	0.100813	0.0128675	0.0812247	0.11123	0.149822	0.14861	0.102079	0.172909	0.169885	0.147154
		SEM	0.102407	0.108888	0.106683	0.0864013	0.0725665	0.106574	0.0797368	0.0797371	0.10313	0.0548135	0.100058	0.0960904	0.0473801	0.0739235	0.0462028	0.116599	0.0885822	0.119338	0.0691826	0.133328	0.0835473	0.0888244	0.0917314	0.124405	0.0687177	0.100485	0.0736133	0.0580756	0.0694299	0.0147171	0.069463	0.0763697	0.0596699	0.0306736	0.0604405	0.0485862	0.0839272	0.0512841	0.0676902	0.0610511	0.0959412	0.040016	0.0652087	0.074843	0.0567921	0.0794291	0.0818247
	34	Mean	0.182225	0.16338	0.224208	0.194208	0.0534384	0.28068	0.155285	0.12785	0.0570943	0.150711	0.19233	0.419338	0.28539	0.417926	0.517532	0.325673	0.289408	0.338884	0.205582	0.218242	0.206067	0.124796	-0.0519259	0.137802	0.0982754	0.182575	0.230347	0.236874	0.285839	0.220498	0.174946	0.189049	0.167339	0.198734	0.190084	0.200026	0.114284	0.084861	0.0198619	0.102197	0.16607	0.0929173	0.241771	0.07868	-0.0249551	0.132201	0.13279
		SEM	0.125551	0.0562029	0.110041	0.085767	0.098992	0.139865	0.0552082	0.0617648	0.0778354	0.0373641	0.122597	0.185448	0.222937	0.239236	0.235598	0.103993	0.104694	0.171223	0.0655248	0.067035	0.0610065	0.0737905	0.021793	0.0487405	0.0790379	0.0751899	0.0634177	0.0229763	0.0741548	0.057307	0.0627279	0.104129	0.0666166	0.022509	0.0753758	0.0830712	0.0450044	0.0507773	0.0197147	0.0659817	0.0547061	0.046431	0.102748	0.111827	0.0781048	0.120541	0.0757409
	35	Mean	0.0861819	0.00719913	0.0108519	0.0572936	0.00448481	-0.00992851	-0.0719186	-0.0604034	0.00989065	0.030159	-0.0570346	0.0083697	-0.0158211	0.0825868	0.0632768	0.021316	-0.00259909	0.0652764	0.00207716	0.0694383	-0.0699518	-0.0222797	0.0259348	0.0691153	0.0958095	0.0957192	0.0653156	0.185007	0.0876456	0.086945	0.0919594	0.117324	0.110202	0.120168	0.0662775	0.0631792	-0.0832158	0.0700083	-0.0301016	0.0604966	0.0200316	-0.0331494	0.0950622	-0.0339356	-0.0475226	0.0398631	-0.0686564
		SEM	0.0674588	0.0350371	0.0444222	0.0325003	0.0328495	0.0689282	0.0690136	0.0497312	0.0504468	0.0379846	0.0809263	0.0819805	0.0652202	0.0322264	0.028113	0.0449484	0.0654064	0.0758532	0.06287	0.0563149	0.0198037	0.0757738	0.0325054	0.0684479	0.0675476	0.0887804	0.0367628	0.0530026	0.0469608	0.061264	0.102954	0.0596592	0.0672641	0.117051	0.0818097	0.0550254	0.0633907	0.107894	0.0852737	0.116936	0.106643	0.0270919	0.0940383	0.0667407	0.0373988	0.0640574	0.0473894
	36	Mean	-0.00088934	0.13418	0.068968	0.167809	-0.0266689	-0.0121265	-0.0520774	0.0377456	0.0838714	0.0375986	0.0129076	0.135626	0.00575697	-0.0487606	-0.0534224	-0.0394238	0.037607	0.0324135	0.0372094	-0.0024388	0.0660131	0.0618948	-0.0232076	0.0255963	0.0918717	-0.0252693	0.122712	-0.00524517	0.0359304	0.0318671	-0.000591125	0.00653055	0.00383654	0.173459	0.0637372	0.0587158	0.0157462	-0.000340803	0.109922	0.0215308	-0.0634129	-0.0145802	-0.0456274	0.0355855	-0.0609971	-0.00425049	0.0188608
		SEM	0.0673746	0.025021	0.078533	0.0585366	0.0632063	0.132642	0.133921	0.0472082	0.0707987	0.1135	0.0866167	0.0284391	0.137591	0.0846595	0.0300254	0.150391	0.0706259	0.110711	0.0656404	0.109039	0.105283	0.0992045	0.0483622	0.0709794	0.108553	0.0507435	0.00721353	0.0680826	0.0914408	0.119867	0.0326515	0.0716977	0.100068	0.0453852	0.0422747	0.0851974	0.0926677	0.0902388	0.0573421	0.0617619	0.0411552	0.113806	0.0557691	0.040553	0.0969949	0.0767198	0.176662
	Average stimulus response [Inferred spike rate]
	T5
		0.042672	0.0413849	0.0296627	0.0223337	0.0029175	0.0186716
		0.0128375	0.0259535	0.0273367	0.00763472	0.0276776	0.040148
		0.0407504	0.0518005	0.0240767	0.0377296	0.0331982	0.0400507
		0.0119988	0.00365855	0.00909446	0.00502887	0.00777306	0.00170567
		0.0174633	0.00571635	0.0103981	0.0115871	0.00348731	0.00331269
		0.00820843	0.00857065	0.0045746	0.0173615	0.00537524	0.00267953
[truncated: 14 more columns]

## Sheet: ED5b
	Grid position
	1	2	3	4	5	6
	7	8	9	10	11	12
	13	14	15	16	17	18
	19	20	21	22	23	24
	25	26	27	28	29	30
	31	32	33	34	35	36
	Mouse M02, Cell 202
	T1, Average stimulus response [dFoF per frame]
	1	Mean	0.170663	0.221474	-0.0250552	0.274882	0.168779	0.0939231	0.0174091	0.208754	0.0205342	0.558605	0.0608589	0.377074	0.197156	0.128444	0.13676	0.173704	0.342754	0.183273	0.0255454	0.154469	0.100914	0.130945	0.275588	0.428317	0.00631645	0.100422	0.146331	0.205698	0.319521	0.0545674	0.104955	0.159763	0.141935	-0.0634343	0.366051	0.186774	0.124608	0.126055	0.0286466	0.297349	0.158574	0.00623884	0.402806	0.103086	-0.0629321	0.211894	-0.0513515
		SEM	0.140722	0.0761511	0.0721757	0.158076	0.16373	0.111788	0.145974	0.0381052	0.0995215	0.116288	0.0730264	0.123137	0.173917	0.0912102	0.153683	0.116485	0.119842	0.0563633	0.0929013	0.118879	0.0458619	0.0809859	0.0936319	0.0410308	0.118584	0.174875	0.106035	0.0378226	0.138015	0.147858	0.181424	0.0573078	0.0936169	0.0976998	0.101748	0.127609	0.0705551	0.0630148	0.131756	0.0556339	0.0839898	0.0855429	0.0987184	0.135071	0.066894	0.165069	0.064544
	2	Mean	0.292819	0.23499	0.263821	0.288847	0.0572215	0.119957	0.107958	0.125783	0.20366	0.129354	0.163047	-0.000590838	0.188533	0.329202	0.252441	0.12333	0.327918	0.147156	0.207954	0.310262	0.041026	0.206722	0.3256	0.231329	0.214336	0.254759	0.016389	0.113128	0.436838	0.23427	0.107091	0.0594411	-0.0751924	0.215304	0.341822	0.374355	0.0895436	0.224502	0.237382	0.0315945	0.0422017	0.233503	0.242698	0.0519352	-0.10676	0.180526	0.303303
		SEM	0.112717	0.161786	0.130934	0.0834593	0.0652442	0.134231	0.146737	0.0901166	0.112732	0.0573851	0.101362	0.0411998	0.0967048	0.108376	0.0850208	0.122325	0.169673	0.0899559	0.0624334	0.206081	0.122245	0.118796	0.119167	0.0772931	0.153666	0.0778832	0.0600923	0.0827369	0.163705	0.19697	0.0889157	0.0579156	0.0963969	0.0680695	0.104959	0.134789	0.127916	0.0961762	0.147373	0.0907741	0.0712564	0.0631125	0.106474	0.0832883	0.0860008	0.0969608	0.0719856
	3	Mean	0.100732	0.0480126	0.148345	0.207912	0.118697	0.182085	-0.0174595	-0.00240333	-0.0670866	0.0403764	0.340018	0.220674	0.272977	0.231333	0.204669	0.252242	0.344962	0.261388	0.336984	0.116702	0.0832394	0.185133	0.126602	0.136124	0.231993	0.0977582	0.275452	-0.00853762	0.11107	0.00200948	0.182759	-0.0139733	0.277578	0.257275	0.256951	0.0461551	0.0833974	0.0184971	0.136102	0.144731	0.0965617	0.157583	0.324706	0.127728	0.363771	0.187628	0.370249
		SEM	0.0559508	0.0953588	0.0844832	0.089987	0.145	0.111843	0.0853991	0.110972	0.111216	0.0331032	0.123346	0.0986838	0.110823	0.115659	0.038331	0.0828895	0.0961433	0.169947	0.126287	0.0626163	0.0777295	0.132686	0.0767477	0.0763494	0.120945	0.124129	0.107417	0.0592004	0.0743578	0.0835291	0.166305	0.0644412	0.0946548	0.120301	0.0791545	0.144875	0.116421	0.135464	0.0715921	0.0596173	0.0839184	0.0715951	0.0944123	0.177401	0.0533792	0.110749	0.126718
	4	Mean	0.309528	0.0793949	0.239079	0.30729	0.0590233	0.189696	0.061242	0.0749648	0.295945	0.0140616	0.0923032	0.330564	-0.0741623	0.11259	0.0761702	0.340653	0.22184	0.267531	0.20746	0.143135	0.151593	0.222537	0.124827	0.185865	0.272177	0.187315	0.191565	0.250204	0.196612	0.217094	0.287328	0.340042	0.0158288	0.221264	0.197386	0.249064	0.160386	0.259927	0.0820374	0.307717	0.0474243	0.189708	0.220867	0.22298	0.15588	0.17658	0.266365
		SEM	0.103388	0.0954132	0.0978928	0.133677	0.10279	0.0642074	0.063322	0.0924834	0.0876455	0.0630991	0.109614	0.136825	0.0545143	0.110311	0.0542334	0.0756302	0.074602	0.0608699	0.0740637	0.0527424	0.0513073	0.0859888	0.105408	0.103115	0.0822207	0.0982813	0.127681	0.104786	0.0918986	0.104802	0.0777712	0.0996869	0.0799439	0.0636889	0.0836449	0.0796461	0.0991277	0.0662279	0.104657	0.17559	0.0657498	0.126317	0.112409	0.0590722	0.091822	0.109452	0.0779378
	5	Mean	0.110353	0.316544	0.171522	0.145048	0.0574384	0.144064	0.110043	0.0864072	0.134709	0.0922266	0.276576	0.156677	0.139102	0.273783	0.154207	0.244482	0.029322	0.300936	0.213807	0.0749696	0.144096	0.0312477	0.210586	0.156371	0.0279243	0.0872884	0.197003	0.175861	0.236751	0.103286	0.120875	0.108742	0.0519877	0.16673	0.0681956	0.164993	0.321994	0.225537	0.243893	0.0344396	0.253678	0.0852116	0.237827	0.198108	0.114113	0.0813465	0.217253
		SEM	0.0590133	0.134579	0.0663912	0.100478	0.067004	0.112511	0.0855328	0.075586	0.0861793	0.0572902	0.117199	0.0760204	0.108782	0.10082	0.0864874	0.0690649	0.102493	0.0775735	0.0489036	0.082874	0.0784642	0.0812863	0.106615	0.106963	0.10804	0.0661923	0.0951538	0.0954397	0.110435	0.0470113	0.062366	0.07437	0.0633214	0.070871	0.0850975	0.0853266	0.100247	0.0673609	0.0582101	0.0718331	0.0820018	0.046912	0.107155	0.0986981	0.127135	0.057739	0.0810873
	6	Mean	0.119414	0.206866	0.135226	0.0864135	0.129207	0.135306	0.210193	0.20979	0.140788	0.217537	0.146973	0.0860717	0.147675	0.0157578	0.177784	0.0992361	0.208432	0.259387	0.103499	0.164201	0.300966	0.182748	0.217894	0.24683	0.0504362	0.209835	0.0078285	0.186181	-0.0348141	0.225108	0.173709	0.0443633	0.169522	0.153321	0.23417	0.267018	0.201795	0.0791355	0.0995189	0.120904	0.080809	0.0865058	0.270789	0.0649527	0.137305	0.18041	0.211612
		SEM	0.0551985	0.0660149	0.0921366	0.0703358	0.0555387	0.0807131	0.0606021	0.0911769	0.0911004	0.0706364	0.0801958	0.0642883	0.0623744	0.0642426	0.0579726	0.0724867	0.0795676	0.112816	0.050341	0.0478146	0.108981	0.049402	0.0570861	0.0675498	0.0666467	0.0774718	0.0539893	0.0421222	0.0706657	0.0700642	0.046141	0.0764846	0.0696218	0.08096	0.0638944	0.0884725	0.0798635	0.0656166	0.078207	0.0497051	0.0710713	0.0543373	0.0567964	0.0437003	0.0598239	0.0467641	0.0607831
	7	Mean	0.0512415	0.212712	0.00341425	0.11369	0.151407	0.125448	0.301399	0.0587074	0.156098	0.137249	0.238558	0.0459678	0.335659	0.211497	0.0118847	0.104595	0.122753	0.222904	-0.0335167	0.337906	0.11466	0.140498	0.182628	0.116888	0.166285	0.266656	-0.00998424	0.0215984	0.0863564	0.159405	0.21125	0.169198	0.146505	0.112322	0.0975117	0.203725	0.356222	0.201501	0.043669	-0.0957641	0.205916	0.177342	0.19076	0.175783	0.0502953	0.215058	0.160721
		SEM	0.0735217	0.125859	0.0838376	0.130854	0.135873	0.102566	0.0597765	0.13366	0.0594476	0.0868318	0.140789	0.0592045	0.180339	0.132541	0.131767	0.0732533	0.0937898	0.124947	0.112044	0.080365	0.108704	0.11491	0.0271146	0.0219524	0.0781982	0.134871	0.116929	0.0850927	0.0725248	0.0718869	0.091016	0.134291	0.0904853	0.0623181	0.0887319	0.0964731	0.11262	0.0818078	0.103398	0.0719055	0.0755404	0.0785773	0.0627823	0.13472	0.0905032	0.099408	0.112782
	8	Mean	0.276595	0.138734	-0.00399825	0.397115	0.0672671	0.135401	0.223334	0.195428	0.1362	0.406454	0.274445	0.130585	0.163542	0.11254	0.105585	0.258663	-0.116484	0.556882	0.132832	0.137379	0.186611	0.164453	0.281626	0.220274	0.0850783	0.362441	0.283169	0.0510505	0.0395975	-0.0474758	0.239825	0.259223	0.170459	0.216813	0.181373	0.22184	0.236795	-0.0160287	0.356507	0.055282	0.196916	0.256981	0.248869	0.125852	0.344698	0.268396	0.194064
		SEM	0.222938	0.127032	0.177919	0.118587	0.0697694	0.0409803	0.0873006	0.138085	0.124526	0.143009	0.127284	0.101807	0.115674	0.0443513	0.179917	0.103577	0.144279	0.341262	0.232957	0.202736	0.171448	0.0988439	0.128271	0.226896	0.140614	0.317979	0.174674	0.169687	0.191662	0.114515	0.180646	0.290902	0.0477893	0.178533	0.200307	0.0627392	0.0575753	0.174362	0.301454	0.0991998	0.0631497	0.155327	0.0846079	0.0710916	0.0522974	0.0548342	0.124259
	9	Mean	0.0252636	0.1575	0.256034	0.0308206	0.168162	0.227458	-0.012797	0.306035	-0.0306924	0.22575	0.176146	0.190121	0.192472	0.261801	0.24438	0.34312	0.238517	-0.0450347	0.150375	0.111339	0.144378	0.310586	0.304972	-0.0388411	0.287537	0.204741	0.0672452	0.0786487	0.247399	0.0914067	0.232607	0.0944061	0.277122	0.105493	0.174455	0.234306	0.155456	0.124413	0.235898	0.150205	-0.0445491	0.0701514	0.242737	0.181942	0.18635	0.149293	0.0645586
		SEM	0.0841798	0.142815	0.119748	0.0658181	0.0976919	0.132676	0.0631899	0.104624	0.117076	0.0807255	0.171279	0.163151	0.129173	0.107537	0.064816	0.110259	0.127927	0.0937456	0.11858	0.130122	0.140612	0.0740463	0.111144	0.0833167	0.127811	0.0345162	0.0945573	0.088671	0.045337	0.070008	0.0539297	0.0669863	0.103158	0.113594	0.13329	0.0607375	0.136336	0.0837889	0.124426	0.18433	0.0419739	0.127932	0.139657	0.123897	0.0822764	0.141268	0.0795586
	10	Mean	0.256733	0.120611	0.327507	0.134444	-0.0311247	-0.0522707	0.295602	0.23537	0.0155005	0.233064	0.100248	0.0596233	0.480134	0.0913899	0.197474	0.166504	0.176808	0.193047	0.0113635	0.0993058	0.173936	0.309575	0.238386	0.23415	0.29461	0.157662	0.136855	0.180254	0.146944	0.341656	0.274051	0.0509834	0.172187	-0.0805373	0.229232	0.327435	0.1337	0.130094	0.181619	0.0649434	0.0894113	-0.0881403	0.0546572	0.106106	0.128183	0.245394	0.411655
		SEM	0.172673	0.101327	0.0565265	0.120279	0.139299	0.0844011	0.0801755	0.112661	0.120113	0.0738013	0.118471	0.0119476	0.211444	0.279806	0.20125	0.104174	0.116049	0.0658682	0.137454	0.219524	0.0536058	0.126322	0.0597929	0.119073	0.106259	0.066598	0.0861608	0.107654	0.132016	0.128342	0.208338	0.126289	0.126331	0.0839414	0.113198	0.0406551	0.325037	0.184098	0.283165	0.141914	0.109888	0.0837738	0.178969	0.228307	0.199397	0.0307353	0.116131
	11	Mean	-0.035236	0.113392	0.246251	-0.00134503	0.0432291	0.347196	0.304421	0.0567697	0.0667547	0.283034	0.212877	-0.0439214	0.267853	0.0096885	0.067137	0.212669	0.278137	0.196648	0.173352	0.123937	0.106376	0.00654451	0.211752	0.174484	0.289247	0.303394	0.257387	0.257603	0.319277	0.161585	0.229355	0.207038	0.201278	0.0105407	0.37978	0.144236	0.3172	0.236764	0.230243	-0.0220989	0.114226	-0.0794139	0.165925	0.269427	0.130421	0.158737	0.215257
		SEM	0.180106	0.093338	0.115566	0.116313	0.0744808	0.150642	0.0582327	0.0800685	0.150344	0.150757	0.25469	0.112402	0.0803249	0.122735	0.137375	0.0588115	0.140406	0.0781273	0.177307	0.168304	0.10146	0.0576087	0.165074	0.115655	0.12221	0.0587834	0.109824	0.138914	0.251224	0.0910004	0.214599	0.112586	0.0653467	0.0382718	0.155853	0.111375	0.107793	0.0759336	0.0867794	0.0891732	0.17608	0.0887026	0.152357	0.174618	0.130995	0.048498	0.214476
	12	Mean	0.225731	0.161896	0.134619	0.0943052	0.0274547	0.0145897	0.221984	0.182189	0.276514	0.0135255	0.117532	0.16266	0.107189	0.117837	-0.00932745	0.0874493	-0.026121	0.0625002	0.16995	-0.021011	0.178722	0.280283	0.357856	0.170619	0.401254	0.242041	0.203083	0.180125	0.116081	0.201108	0.183811	0.162368	0.314368	0.208412	0.11822	-0.000621104	0.136164	0.338254	0.13652	0.277693	0.300288	0.241109	0.0530515	0.138866	0.104864	0.134263	0.0381436
		SEM	0.039252	0.0681279	0.0816225	0.132948	0.113422	0.0705349	0.0992383	0.0874063	0.0825054	0.09446	0.0695307	0.161447	0.0893911	0.168669	0.103654	0.0962602	0.0667173	0.0586894	0.0568372	0.103816	0.0907297	0.216872	0.135848	0.163495	0.13907	0.130799	0.18227	0.141377	0.0956195	0.0764457	0.0955814	0.0481511	0.0959337	0.0907324	0.17211	0.0837297	0.148914	0.111124	0.120839	0.18412	0.117016	0.125119	0.0884268	0.191583	0.157691	0.189685	0.0926748
	13	Mean	0.0623494	0.210502	0.151731	0.228871	0.425501	0.218465	0.0948191	0.121922	0.0126687	-0.0250311	0.156154	0.245071	0.0289274	0.250258	0.245367	0.248777	0.0923769	0.158305	0.128526	0.222961	0.0142358	0.190063	-0.0997075	0.150584	0.155924	0.163082	0.2155	0.204719	0.185801	0.0325633	0.111754	0.144606	0.108303	0.104693	0.259	-0.157168	0.107177	0.160471	0.387152	0.10514	-0.0394194	0.410212	0.128028	0.245716	0.309298	0.057659	0.247008
		SEM	0.169836	0.116037	0.0714513	0.114647	0.222802	0.2092	0.0978385	0.0896053	0.0742982	0.0828449	0.0544624	0.146595	0.0460721	0.10607	0.139315	0.174331	0.0570829	0.12805	0.15088	0.142735	0.088738	0.171717	0.104888	0.201842	0.0550093	0.124438	0.0551406	0.115209	0.0841261	0.12247	0.119219	0.0935126	0.123934	0.141144	0.169443	0.031558	0.125461	0.06367	0.288977	0.102387	0.0996011	0.129286	0.133185	0.0622208	0.107257	0.0588205	0.0647337
	14	Mean	0.190738	-0.0458354	0.264663	0.332091	0.300968	0.263249	0.298618	0.277631	0.323945	0.123349	0.129583	0.0485157	0.366164	0.267393	0.496403	0.0406787	0.271814	0.148253	0.25704	0.333617	0.173484	0.239226	0.145515	0.190502	0.130298	0.216467	0.183315	0.128151	0.186487	0.214939	0.252724	0.115465	0.099955	0.179825	0.253854	0.517098	0.107037	0.326958	0.317079	0.320286	0.273851	0.117267	0.105664	0.150047	0.268762	0.134242	0.0218681
		SEM	0.119616	0.134119	0.0596168	0.0884035	0.0856252	0.0856386	0.226427	0.0692248	0.141127	0.140925	0.0824407	0.0694547	0.131419	0.15217	0.215099	0.0936929	0.095264	0.14208	0.0929237	0.108068	0.103774	0.0828422	0.127949	0.0827992	0.076633	0.117627	0.0757664	0.0909642	0.0656396	0.17064	0.0759882	0.144196	0.115506	0.139009	0.141095	0.105984	0.121583	0.155124	0.109039	0.187077	0.0426568	0.176976	0.0782234	0.131883	0.20776	0.0824144	0.105402
	15	Mean	0.0871279	0.196334	0.182913	0.138341	0.0319694	0.338781	0.180907	0.18296	0.198608	0.0408888	0.184701	0.232572	0.109717	0.144815	0.123446	0.310834	0.223413	0.187071	0.263881	0.0457149	0.195907	0.256425	0.21681	0.147838	0.301179	0.313957	0.17943	0.133719	0.143689	0.230046	0.24592	0.281085	0.198459	0.165821	0.262926	0.0942178	0.241645	0.205111	0.141241	0.174067	0.246845	0.125135	0.279601	0.112468	0.0603577	0.273837	0.130727
		SEM	0.112775	0.0484628	0.0835679	0.0713455	0.0901828	0.0916787	0.0580711	0.0792719	0.0802582	0.0705633	0.0917953	0.0787961	0.0436894	0.0801579	0.0857519	0.0822064	0.0931087	0.0834778	0.0865334	0.0612424	0.113339	0.0589844	0.0802525	0.0704466	0.0506906	0.0584738	0.0573082	0.102455	0.0961119	0.0862513	0.112759	0.0883918	0.0800025	0.0355982	0.0716967	0.0862203	0.110642	0.0868436	0.0565423	0.0643555	0.102831	0.0591042	0.101677	0.0716044	0.0782302	0.0503434	0.0672123
	16	Mean	0.144376	0.152808	0.169382	0.107563	0.108749	0.21814	0.191891	0.0748102	-0.0168928	0.1139	0.149921	0.201299	0.140663	0.276286	0.047707	0.0684116	0.083971	0.23331	0.176109	0.09181	-0.00754142	0.211942	0.235419	0.186193	0.124378	0.0945638	0.227277	0.150017	0.139545	0.255642	0.209861	0.192705	0.182067	0.0801885	0.250479	-0.0300727	0.202255	0.307632	0.146766	0.194518	0.1533	0.169773	0.234936	0.122002	0.0674534	0.0141196	0.333382
		SEM	0.0727647	0.0811526	0.0858454	0.0678939	0.105756	0.0932793	0.0497922	0.0727248	0.044626	0.0719376	0.0557865	0.0472306	0.0801574	0.0613579	0.045133	0.119932	0.0724752	0.113559	0.080616	0.0897941	0.0531925	0.0988636	0.0715394	0.117874	0.067426	0.0890658	0.0725246	0.0890508	0.0536493	0.101938	0.119402	0.0669229	0.073134	0.0631157	0.0470656	0.106158	0.0876466	0.0911158	0.0383399	0.0726628	0.0676973	0.0849569	0.0972772	0.08935	0.0837297	0.0628431	0.0846508
	17	Mean	0.217114	0.320365	0.21366	0.171658	0.181236	0.178831	0.393277	0.144973	0.108824	0.10583	0.288181	0.434238	0.114285	0.221765	0.169746	0.209149	0.0367576	0.235392	0.199811	0.200061	0.244961	0.348677	0.0446024	0.0502739	0.301422	0.0688386	0.229523	0.177102	0.227832	0.115429	0.460697	0.111513	0.105979	0.228511	0.260258	-0.0214568	0.272737	0.226234	-0.0121689	0.268857	0.0583153	0.29674	0.159598	0.232387	0.194201	0.31995	0.295737
		SEM	0.115648	0.125765	0.0866039	0.10021	0.136052	0.0960559	0.159318	0.162099	0.0839489	0.0894402	0.0939117	0.201755	0.105967	0.12115	0.127298	0.123748	0.0760142	0.0530744	0.248525	0.143027	0.0930356	0.112716	0.0642444	0.190952	0.178919	0.0880838	0.0238954	0.100294	0.117203	0.0737547	0.14083	0.0708993	0.0833695	0.132859	0.0810192	0.0506669	0.159323	0.0533946	0.0215799	0.0872944	0.0407649	0.0720561	0.128447	0.0942433	0.118317	0.159614	0.0675387
	18	Mean	0.166508	0.378869	0.222265	0.385358	0.191159	-0.0227833	0.243842	0.445432	0.188947	-0.0122628	0.109657	0.246973	0.159739	0.113308	-0.133555	0.0649017	-0.167195	0.0353072	0.144713	0.378688	0.174056	0.218978	0.149463	0.232318	0.135449	0.142398	0.0849006	0.174456	0.211772	0.126925	0.169801	0.0860892	0.110991	0.228655	0.351029	0.26262	0.0434467	0.126712	0.193249	0.262133	0.144977	0.192919	0.212545	-0.00105675	0.0566775	0.184894	0.254499
		SEM	0.0571265	0.133314	0.0870275	0.155917	0.0540723	0.07675	0.184537	0.120096	0.10466	0.0999855	0.111969	0.119444	0.131821	0.143412	0.0501774	0.0980303	0.128438	0.0872026	0.10217	0.177839	0.112864	0.0500211	0.0623209	0.0838662	0.0568722	0.0647571	0.0966262	0.0948455	0.0793508	0.0483822	0.0739519	0.0887703	0.0535986	0.076524	0.100748	0.0754473	0.0598185	0.113744	0.110364	0.129676	0.0308205	0.15813	0.150278	0.113086	0.168092	0.0412778	0.148843
	19	Mean	0.119148	0.183686	0.149877	0.265374	0.146698	0.302413	0.23228	0.247886	0.383159	0.181859	0.0460343	0.190404	0.0977682	0.0766802	0.300505	0.280923	0.0336966	0.111258	0.0910679	0.301349	0.220214	0.142831	0.206296	0.274624	0.091517	0.0125305	0.225464	0.116553	0.132871	0.311725	0.12154	0.188875	0.352556	0.27427	0.0660058	0.002653	0.192137	0.406679	0.200694	0.367017	0.0888207	0.145448	0.165323	0.141999	0.175466	0.273683	0.410778
		SEM	0.130012	0.103588	0.118035	0.119856	0.145924	0.13016	0.0395417	0.0665766	0.0549846	0.16924	0.109343	0.0393752	0.110103	0.117351	0.179261	0.0414642	0.118426	0.126178	0.0814821	0.143178	0.095918	0.0690795	0.0721914	0.113304	0.045273	0.124832	0.128896	0.0639131	0.0906408	0.234445	0.0801348	0.110955	0.12449	0.148969	0.0397908	0.0325063	0.144416	0.155572	0.091254	0.218482	0.113922	0.131019	0.0485356	0.0575986	0.0802192	0.102334	0.142951
	20	Mean	NaN	NaN	NaN	NaN	NaN	NaN	NaN	NaN	NaN	NaN	NaN	NaN	NaN	NaN	NaN	NaN	NaN	NaN	NaN	NaN	NaN	NaN	NaN	NaN	NaN	NaN	NaN	NaN	NaN	NaN	NaN	NaN	NaN	NaN	NaN	NaN	NaN	NaN	NaN	NaN	NaN	NaN	NaN	NaN	NaN	NaN	NaN
		SEM	NaN	NaN	NaN	NaN	NaN	NaN	NaN	NaN	NaN	NaN	NaN	NaN	NaN	NaN	NaN	NaN	NaN	NaN	NaN	NaN	NaN	NaN	NaN	NaN	NaN	NaN	NaN	NaN	NaN	NaN	NaN	NaN	NaN	NaN	NaN	NaN	NaN	NaN	NaN	NaN	NaN	NaN	NaN	NaN	NaN	NaN	NaN
	21	Mean	0.118881	0.134548	0.244176	0.0404114	0.0305675	0.237763	0.0948243	0.233622	0.137775	0.199503	0.187102	0.239139	0.160092	0.251826	0.172289	0.236512	0.206709	0.217706	0.198607	0.24689	0.303018	0.230299	0.0863339	0.193954	0.0964356	0.254481	0.200211	0.232763	0.141182	0.259176	0.0384958	0.19072	0.129931	0.331857	0.0847538	0.240969	0.130629	0.104496	0.208497	0.21372	0.243379	0.154548	0.223593	0.210848	0.235331	0.184975	0.20735
		SEM	0.0695614	0.0753951	0.0520188	0.0873697	0.137109	0.0730597	0.0960003	0.0509529	0.0549204	0.119499	0.0692264	0.0493428	0.0748129	0.0690995	0.0639734	0.106189	0.0670188	0.118028	0.0844752	0.0872278	0.0940463	0.124133	0.0461444	0.0889324	0.10374	0.0829747	0.112323	0.0617684	0.101371	0.0928393	0.0513314	0.120734	0.0373749	0.0703698	0.0865054	0.114522	0.0895817	0.0984864	0.0598276	0.0657489	0.0887263	0.085049	0.0763983	0.124778	0.105237	0.0616684	0.0435319
	22	Mean	0.337067	0.198121	0.149704	0.260722	0.267181	0.11011	0.0221983	0.120104	0.224856	0.248573	0.217484	0.245369	0.080671	0.13952	0.236317	0.248105	0.286801	0.261615	0.164605	0.11066	0.314979	-0.0177462	0.0356779	0.0665853	0.216076	0.0537508	0.231263	0.0238586	0.146563	0.276983	0.1307	0.0709591	0.00561083	0.0748949	0.0398984	0.161769	0.229704	0.0248331	0.328309	0.101885	0.210413	0.229994	0.106664	0.145471	0.292297	0.262236	-0.025184
		SEM	0.0925889	0.071393	0.0676415	0.0790987	0.0737567	0.0354392	0.0782013	0.0988281	0.0694291	0.0810287	0.0438451	0.0703387	0.104695	0.118468	0.0855718	0.0663669	0.0792301	0.0915829	0.0744322	0.114127	0.142781	0.121997	0.0885281	0.0635232	0.120524	0.0555053	0.0986732	0.0752279	0.0912552	0.0293273	0.102425	0.0921435	0.0752108	0.0904662	0.053469	0.0995367	0.0969128	0.069111	0.0840028	0.130311	0.0778979	0.087225	0.0763971	0.0546049	0.0672145	0.0477207	0.0788619
	23	Mean	0.234986	0.191896	0.257585	0.160934	0.0940971	0.111426	0.209307	0.247347	0.206123	0.252057	0.14596	0.209053	0.169343	0.257649	0.162709	0.260179	0.298964	0.415652	0.345474	-0.052631	0.221287	0.165134	0.133348	0.25343	0.172065	0.306157	0.347755	0.222013	0.280984	0.182592	0.133937	0.308324	0.125741	0.420944	0.242339	0.134036	0.00546536	0.26414	0.0332642	0.306898	0.123644	0.129391	0.224265	0.240469	0.106858	0.192938	0.142857
		SEM	0.0668502	0.0760819	0.0506184	0.0806132	0.0572788	0.0480226	0.0841548	0.0782625	0.0395893	0.0716242	0.0795327	0.10412	0.107071	0.0655051	0.0748605	0.112136	0.131412	0.0985232	0.0695869	0.0553192	0.0792743	0.0902306	0.0883937	0.137644	0.116337	0.0774029	0.0740421	0.0574265	0.0863138	0.0712095	0.0449537	0.0763143	0.0557265	0.0829097	0.0666283	0.0669413	0.0695262	0.0655192	0.0837919	0.0504241	0.0431884	0.0722154	0.119646	0.0535905	0.0591749	0.0608061	0.0648272
	24	Mean	0.329102	0.307558	0.214471	-0.0854047	0.164576	0.0495934	0.00899316	0.0562055	0.310465	0.156031	0.0357439	0.151164	0.0737646	0.189079	0.189872	0.605718	0.211308	0.251497	0.236189	0.357894	0.247764	0.22562	0.0698746	0.209515	0.270055	0.357433	0.328144	0.271804	0.0377697	0.145158	0.20323	0.175776	0.37288	0.398531	-0.045208	0.0988222	0.098573	0.101021	0.251573	0.0525115	0.217498	0.162659	0.208564	-0.0204347	0.128328	0.293433	0.104154
		SEM	0.0749171	0.219017	0.175222	0.128689	0.166716	0.0405506	0.135519	0.101168	0.143391	0.110979	0.122377	0.140804	0.063578	0.189147	0.135469	0.0863617	0.0820163	0.229614	0.101571	0.027285	0.101641	0.144689	0.0785962	0.0814613	0.118709	0.176733	0.185197	0.147391	0.114026	0.149935	0.159766	0.117496	0.169234	0.166626	0.0457381	0.0901212	0.0644103	0.109619	0.186699	0.0200599	0.142077	0.0763286	0.0861146	0.0378738	0.0919445	0.196277	0.0816722
	25	Mean	0.290964	0.236954	0.267523	0.255864	0.212674	0.191512	0.316924	0.0491287	0.14984	0.185181	0.344423	0.229676	0.21689	0.174092	0.108087	0.247296	0.13812	0.170115	0.141239	0.223525	0.0222891	0.145217	0.213292	0.215369	0.144274	0.201555	0.133954	-0.0266653	0.075273	0.102474	0.130337	0.158717	0.255234	0.140638	0.255174	0.161943	0.173045	0.236362	0.155471	0.20065	0.164631	0.112636	0.21636	0.159534	0.215032	0.240918	0.186504
		SEM	0.0618452	0.092842	0.136655	0.0835562	0.067347	0.0526398	0.0813583	0.069669	0.0776671	0.100482	0.0918294	0.0930047	0.0747475	0.118037	0.0694203	0.0787495	0.0559297	0.0604072	0.063875	0.0513041	0.0734366	0.056641	0.0881319	0.0976723	0.0633605	0.080486	0.0600953	0.0700908	0.078271	0.0650877	0.0787952	0.0663637	0.105763	0.0852833	0.0501081	0.0503496	0.0535953	0.106764	0.0696475	0.0756173	0.0852184	0.0642783	0.0830771	0.0737368	0.074978	0.084924	0.0676206
	26	Mean	0.3971	0.0829257	0.109952	0.0665741	0.281767	0.216753	0.23294	0.30772	0.339529	0.426371	0.0945988	0.0173363	0.0646671	0.138676	0.0846189	0.44974	0.222953	0.20294	-0.0599675	0.47804	0.174448	0.161431	0.190565	0.474164	0.0361781	0.243353	0.439159	0.341221	0.129462	0.168701	0.0136052	0.210738	0.181123	-0.00770266	0.262883	0.163797	0.24888	0.0364256	0.0397835	0.201995	0.219392	-0.0263058	0.180305	0.101192	0.135318	0.162925	0.00678586
		SEM	0.0975718	0.118217	0.0719533	0.184463	0.0211726	0.100803	0.239701	0.224714	0.248513	0.281078	0.175991	0.183769	0.0803942	0.0616205	0.0728108	0.123681	0.0753451	0.116153	0.101408	0.0910285	0.0983024	0.0495779	0.144274	0.0470688	0.178056	0.121106	0.0261018	0.158404	0.100409	0.107196	0.066721	0.169041	0.131156	0.109239	0.117518	0.0587721	0.0720092	0.162483	0.0510308	0.117095	0.121057	0.102745	0.183629	0.130561	0.126741	0.151009	0.113385
	27	Mean	0.0371867	0.19036	0.167604	0.161165	0.0896704	0.175972	0.144999	0.168408	0.289544	0.209667	0.122048	0.178872	0.207133	0.153167	0.213112	0.126083	0.113819	0.029428	0.153591	0.0996026	0.341068	0.177463	0.167225	0.0525031	0.234259	0.269539	0.138941	0.188927	0.00808707	0.17139	0.287841	0.243616	0.238314	0.156299	0.243742	0.143195	0.11828	0.0628482	0.0729165	0.255141	0.169146	0.184926	0.15997	0.329228	0.194501	0.180175	0.132993
		SEM	0.0623592	0.114542	0.0389478	0.0681515	0.100037	0.0958221	0.103306	0.094761	0.0648843	0.0915893	0.129467	0.0972954	0.0762087	0.0909125	0.124808	0.0965935	0.0986831	0.0559974	0.08051	0.122876	0.0920569	0.0605718	0.127356	0.0771156	0.0339	0.06919	0.061665	0.0654547	0.0452368	0.0791029	0.0863099	0.119643	0.0923738	0.112991	0.0340789	0.108993	0.049493	0.0525198	0.0630022	0.080512	0.0869886	0.100714	0.0731013	0.0525516	0.0868078	0.154833	0.0654198
	28	Mean	0.186001	0.24151	0.0813038	0.333914	0.329437	0.0455256	0.0606945	0.229608	-0.0133563	0.0664715	0.248483	0.166565	0.276367	0.170129	0.219658	0.310589	0.386157	0.154194	0.360361	0.0551473	0.231212	0.264549	0.240382	0.356132	0.147413	0.136369	0.1822	0.252464	0.0544029	0.270207	0.25264	0.275253	0.211561	0.214442	0.142106	0.0885496	0.111757	0.248245	0.0793445	0.215381	0.000511476	-0.0509735	0.0297939	0.358008	0.0942182	0.177073	0.335178
		SEM	0.0490142	0.105499	0.075679	0.141279	0.125891	0.123028	0.106596	0.101188	0.14792	0.101489	0.102649	0.0797114	0.158894	0.076743	0.097196	0.151463	0.120889	0.130126	0.149379	0.129936	0.202911	0.185886	0.0727385	0.0540442	0.0707842	0.0764982	0.0481103	0.0924344	0.0655246	0.0721255	0.119552	0.0850463	0.0733032	0.135848	0.0884252	0.116573	0.104598	0.106562	0.107203	0.0245555	0.0638188	0.0639138	0.0590932	0.114291	0.135411	0.0688492	0.106101
	29	Mean	0.0500837	0.235551	0.30872	0.0954804	0.332582	0.10189	0.268519	0.133512	0.411342	0.316568	0.0999622	0.186672	0.222772	0.0748804	0.0676763	0.132877	0.325092	0.147901	0.236145	0.148184	0.375475	0.153827	0.23067	0.066429	0.467539	0.127405	0.226274	0.303383	0.330278	0.387508	0.192939	0.29472	0.250182	0.0393007	0.245671	0.0264879	0.201528	0.0404541	0.118815	0.0710781	0.153903	0.391471	0.132534	0.118226	0.375935	0.335263	0.160054
		SEM	0.0378938	0.076282	0.12022	0.0688443	0.115517	0.092773	0.143606	0.0806203	0.0925574	0.100071	0.043771	0.08445	0.122928	0.0751275	0.0817752	0.0488088	0.114947	0.110337	0.118612	0.116979	0.184772	0.160241	0.0963533	0.132683	0.104243	0.127024	0.0803421	0.0924452	0.11708	0.11822	0.126702	0.110435	0.0986982	0.119841	0.0785593	0.0655382	0.121455	0.0377451	0.0403648	0.069289	0.107173	0.099412	0.0672182	0.0873591	0.102249	0.101746	0.0372874
	30	Mean	0.303181	0.0608024	0.241941	0.126092	0.303665	0.290803	0.136917	0.0778548	0.219754	0.234803	0.357479	0.0871591	0.259402	0.0862013	0.0955247	0.0719299	0.113136	0.0922838	0.287303	0.350223	0.261505	0.24176	0.155671	0.364439	0.242431	0.0633425	0.122293	0.301874	0.259542	0.167184	0.389268	0.241959	0.248156	0.151783	0.256236	0.232342	0.138938	0.0877457	0.2451	0.120829	0.225201	0.0268906	0.205261	0.0676354	0.240045	0.034496	0.122683
		SEM	0.0663829	0.116782	0.0466553	0.0438737	0.165495	0.0729179	0.0904509	0.152306	0.0903047	0.181234	0.0517759	0.145599	0.133599	0.0641158	0.127621	0.0885581	0.0976419	0.0691628	0.121428	0.0913885	0.100563	0.0806932	0.103459	0.153967	0.154565	0.112046	0.0548882	0.0995817	0.152162	0.145785	0.2324	0.138528	0.122454	0.186395	0.117947	0.155629	0.102007	0.121739	0.101665	0.112234	0.1072	0.149216	0.0944447	0.145948	0.115833	0.0604772	0.0893787
	31	Mean	0.163892	0.178201	0.0222053	0.0382938	0.220089	0.214264	0.175894	0.251612	0.0828147	0.101944	0.119449	0.206498	0.0732778	0.202531	0.0725731	0.223591	0.300913	0.131861	0.204811	0.121193	0.192258	0.141992	0.121005	0.226894	0.109169	0.203425	0.143449	0.304534	0.120292	0.145506	0.27708	0.104937	0.0809759	0.148876	0.180443	0.182548	0.161186	0.165474	0.186189	0.151766	0.187426	0.258261	0.219317	0.122204	0.183925	0.0948412	0.283046
		SEM	0.0687314	0.085258	0.0711266	0.0882268	0.0689031	0.0979833	0.0924961	0.0795895	0.0638355	0.0377144	0.0735281	0.079679	0.0800152	0.06998	0.0355538	0.146557	0.087451	0.0686885	0.056716	0.0635625	0.107968	0.0866608	0.0581128	0.102529	0.0666088	0.0614331	0.0719784	0.0986859	0.0962177	0.0714867	0.0793982	0.0810462	0.0723238	0.0896852	0.0620802	0.0901892	0.0584171	0.0954863	0.0800647	0.0721208	0.093358	0.0514887	0.109711	0.0646284	0.0713061	0.0988322	0.11113
	32	Mean	0.167473	0.251741	0.265668	0.264466	0.196873	0.287346	0.296431	0.262523	0.178655	0.138168	0.145924	0.234305	0.161835	0.0840909	0.144062	0.116865	0.245272	0.201076	0.130203	0.137623	0.238167	0.219185	0.136908	0.203218	0.280167	0.276782	0.316759	0.136144	0.343031	0.116882	0.0345314	0.187491	0.210216	0.276355	0.0278272	0.140307	0.042418	0.270449	0.0271923	0.215461	0.141753	0.141722	0.327446	0.284238	0.228671	0.111129	0.15278
		SEM	0.103529	0.136658	0.1163	0.11757	0.0941732	0.11523	0.0779822	0.0372883	0.101879	0.09511	0.0734976	0.185124	0.0966583	0.0863622	0.058271	0.106787	0.10709	0.0585255	0.0999534	0.0896891	0.0682359	0.0661771	0.13332	0.127517	0.103456	0.133237	0.107876	0.0782293	0.09527	0.141569	0.107738	0.111047	0.141861	0.101684	0.0911139	0.107074	0.0903021	0.0838455	0.080263	0.0884836	0.09804	0.0586412	0.105981	0.158415	0.109616	0.0999619	0.0859833
	33	Mean	0.205263	0.177527	0.0908481	0.270518	0.278267	0.203742	0.198226	0.312366	0.121589	0.0207141	0.0589887	0.107406	0.102439	0.280563	0.226886	0.132996	0.204832	0.362605	0.187796	0.161253	0.0790364	0.162846	0.0299165	0.0808715	0.264274	0.107906	0.392765	0.228179	0.319117	0.319251	0.0638099	0.151182	0.104482	0.0673761	0.26585	0.0553979	0.122796	0.137995	0.100284	0.235062	0.0991989	0.067699	0.21705	0.164648	0.320242	0.10744	0.336004
		SEM	0.0498356	0.0796474	0.0906754	0.130283	0.0729345	0.0657584	0.0982797	0.130732	0.0902658	0.0790248	0.0526726	0.101325	0.069197	0.0695938	0.058686	0.0871499	0.0935813	0.140688	0.0864166	0.0914452	0.122889	0.0618785	0.105795	0.0541081	0.116453	0.063691	0.103614	0.131318	0.06208	0.119373	0.0973709	0.0597237	0.071548	0.0734391	0.0595509	0.09081	0.0769116	0.0424512	0.0802213	0.10713	0.0978091	0.0707371	0.0657356	0.0859564	0.0743341	0.0907996	0.105992
	34	Mean	0.301345	0.189005	0.279672	0.334852	0.229129	0.137189	0.21207	0.303925	0.368358	0.478956	0.193892	0.00243329	0.157584	0.378634	0.0601672	0.189617	0.2426	0.222403	0.25237	0.162216	0.471331	0.3789	0.0551033	0.209693	0.185863	0.349306	0.0725503	0.286566	0.133854	0.124778	0.026053	0.130542	0.257966	0.075675	0.209617	0.0840892	0.22618	0.203754	0.120264	0.155934	0.23754	0.0647724	0.4429	-0.016364	-0.0852096	0.523734	0.197689
		SEM	0.118333	0.12069	0.175261	0.0918265	0.114387	0.185595	0.0833618	0.12953	0.06581	0.123948	0.0383241	0.10643	0.120533	0.0768547	0.109979	0.193731	0.0978239	0.0979767	0.0588693	0.22283	0.107394	0.0400744	0.134387	0.0496162	0.102657	0.214334	0.097725	0.0592856	0.112067	0.0598297	0.121607	0.108659	0.0561507	0.140606	0.0874134	0.0912255	0.12293	0.0959176	0.115022	0.106661	0.0403916	0.133822	0.179298	0.0975563	0.0923372	0.0909956	0.143008
	35	Mean	0.271402	0.19708	-0.0345278	0.0565587	-0.0625793	-0.0156795	0.28611	0.683581	-0.0652096	0.345575	0.135755	-0.0367012	0.164469	0.232203	0.137383	0.253355	0.26302	0.0452175	0.56836	0.356207	0.376732	0.0187547	-0.00266739	0.139681	0.454014	0.121459	0.0312206	0.164108	0.360682	0.248539	0.353682	0.183894	0.126081	0.375507	-0.0622413	0.326903	0.319315	0.160381	0.0984801	0.180285	0.205259	0.133827	0.127182	0.362917	-0.0343162	-0.3221	0.304869
		SEM	0.0975104	0.030853	0.182823	0.168655	0.185309	0.128168	0.177486	0.172064	0.103695	0.232997	0.0410387	0.291328	0.124932	0.24883	0.150587	0.148687	0.010472	0.245322	0.110135	0.246797	0.21618	0.130763	0.214198	0.0750809	0.00262391	0.194787	0.163385	0.26734	0.291691	0.133731	0.13861	0.182961	0.208964	0.0839839	0.310685	0.0853553	0.112341	0.0257102	0.0981312	0.0122951	0.0281511	0.162923	0.0293117	0.0195528	0.0743233	0.1774	0.0863811
	36	Mean	0.117374	0.0111683	0.311337	0.201638	0.165522	0.201652	0.239541	0.369312	0.282944	0.20901	0.0110018	0.379799	0.308645	0.115438	0.16926	0.181177	-0.00610011	0.182854	0.353335	0.281319	0.0985832	0.132411	0.110136	0.263295	0.218542	0.308691	0.132112	0.268352	0.227778	0.362614	0.31885	0.34819	0.0467274	0.106923	0.259813	0.128344	0.186609	0.201916	0.223829	0.126414	0.0348561	0.358944	0.0591758	0.180803	0.103089	0.376748	0.0137427
		SEM	0.0911688	0.027712	0.144918	0.0803646	0.182481	0.0410914	0.142033	0.228482	0.108325	0.195755	0.196479	0.122127	0.157875	0.116643	0.127614	0.0739693	0.0254909	0.108121	0.176547	0.156219	0.0413786	0.106839	0.172578	0.113696	0.0631774	0.158612	0.135644	0.19836	0.080272	0.141943	0.124961	0.15854	0.10622	0.169941	0.0667876	0.0725927	0.158844	0.0810334	0.15858	0.0942522	0.0601954	0.326733	0.189071	0.181921	0.0357596	0.0906849	0.0813192
	Average stimulus response [Inferred spike rate]
	T1
		0.000365973	0.000236009	0.00172673	0.00180962	0.000713635	0.000692549
		0.000327324	0.0016324	0.000514881	0.000463512	0.00132374	0.00100964
		0.000321734	0.00215445	0.00129391	0.0015069	0.00165643	0.000958762
		0.000820622	NaN	0.00152816	0	0.00107959	0.00239945
		0.000238032	0.000154777	0.000516905	0.000260664	0.00188745	0.00152562
		0.00120997	0.000596804	0.000895223	6.83939e-05	0.00114796	0.000719666
	Mouse M05, Cell 202
	T5, Average stimulus response [dFoF per frame]
	1	Mean	0.202397	0.224994	0.308165	0.0278222	0.109658	-0.0343717	0.333888	-0.0694581	0.0586784	0.111202	0.19867	0.076321	0.0732935	0.134489	0.0858524	0.266415	0.138576	0.0936245	-0.0292312	0.102872	0.0278643	-0.00100957	0.167052	0.0641737	0.0872228	0.021293	0.187264	0.120792	0.110226	0.193658	0.288264	-0.0266653	-0.0150396	0.118319	0.0280151	0.0767768	0.0139684	0.24683	0.0254689	0.087489	0.144495	0.107983	0.0938843	0.0845535	0.230039	0.0734049	0.164659
		SEM	0.116106	0.0941024	0.0935085	0.0955458	0.0535096	0.0624467	0.174163	0.0539461	0.0784243	0.024455	0.0662147	0.0400518	0.106247	0.108802	0.129405	0.0772791	0.131819	0.117567	0.0737858	0.0223635	0.0957414	0.0570243	0.158678	0.0664502	0.0932043	0.110549	0.0886512	0.0800069	0.0881632	0.10889	0.0357115	0.103597	0.148011	0.0603259	0.0741146	0.102849	0.072012	0.116906	0.0600258	0.0371395	0.087049	0.134	0.135298	0.1162	0.0910837	0.0270357	0.102707
	2	Mean	0.186015	0.115718	0.160221	0.221204	0.163856	0.00944152	0.167957	0.108498	0.0290858	0.0377467	0.189742	0.0240169	0.0024159	0.0720579	-0.00533587	0.109297	0.0154123	0.148535	0.0453821	0.0388929	0.326122	0.181883	0.297225	0.154911	0.092766	0.0187887	0.192156	0.0976542	0.154085	0.192947	0.082403	0.126467	0.238351	0.164278	0.20868	0.115164	0.00112715	0.124572	0.089947	0.178278	0.105739	0.135875	0.167157	0.0970743	0.114278	0.0898182	0.25632
		SEM	0.0564869	0.0898847	0.0862881	0.0654784	0.0623775	0.0552735	0.106131	0.0474362	0.0541957	0.0961667	0.11273	0.0629637	0.053131	0.0461978	0.0644661	0.047285	0.0780895	0.056783	0.0716642	0.0473739	0.0880103	0.071065	0.088208	0.0873375	0.0833822	0.0351107	0.0862656	0.0618996	0.0598682	0.110725	0.0671302	0.0648468	0.0644387	0.0749594	0.096742	0.0802195	0.0440168	0.0376288	0.0744915	0.0680862	0.0779515	0.0485859	0.0581356	0.053855	0.0601611	0.0426478	0.0848284
	3	Mean	0.0676785	0.1558	0.212558	0.0617851	0.049591	0.122497	0.136136	0.0989347	0.299594	0.0901457	0.0974863	0.154682	0.248094	0.207143	0.182989	0.169706	0.169492	-0.0932064	0.202148	0.210678	0.0633813	0.0868351	0.17778	0.150711	0.0995747	0.0650131	0.192755	0.134775	0.342034	0.0558051	0.207446	0.0643683	0.239695	0.157452	0.0985481	0.0271526	0.0647067	0.139528	0.294064	0.0804743	0.133182	0.124631	0.098063	-0.00387076	0.00985966	0.0255953	0.0793927
		SEM	0.0717458	0.101725	0.162778	0.0781428	0.0844064	0.102915	0.137846	0.0431156	0.0672151	0.0816179	0.057143	0.127819	0.0806647	0.162546	0.13163	0.140137	0.0429051	0.0442309	0.158894	0.101054	0.0345205	0.0837906	0.14425	0.0687759	0.0598568	0.0747862	0.0897619	0.09567	0.203604	0.0640506	0.102845	0.124037	0.0982459	0.0609698	0.0777598	0.0903374	0.0768365	0.106842	0.124608	0.107766	0.0851653	0.092148	0.0847233	0.0956309	0.0946732	0.0601574	0.0802063
	4	Mean	0.120615	0.190055	0.25378	0.103231	0.106815	0.0744248	0.201878	0.168559	0.171275	0.236351	0.201755	0.198282	0.116942	0.167779	0.136581	0.250204	0.133438	0.102437	0.278487	0.0781309	0.0861084	0.128535	0.0995957	0.0751872	0.143726	0.178723	0.139901	0.229343	0.176105	0.1229	0.256087	0.110781	0.130559	-0.00778151	0.0922598	0.1681	-0.023784	0.0304609	-0.000841888	0.165336	0.0049136	0.137453	0.0290624	0.0710906	0.0560598	0.0702217	0.0865843
		SEM	0.0842745	0.0823234	0.0816672	0.0697962	0.0643932	0.0994271	0.0605741	0.0794673	0.078705	0.0900179	0.0554931	0.0900482	0.0877936	0.0602527	0.0828657	0.0697731	0.0657253	0.0579438	0.0764712	0.0481183	0.0831888	0.055566	0.0520898	0.0803913	0.0555783	0.0724067	0.0531176	0.0702764	0.0648855	0.0626322	0.0564601	0.0910678	0.103138	0.0562292	0.0684739	0.0781589	0.0382136	0.0820516	0.0476342	0.0906635	0.0887673	0.0755805	0.055472	0.0793586	0.083775	0.0772974	0.0550061
	5	Mean	0.171459	0.12491	0.0175901	0.13446	0.142261	0.0056094	0.153662	0.170628	0.0350287	0.280337	0.224668	0.0533922	0.0478409	0.0987945	0.0628296	0.11811	0.118284	0.0522814	0.0706227	0.111235	0.160256	0.0375448	-0.019211	0.138239	0.0109653	0.286757	0.0678816	0.156819	0.0976847	0.250782	0.14925	0.0130711	0.0758343	-0.000740139	0.0869978	0.0655383	0.145826	0.0828926	0.0933969	0.213408	0.0180259	0.214207	0.234763	0.228689	0.25544	0.160462	0.0499564
		SEM	0.103359	0.109522	0.0666638	0.0622367	0.0521099	0.117142	0.0660662	0.0539724	0.0504556	0.109749	0.0926672	0.0491269	0.0585832	0.0684601	0.0403535	0.0597175	0.0845836	0.0683087	0.0884749	0.104497	0.0525334	0.0661188	0.128116	0.0547458	0.0550638	0.171706	0.109546	0.0544585	0.0732645	0.132113	0.0512103	0.0283577	0.0895661	0.0400035	0.0874275	0.0666904	0.082036	0.105729	0.056835	0.095932	0.0973918	0.102823	0.0746257	0.0675084	0.0673472	0.0561056	0.0779172
	6	Mean	0.157336	0.304196	0.0620367	0.0645963	0.247114	0.114317	0.0953171	0.0741567	0.0239843	0.251614	0.232975	0.168975	0.185627	0.00895454	0.0123342	0.139764	0.0850951	0.0499183	0.211018	0.27833	0.125411	0.17269	0.0890297	0.0203748	0.20448	0.210662	0.0314586	-0.00624219	0.234104	0.260746	0.197103	0.0538746	0.170107	0.214914	0.0726342	0.173348	0.177145	0.134259	0.162086	0.0323689	0.214986	0.18332	0.31092	0.22499	0.0836648	0.150005	0.219547
		SEM	0.0888944	0.0932701	0.0876684	0.0810095	0.0764996	0.0798236	0.0652042	0.110005	0.0837999	0.0644181	0.116939	0.0240684	0.0623746	0.0865852	0.0785548	0.129553	0.152498	0.0666605	0.0977185	0.0943694	0.0617518	0.116943	0.134236	0.10247	0.0479664	0.0987523	0.0710177	0.0820493	0.0760951	0.0832531	0.0920077	0.113489	0.0768388	0.0611076	0.0799499	0.116472	0.0946733	0.0664999	0.17836	0.0757776	0.0679757	0.0962152	0.134849	0.0604615	0.0688871	0.117996	0.0406571
	7	Mean	0.15899	0.00735366	0.114673	0.0552235	0.0950473	0.120313	0.208287	0.217593	0.101466	0.217495	0.133629	0.108647	0.150016	0.195948	0.0397259	0.376981	0.0370567	0.129396	0.217136	-0.0138705	0.20402	0.171451	0.184509	0.0171617	0.161232	0.136421	0.174154	0.0397048	0.0973784	0.180412	0.174398	0.0583861	0.206541	0.0829961	0.0357973	0.0301425	0.247854	0.211148	0.0821773	0.0815157	0.316302	0.180537	0.130994	0.0539809	0.00747784	0.106634	0.0301334
		SEM	0.0579421	0.0479628	0.0773378	0.0531562	0.0545123	0.0623323	0.0737261	0.0466315	0.0660705	0.0511147	0.0340484	0.0569263	0.0448157	0.0576977	0.077216	0.054907	0.0668003	0.0515407	0.0607157	0.0486226	0.0760835	0.0742386	0.0718027	0.0564052	0.0713305	0.0604448	0.0536797	0.0508979	0.0651179	0.0777537	0.03771	0.0472238	0.0703893	0.058803	0.0394347	0.0416361	0.0454378	0.0865893	0.0764411	0.0592864	0.0569873	0.0771177	0.0300194	0.0932581	0.0878933	0.0605208	0.0378801
	8	Mean	0.0761903	0.283065	0.113223	0.138437	0.0882429	-0.0262716	0.167687	0.164487	0.22048	0.238752	0.13466	-0.0501205	0.118908	0.276993	0.0788	0.170689	0.296296	0.130363	0.345667	0.202688	0.0426403	0.132885	0.208301	-0.0678067	0.108657	0.0411216	-0.059811	0.279256	0.184615	0.0215127	0.182346	0.226387	0.268607	0.0149328	0.185537	0.132436	0.0941844	0.134775	0.104821	-0.0284769	0.0816325	0.0963875	0.205771	0.117305	0.0710514	0.0321879	0.0335501
		SEM	0.131109	0.184102	0.134665	0.105173	0.091497	0.118777	0.112363	0.0735203	0.132802	0.132925	0.0694981	0.0613632	0.175765	0.146898	0.0530403	0.0629802	0.130252	0.0427571	0.172244	0.127054	0.0536865	0.114235	0.0812014	0.109137	0.102381	0.0304314	0.0531771	0.059292	0.0986097	0.124575	0.0961221	0.093185	0.101961	0.0580784	0.143407	0.0953105	0.0981111	0.118494	0.0740952	0.083279	0.0514035	0.0917058	0.0888171	0.122004	0.0367565	0.101165	0.097019
	9	Mean	0.170302	0.181435	0.298003	0.0530025	0.232379	0.149521	0.0636387	0.209656	0.14839	0.0607949	0.177671	0.111062	0.114722	0.0838897	0.102052	0.0706414	0.163449	0.0134327	0.126324	0.0316372	0.151362	0.0994561	-0.0236056	0.0734298	0.16417	0.160503	0.0528629	0.154127	0.149546	0.179298	-0.0185721	0.109245	0.12932	0.052444	0.121817	0.123463	0.12298	0.00831511	0.181906	0.263662	0.0117539	0.134484	0.201764	0.181369	0.218437	0.157381	0.164766
		SEM	0.0858444	0.0924757	0.084083	0.0354564	0.0770203	0.0606956	0.0660982	0.0717809	0.0761666	0.0447906	0.0722599	0.0797866	0.0482671	0.0463863	0.0796268	0.052289	0.0707387	0.0593624	0.0546885	0.0530089	0.0380966	0.0585489	0.0508443	0.0836971	0.0597659	0.0500823	0.0478734	0.0613395	0.0719736	0.0839179	0.0458557	0.0705303	0.0501034	0.0515127	0.0611957	0.0627298	0.096427	0.0647394	0.107357	0.0689492	0.0582708	0.0862398	0.0700205	0.0773291	0.0538839	0.0671089	0.0826165
	10	Mean	0.0578387	0.124422	0.102966	0.122712	0.207674	0.11059	-0.0586822	0.128938	0.166061	-0.00167071	0.12548	0.228413	-0.003014	0.294322	0.198687	0.0856769	0.172422	0.175065	0.313639	0.355452	0.239696	0.0114723	0.321659	0.155521	0.129936	0.147264	-0.00265896	-0.00752946	-0.0421296	0.0347316	0.0443648	0.117508	0.0682566	0.26555	0.172269	0.0855576	0.255729	0.122996	0.0772627	0.179267	0.145265	0.168235	0.0557793	0.0638366	0.057485	0.108015	0.210895
		SEM	0.107439	0.157736	0.0872146	0.158105	0.118095	0.0623216	0.131498	0.0571763	0.0919375	0.0407862	0.0763347	0.0917763	0.10236	0.123946	0.038503	0.131431	0.139612	0.11247	0.0968746	0.173461	0.0587266	0.0774673	0.11835	0.0590026	0.129452	0.050101	0.117003	0.0382625	0.0447051	0.0814482	0.0639036	0.0741023	0.0598766	0.0934605	0.0816967	0.0908857	0.087994	0.094713	0.0454352	0.128636	0.089372	0.0573489	0.134851	0.068827	0.0622345	0.0836108	0.0552823
	11	Mean	0.115904	0.128903	0.0675262	0.0875577	0.134406	0.326796	0.0350133	0.156864	0.0483063	0.0456767	0.020069	0.117479	0.109387	0.0259193	0.0796412	0.157839	0.203408	0.189274	0.159651	0.0477476	0.126808	0.170298	0.0958609	0.0781554	0.247334	0.241154	0.193751	0.184744	0.0881464	0.0163893	0.180378	0.0313116	0.0702569	0.149489	0.108945	0.188237	0.103046	0.0546946	0.193284	0.231623	0.0593087	0.0140836	0.178595	0.136556	0.0637809	0.19051	0.0257707
		SEM	0.0781608	0.0798772	0.039094	0.0739377	0.0746638	0.138656	0.0583148	0.0634104	0.0625799	0.0480725	0.07863	0.0434908	0.0888564	0.0567102	0.0500556	0.0741987	0.0941812	0.0496299	0.0676515	0.0616584	0.0505401	0.0626504	0.085262	0.0231385	0.0757969	0.0836094	0.107048	0.0942801	0.0609529	0.0709856	0.0728566	0.0625629	0.0762431	0.0901778	0.078908	0.071737	0.0597644	0.0578577	0.0725993	0.0694627	0.0806573	0.087158	0.0543503	0.0837883	0.0736968	0.0860758	0.098046
	12	Mean	0.0352699	0.198815	0.0825774	0.10042	-0.0493109	-0.0532101	0.117994	0.120578	0.166835	0.0937485	0.119504	-0.0210717	0.1187	0.117586	-0.0663682	0.0276236	0.0212656	0.0215524	0.126964	0.0433219	0.36531	0.450995	0.144674	0.29432	0.399237	0.311809	0.230131	0.311422	0.26687	0.173269	0.210019	0.144928	0.127957	0.0586363	0.201872	0.0854354	0.130814	0.184993	0.0014403	0.242156	0.126224	0.0325469	0.0645927	0.10241	0.12582	0.182095	0.0142155
		SEM	0.0441001	0.0850276	0.09613	0.119047	0.102419	0.0765903	0.0893955	0.0721517	0.0809777	0.0797533	0.0553122	0.0797739	0.0540433	0.140874	0.0451435	0.0421547	0.0917082	0.0659728	0.0640782	0.0448865	0.16156	0.222318	0.174374	0.255327	0.214591	0.119681	0.167056	0.147055	0.146369	0.0869416	0.0867881	0.107375	0.0658038	0.157634	0.0925221	0.101395	0.0720367	0.105306	0.0521159	0.129881	0.0302218	0.076176	0.0665596	0.0990052	0.0533128	0.0466926	0.0513492
	13	Mean	0.250261	0.0453924	-0.00842613	0.205603	0.161998	0.0678469	0.203491	0.0403335	0.00555748	0.247772	-0.0426319	0.142964	0.00371143	0.274951	0.0394039	0.157437	0.114556	0.0714327	0.118612	0.209513	0.0621194	0.192323	0.126257	0.198203	0.141894	0.0979349	0.0434281	0.247483	0.250768	0.192101	0.190116	-0.0042276	0.151508	0.0837936	0.16086	0.0362184	-0.00490605	-0.0244196	0.049337	0.138513	0.149	0.297232	0.064356	0.0987041	0.0918679	0.134131	0.103923
		SEM	0.124252	0.107515	0.0757956	0.0899202	0.0631258	0.0484044	0.069255	0.0656744	0.0568532	0.0569818	0.0527173	0.0888227	0.0524598	0.0596811	0.0849306	0.0633433	0.0359632	0.0717667	0.0439083	0.135926	0.074327	0.134856	0.0853373	0.085079	0.0863302	0.0936521	0.0671948	0.126529	0.0950132	0.0859747	0.0734748	0.047742	0.0746942	0.046226	0.056783	0.086231	0.0197619	0.0230863	0.0455842	0.0760792	0.0654646	0.0837667	0.0553093	0.0572499	0.0619597	0.0687426	0.0851559
	14	Mean	0.0672358	0.0907868	0.152837	-0.000399535	0.0968265	0.111318	0.158568	0.21772	0.179085	0.0870329	0.0961444	0.155077	0.136485	0.162773	0.158038	0.180044	-0.0133851	0.00914372	0.0136335	0.154209	0.155127	0.0764409	0.0994152	0.204045	0.0701641	0.059946	0.168311	-0.0532116	0.118786	0.243387	0.0614304	0.136322	0.126786	0.0340868	0.185328	0.114733	0.0212415	0.23421	0.093735	0.129286	0.0624644	0.115887	0.119805	0.0456227	0.142302	0.0919483	0.123778
		SEM	0.0923482	0.0576628	0.102244	0.0453184	0.0746865	0.084512	0.0927347	0.118491	0.0837595	0.0628702	0.0608451	0.0812922	0.0441615	0.0951556	0.0512733	0.0713312	0.0632708	0.0475633	0.072077	0.0936977	0.099287	0.100811	0.0894381	0.0805171	0.081708	0.0560049	0.0688953	0.0601156	0.117442	0.107431	0.0374617	0.0993094	0.0983915	0.0866098	0.0916367	0.0870001	0.0828588	0.0956683	0.0626498	0.0738783	0.0950619	0.104599	0.0805479	0.0751569	0.0791585	0.0399184	0.0797672
	15	Mean	0.179942	0.206544	-0.00402595	0.123931	0.0224417	0.146932	0.21215	0.152243	0.178794	0.119971	0.0929166	-0.0259665	0.161006	0.0271015	0.192887	0.27559	0.134621	0.164407	0.105704	0.177252	0.213291	0.159673	0.114691	0.158079	0.0483705	0.125782	0.162476	0.0879121	0.125537	0.124136	0.259944	0.0675055	0.151401	0.0893641	0.208009	0.0731188	0.153186	0.232147	0.119987	0.106175	0.0804928	0.0917086	0.189321	0.110499	0.125852	0.175288	0.185599
		SEM	0.0905092	0.0614041	0.0285216	0.0702737	0.0525116	0.0831673	0.0953067	0.0638266	0.0745705	0.0698155	0.0660593	0.0476461	0.130698	0.0761459	0.0722909	0.0803348	0.0573602	0.0836274	0.0872095	0.0641572	0.0724023	0.0515571	0.0341328	0.0559613	0.072631	0.080469	0.0729486	0.0662321	0.0464142	0.0645399	0.0512237	0.0463235	0.091488	0.0652085	0.0688491	0.0857038	0.0596628	0.030514	0.0996854	0.0795912	0.052039	0.0454961	0.0408934	0.0610084	0.112486	0.07751	0.0818467
	16	Mean	0.263945	0.0599286	0.0778679	-0.0336411	0.0387033	0.185307	0.277236	0.106856	0.100908	0.0862927	0.0278692	0.119885	0.173761	0.151012	0.175185	0.0330782	0.15644	0.215901	0.159649	0.208004	0.233478	0.187074	0.356466	0.178113	0.230207	0.152598	0.250634	0.121747	0.162972	0.156324	0.246494	0.157105	0.274492	0.0860577	0.15467	0.132239	0.192556	0.185026	0.139636	0.182109	0.160452	0.121286	0.0736344	0.0281229	0.281478	0.00881171	0.164619
		SEM	0.14416	0.0519082	0.073845	0.06387	0.0743535	0.0712044	0.10159	0.101054	0.0609784	0.0529184	0.062493	0.086007	0.0828124	0.0734407	0.0834831	0.0759184	0.0645087	0.0931794	0.0884423	0.135519	0.0935415	0.0915421	0.110329	0.0544237	0.0848958	0.0509287	0.0894864	0.0655375	0.0856732	0.0849462	0.0636774	0.0551844	0.0752516	0.0756515	0.053245	0.113962	0.121011	0.101687	0.0630203	0.0843373	0.0446213	0.0982766	0.027719	0.0602791	0.0699463	0.0543838	0.0982084
	17	Mean	0.208567	0.116034	0.0775306	0.0359165	0.138449	0.129227	0.001669	0.133373	0.201599	0.296679	0.0323022	0.138657	0.193677	0.383372	0.227787	0.37308	0.463351	0.466545	0.516174	0.413149	0.526964	0.466291	0.519757	0.227649	0.298377	0.375152	0.221338	0.0805551	0.14692	0.306528	0.0109879	0.37971	0.200512	0.214712	0.318458	0.137216	0.173306	0.140654	0.235416	0.156324	0.0321563	0.165328	-0.076374	0.111544	0.131464	0.17444	-0.104634
		SEM	0.112113	0.124465	0.0900615	0.0580816	0.0789454	0.0724572	0.0620061	0.0546817	0.102431	0.0952796	0.0397315	0.0828787	0.037304	0.0919523	0.117203	0.288943	0.206773	0.271319	0.227473	0.26879	0.235792	0.292112	0.223451	0.220493	0.137193	0.0952095	0.128076	0.0893244	0.0838704	0.104553	0.0774347	0.0493303	0.0579693	0.0209669	0.0365219	0.1438	0.112573	0.14296	0.197808	0.102804	0.0933961	0.0468321	0.0832536	0.0786088	0.0685041	0.0565442	0.11539
	18	Mean	0.0565422	0.118611	0.106824	0.0795048	0.133491	0.138957	0.0953917	0.163876	0.148072	0.221123	0.152826	0.249089	0.226328	0.281209	0.286217	0.192375	0.220367	0.275078	0.133388	0.148279	0.309799	0.177591	0.29121	0.131302	-0.0402566	0.14444	0.271824	0.130607	0.118354	0.0588375	0.0359103	0.249867	0.141129	0.202125	0.147864	0.0726917	0.175864	0.16784	0.0606706	0.20207	0.115543	0.188266	0.105881	0.111308	0.108786	0.193099	0.0731311
		SEM	0.0593068	0.0949145	0.0645636	0.0785681	0.0604382	0.0660646	0.0552765	0.0778961	0.079232	0.0718119	0.0634625	0.0774449	0.0827727	0.0782079	0.0981052	0.0906436	0.0995479	0.0812068	0.075677	0.0528605	0.0864618	0.0730992	0.094609	0.0570696	0.0440733	0.0623796	0.0838139	0.0437725	0.0493956	0.0624726	0.0676817	0.0488517	0.0652346	0.0576514	0.0518402	0.0614651	0.0344927	0.0534374	0.0471399	0.0676823	0.0460289	0.0648573	0.0884971	0.0445752	0.0694005	0.0411311	0.0416415
	19	Mean	0.111427	0.257821	0.215632	0.123356	0.145422	0.182487	0.130205	0.0387693	0.106104	0.17154	0.279619	0.294605	0.17215	0.347801	0.375431	0.583458	0.663726	0.755062	0.633727	0.677288	0.457959	0.399719	0.139999	0.375847	0.261518	0.207569	0.238776	0.248908	0.386195	0.269803	0.108429	0.291595	0.166612	0.110767	0.136772	0.0616114	0.0937758	0.237582	0.179859	0.208412	0.196181	0.0187066	0.178522	0.1489	0.234903	-0.00679821	0.150595
		SEM	0.0542563	0.0601834	0.060125	0.0800919	0.0690938	0.0865529	0.0146832	0.0798578	0.122331	0.0589598	0.0873188	0.103563	0.0559011	0.222484	0.227343	0.24853	0.23802	0.24547	0.251154	0.204991	0.231639	0.142515	0.0885291	0.150887	0.0957111	0.068265	0.0723279	0.0875274	0.0551451	0.0341474	0.101345	0.0817826	0.104238	0.0589682	0.0964799	0.0364854	0.0853694	0.154438	0.0812984	0.0372015	0.0948831	0.0663401	0.0811418	0.0872236	0.10957	0.0539168	0.0603694
	20	Mean	-0.0538553	0.145217	0.143989	0.173484	-0.0118325	0.11991	0.117198	0.123429	0.051247	0.0744591	0.165056	-0.024287	0.114292	0.246014	0.597362	0.835262	1.03365	0.972385	0.799628	0.767252	0.47469	0.425084	0.368758	0.441292	0.403966	0.419624	0.26966	0.347896	0.22342	0.340218	0.273861	0.44305	0.185108	0.0795379	0.164757	0.0585809	0.187388	0.144352	0.149819	0.191367	0.131701	0.214923	0.0836504	0.127593	0.102791	0.151183	0.150718
		SEM	0.0601111	0.0576628	0.0530091	0.0749977	0.0386582	0.0730094	0.0608834	0.0567963	0.0722574	0.0719865	0.0369642	0.0596953	0.0587014	0.10839	0.116785	0.196421	0.221879	0.257903	0.258832	0.211089	0.124979	0.135524	0.0728319	0.108802	0.13188	0.126608	0.0695715	0.0931548	0.0939017	0.0843256	0.133412	0.0702838	0.046204	0.0395756	0.0609801	0.0714406	0.0926923	0.0903809	0.0456085	0.0911685	0.0686024	0.056688	0.0499971	0.0805709	0.0770431	0.0830656	0.0825446
	21	Mean	0.224754	0.0718996	0.261518	0.299411	-0.0356123	0.0470023	0.221184	0.36662	0.110741	0.162206	-0.0246059	0.019421	0.259075	0.370836	0.891569	0.57841	0.720607	1.29223	0.971304	0.750643	0.48895	0.429883	0.295918	0.225519	0.192333	0.219727	0.21921	0.295851	0.274376	0.234475	0.187849	0.0337576	0.104702	0.0956843	0.303879	0.236413	0.101563	-0.0231102	0.130769	0.00908436	0.169115	0.178724	0.153962	-0.0172069	0.214982	0.0645465	0.0588656
		SEM	0.0958326	0.0522459	0.170698	0.199322	0.0776755	0.145333	0.188968	0.127253	0.215275	0.0682198	0.118416	0.0842961	0.0926162	0.105811	0.382735	0.349516	0.134526	0.51717	0.315398	0.160334	0.190029	0.312007	0.0811503	0.142238	0.0518786	0.178693	0.121634	0.129426	0.0952995	0.094206	0.135519	0.0789208	0.0604306	0.0915895	0.0870793	0.0667576	0.0844102	0.0504571	0.102209	0.0991621	0.11781	0.0641489	0.0841774	0.074025	0.0292327	0.065928	0.143263
	22	Mean	0.180542	0.245574	0.242419	0.23842	0.146439	0.118043	0.00179781	0.208438	0.195408	0.189645	0.209285	0.0485363	0.202374	0.40273	0.955019	0.990052	1.30812	1.12055	0.857871	0.675121	0.648406	0.421838	0.405852	0.241492	0.332809	0.281031	0.317026	0.465835	0.38849	0.199265	0.268832	0.134314	0.120481	0.23792	0.179822	0.192513	-0.00534814	0.199979	0.136632	0.246322	0.0737204	0.114247	0.202253	0.0987936	0.200603	0.0752153	0.313304
		SEM	0.0737064	0.0895114	0.0957969	0.123187	0.070315	0.0920077	0.0724546	0.0841687	0.0467708	0.0950283	0.0965074	0.046068	0.111927	0.1626	0.182202	0.244138	0.199923	0.229735	0.255916	0.229091	0.129217	0.0721903	0.127197	0.171262	0.068792	0.0978426	0.114605	0.112174	0.127448	0.129031	0.101003	0.0638275	0.0627482	0.0734241	0.0416277	0.0938587	0.0407074	0.0888424	0.081308	0.0605728	0.0649366	0.0615	0.052142	0.0655278	0.041973	0.074468	0.0896616
	23	Mean	0.144188	0.0611135	0.129565	0.103871	0.102495	0.166017	0.259992	0.136027	0.10291	0.114066	0.219484	0.153035	0.21752	0.331865	0.583893	0.773425	0.877102	0.843168	0.833915	0.703232	0.711882	0.592284	0.357107	0.388	0.289113	0.394387	0.253979	0.253536	0.264289	0.220891	0.265782	0.107291	0.265983	0.295391	0.102907	0.14688	0.273423	0.120991	0.138789	0.0660968	0.218941	0.0772548	0.188836	0.15302	0.0973865	0.142337	0.117501
		SEM	0.061681	0.0657631	0.0348522	0.0318817	0.0873214	0.0551487	0.0983667	0.0437389	0.077145	0.0841444	0.0614112	0.0646411	0.0658539	0.0600703	0.130028	0.14282	0.167349	0.157189	0.114029	0.157368	0.140344	0.111023	0.121193	0.0697524	0.0899037	0.0645934	0.0487323	0.0551701	0.0516959	0.090152	0.0492251	0.075168	0.0730112	0.089787	0.0351749	0.0565236	0.0578038	0.0730944	0.0844316	0.0775879	0.0472284	0.0583463	0.0711913	0.0613003	0.0360752	0.0632257	0.0861242
	24	Mean	0.104756	0.197946	0.187652	0.0131853	0.0790452	0.110881	0.157753	0.0683789	0.068428	0.0458824	0.0806095	0.067628	0.073065	0.274336	0.581506	0.903598	0.981457	0.910684	0.728466	0.538294	0.605884	0.528524	0.582982	0.441229	0.375397	0.300751	0.376628	0.301765	0.184268	0.246755	0.0807039	0.147059	0.234909	0.142318	0.293064	0.246586	0.0714062	0.308473	0.163896	0.291322	0.031179	0.20161	0.0998199	0.335692	0.149151	0.313826	0.0658836
		SEM	0.0593749	0.0808819	0.0588463	0.0666795	0.0649195	0.0719478	0.0844782	0.0637398	0.0781116	0.0947189	0.065286	0.067005	0.0749515	0.130322	0.175844	0.267294	0.239913	0.222962	0.162501	0.133182	0.154189	0.140163	0.102105	0.132504	0.120895	0.12639	0.0757053	0.0631205	0.0813622	0.0686677	0.0772371	0.0476691	0.111711	0.0588074	0.0906731	0.0777411	0.057087	0.0673599	0.0686553	0.0820778	0.0891683	0.0965494	0.0504466	0.0712613	0.074015	0.108795	0.0497052
	25	Mean	0.138726	0.133583	0.184532	0.217909	0.214434	0.147247	0.122799	0.207906	0.0595505	0.285023	0.166468	0.119683	0.0853231	0.205982	0.458719	0.742496	0.698339	0.761656	0.581603	0.526815	0.49094	0.416767	0.373269	0.406648	0.281711	0.370081	0.31752	0.302483	0.323185	0.33053	0.261984	0.191932	0.303797	0.215089	0.232742	0.276895	0.198298	0.0579893	0.186964	0.141751	0.249657	0.0798739	0.19339	0.194415	0.107405	0.195517	0.234854
		SEM	0.0531789	0.0562625	0.0693842	0.0760147	0.120769	0.0650653	0.0507857	0.0794513	0.0600217	0.0562802	0.0701332	0.0718848	0.0604887	0.068158	0.101603	0.165903	0.146629	0.176764	0.156836	0.132826	0.129687	0.115067	0.067606	0.142908	0.0973915	0.107199	0.0480938	0.0743629	0.093567	0.0700122	0.0883703	0.0743751	0.0734005	0.0745724	0.0647824	0.0503294	0.0566051	0.0830801	0.0808925	0.0792636	0.0654661	0.0691612	0.0474397	0.104979	0.0549299	0.0682251	0.0705227
	26	Mean	0.143508	0.0693468	0.235682	0.180708	0.0435523	0.0569782	0.0639411	0.124289	-0.000956301	0.0908339	0.20945	0.197275	0.204759	0.284459	0.512663	0.745546	0.641442	0.622448	0.580644	0.603296	0.478443	0.374492	0.418351	0.144895	0.282104	0.309541	0.0642038	0.296844	0.274434	0.234717	0.193888	0.25151	0.138298	0.203636	0.0818724	0.0536471	0.0852245	0.109651	0.128227	0.124538	0.144008	0.0325138	0.0957847	0.195759	0.169286	0.101602	0.192976
		SEM	0.049557	0.0819937	0.0791664	0.0594205	0.0638751	0.0344341	0.0791769	0.0548342	0.0352817	0.0618832	0.0941312	0.0915638	0.0676722	0.104515	0.222647	0.24801	0.218202	0.211288	0.219598	0.144052	0.130135	0.105092	0.0930544	0.091384	0.0579499	0.135294	0.0977437	0.118907	0.0922161	0.0836275	0.0892981	0.0891318	0.0873291	0.0835027	0.0410723	0.0735465	0.0656335	0.0663977	0.0700631	0.0946122	0.0798092	0.0385497	0.106689	0.0830247	0.0814081	0.0477467	0.0804162
	27	Mean	0.290982	0.194951	0.100128	0.209181	0.0987985	0.103473	0.106475	0.121956	0.116316	0.0702239	0.127768	0.226547	0.242498	0.289831	0.635431	0.779839	0.717347	0.815078	0.931051	0.590918	0.598559	0.717166	0.608158	0.519288	0.465219	0.505458	0.636341	0.423957	0.305204	0.199576	0.140553	0.243738	0.35722	0.22557	0.206226	0.296611	0.344269	0.442502	0.345835	0.317734	0.171714	0.230348	0.155698	0.211514	0.203139	0.175477	0.3778
		SEM	0.0924494	0.0661293	0.0540425	0.0841195	0.0379363	0.0461668	0.0993992	0.0877106	0.0817915	0.0635556	0.10057	0.0986417	0.0691407	0.0969641	0.15305	0.208086	0.244002	0.336557	0.245374	0.238544	0.200889	0.219931	0.206245	0.19019	0.242592	0.129813	0.164172	0.165577	0.118702	0.0945339	0.061403	0.0849838	0.100802	0.0483536	0.0862348	0.0938221	0.141334	0.0994864	0.125635	0.12816	0.0999067	0.102477	0.0602423	0.0745176	0.164601	0.15703	0.0806256
	28	Mean	0.116343	0.104728	0.151654	0.161792	0.120927	0.091986	-0.0776652	0.113793	0.217706	0.14566	0.127655	0.0920357	0.18491	0.431691	0.615006	0.692277	0.652665	0.605043	0.736809	0.674502	0.503644	0.519299	0.336613	0.359012	0.202726	0.326014	0.198321	0.266308	0.127379	0.152234	0.221051	0.0974357	0.162988	0.160726	0.288668	0.122627	0.132577	0.0671306	0.288078	0.0465412	0.259486	0.0761265	0.0195696	0.201749	0.170325	0.103455	0.202725
		SEM	0.0576669	0.0884628	0.0877692	0.041704	0.0563587	0.0634431	0.0802031	0.0930326	0.0440497	0.0574219	0.0648198	0.0781881	0.0496893	0.125164	0.151987	0.171321	0.108249	0.154092	0.19272	0.154189	0.15382	0.198148	0.0795006	0.139163	0.077814	0.10477	0.079302	0.0600967	0.0369753	0.0453321	0.101966	0.0584738	0.0558546	0.05523	0.0522645	0.0544061	0.0481653	0.0606767	0.0629008	0.047337	0.0515484	0.0978585	0.0644352	0.0828606	0.0557029	0.0922958	0.105526
	29	Mean	0.141142	0.23284	0.255156	0.218607	0.14396	0.105079	0.106046	0.250068	0.199743	0.114012	0.0362836	0.167365	0.227896	0.401261	0.70207	0.892149	0.942065	1.11008	0.843905	0.887063	0.735177	0.632989	0.44696	0.451474	0.364963	0.333932	0.352082	0.438615	0.385388	0.185602	0.217077	0.155554	0.138829	0.145099	0.210911	0.134205	0.251631	0.249425	0.198895	0.130103	0.22404	0.121075	0.263045	0.172449	0.154227	0.174545	0.1847
		SEM	0.0619857	0.0641106	0.0729272	0.061309	0.0575448	0.0527606	0.0716996	0.0875006	0.0370679	0.0502825	0.0428366	0.0737515	0.0783293	0.152948	0.181086	0.21517	0.207138	0.187113	0.208588	0.149841	0.139119	0.162182	0.142758	0.0899695	0.106282	0.113105	0.0645009	0.0822996	0.132632	0.0724918	0.0532798	0.0765238	0.0635991	0.0678523	0.0906337	0.0521452	0.0818346	0.0697913	0.0886499	0.0440929	0.0866176	0.0684876	0.0575815	0.0775645	0.0802175	0.0737389	0.0690275
	30	Mean	0.133049	0.223179	0.0983175	0.0646959	0.182327	0.125841	0.0457508	-0.000546126	-0.0120695	0.0971554	0.237891	-0.0792096	0.248423	0.487622	0.883454	1.01641	1.35835	0.90623	0.940708	0.733263	0.636436	0.438239	0.411816	0.472501	0.293943	0.419202	0.306943	0.116692	0.244823	0.126567	0.30032	0.243702	0.179835	0.151851	0.164503	0.266852	0.125288	0.135826	0.0902977	0.112416	0.284078	0.0751415	0.214509	0.180139	0.191472	0.13712	0.221347
		SEM	0.0788866	0.0895146	0.102296	0.0838792	0.0958417	0.0608696	0.0786761	0.0851478	0.0422836	0.0354445	0.0579001	0.0973178	0.110882	0.139759	0.313126	0.275932	0.288056	0.365801	0.233316	0.245792	0.0865622	0.142842	0.0874359	0.0925357	0.107104	0.109796	0.112506	0.0740672	0.0589744	0.112623	0.0528835	0.0741009	0.0811081	0.052526	0.136274	0.061333	0.0579534	0.0502464	0.106331	0.118137	0.0910588	0.0565542	0.129377	0.0819539	0.0406574	0.0870053	0.138543
	31	Mean	0.129388	0.0816929	0.105337	0.060203	-0.0347607	0.00724336	0.141826	0.0295617	0.241222	0.0395884	-0.00941977	0.298074	0.0481109	0.410803	0.532238	0.350651	0.43756	0.397952	0.219304	0.3455	0.477383	0.359994	0.344107	0.157459	0.155287	0.325933	0.287953	0.298705	0.165211	0.233993	0.161938	0.08774	0.15005	0.0789103	0.0117987	0.09586	0.358608	0.165316	0.200873	-0.00609068	0.114671	-0.00753867	0.0937691	0.19693	0.0224627	0.11942	0.160087
		SEM	0.124838	0.0600147	0.0898226	0.0727498	0.0355884	0.161502	0.103365	0.129798	0.120249	0.0334823	0.0867246	0.1662	0.07985	0.12282	0.179482	0.0796238	0.159912	0.13977	0.0938106	0.12325	0.125875	0.0966436	0.0813616	0.086162	0.0893709	0.147682	0.140851	0.121057	0.0163896	0.112258	0.116331	0.0829224	0.0621134	0.130483	0.0755797	0.0464132	0.131342	0.0860563	0.085196	0.095754	0.0443912	0.115819	0.0485189	0.0671965	0.0902944	0.158874	0.0795327
	32	Mean	0.340141	0.307076	0.310313	0.270026	0.0890503	0.237537	0.239572	0.103745	0.266784	0.173859	0.124775	0.0977487	0.3308	0.38454	0.393829	0.614273	0.413086	0.67747	0.682691	0.256599	0.412199	0.532965	0.307843	0.26112	0.28423	0.17593	0.227923	0.349218	0.125848	0.216955	0.179702	0.104107	0.0732361	0.0794429	0.200799	0.0811207	0.0518595	0.0659374	0.138535	0.0459462	0.208055	0.119232	0.141845	0.161597	0.236833	0.0398353	0.050247
		SEM	0.174919	0.172684	0.0806629	0.0974089	0.0685268	0.0735715	0.0580325	0.0666156	0.0577984	0.117781	0.0532596	0.0539838	0.065891	0.189228	0.202346	0.257407	0.227971	0.262876	0.169367	0.114075	0.130843	0.164315	0.0625859	0.12608	0.205633	0.0496461	0.127424	0.100686	0.0749075	0.0882562	0.0757285	0.0748979	0.0781179	0.073421	0.0758121	0.0749078	0.10493	0.058893	0.0693182	0.0683885	0.0606745	0.0961444	0.0585238	0.137226	0.0627857	0.0919181	0.113227
	33	Mean	0.13936	0.0512188	0.152006	0.252585	-0.0749069	0.207823	0.072148	0.161235	0.0426086	0.217461	-0.0410539	0.151317	0.23848	0.652065	0.921551	1.11087	0.969939	0.831744	0.743538	0.510043	0.659744	0.605414	0.44555	0.468973	0.451463	0.387469	0.209178	0.38217	0.289901	0.187792	0.234516	0.0585595	0.282672	0.291522	0.268808	0.116707	0.198716	0.146553	0.201327	0.178331	0.186245	0.171268	0.258144	0.162535	0.0691239	0.138798	0.146844
		SEM	0.04589	0.0732566	0.131916	0.0651616	0.0526387	0.068887	0.0483005	0.0629884	0.0717431	0.0573296	0.0667063	0.109818	0.0565241	0.0842836	0.239724	0.304114	0.236813	0.284051	0.225465	0.190547	0.148137	0.192399	0.157116	0.166035	0.156649	0.122581	0.134839	0.11317	0.0713637	0.0730576	0.0942694	0.0747245	0.0886061	0.074189	0.0615315	0.0527869	0.0817511	0.0390353	0.0316688	0.0733075	0.0599496	0.0670677	0.0507803	0.0515238	0.0280829	0.0910044	0.0551371
	34	Mean	0.0428283	0.170584	0.109896	0.249558	0.199303	0.256323	0.391999	0.213211	0.158332	0.106713	0.185416	0.250529	0.187848	0.493193	0.735253	0.891837	0.976911	0.644202	0.734765	0.657055	0.668985	0.408904	0.398918	0.348796	0.329887	0.389601	0.217574	0.107088	0.3311	0.211997	0.101324	0.165022	0.123094	0.0991481	0.205685	0.0342194	0.0849605	0.122229	0.194039	0.179783	0.149821	0.0576563	0.0344722	0.0757677	0.228952	0.227037	0.20143
		SEM	0.0267891	0.0690768	0.067524	0.148125	0.116828	0.0978679	0.127934	0.0945876	0.081082	0.109473	0.0834344	0.0650903	0.0861334	0.141103	0.123693	0.154497	0.208315	0.158293	0.181745	0.206888	0.176501	0.0996413	0.115446	0.0639658	0.0672062	0.116036	0.0829601	0.0545769	0.0618393	0.076676	0.0792351	0.119467	0.0465096	0.0768633	0.0779171	0.070355	0.0892275	0.0714508	0.0768648	0.0489234	0.0613253	0.0762435	0.0548704	0.0384749	0.0596165	0.105181	0.105185
	35	Mean	0.00644413	0.0918388	0.144674	0.192625	0.0171018	0.140589	0.114939	0.132526	0.0844139	0.241306	0.0695865	0.142334	0.251706	0.342056	0.787703	1.09785	1.14205	1.19431	0.985202	0.676503	0.657562	0.693632	0.737873	0.486838	0.431008	0.413183	0.439724	0.41883	0.21784	0.261999	0.194853	0.206214	0.30978	0.245434	0.215448	0.292851	0.210436	0.142675	0.234993	0.10703	0.135948	0.184257	0.16505	0.0599718	0.0995188	0.0461066	0.265387
		SEM	0.0580444	0.0417502	0.0787988	0.0614655	0.0675336	0.0970176	0.0930827	0.0790903	0.0738606	0.0339074	0.0770053	0.101731	0.102898	0.185268	0.152808	0.214106	0.155394	0.28389	0.234835	0.166876	0.0948744	0.112632	0.13312	0.0594197	0.110935	0.121952	0.086233	0.115858	0.0681814	0.0706805	0.0685053	0.0762914	0.0772772	0.0844115	0.0667007	0.0571335	0.0628729	0.0841722	0.0644207	0.0813815	0.0731585	0.0835421	0.11447	0.0877652	0.0744049	0.0566879	0.128289
	36	Mean	0.159706	0.230085	0.18556	-0.034858	0.00667488	0.0590244	0.227419	0.213243	-0.169247	0.259195	0.151169	0.02278	0.135582	0.779639	1.45085	1.11071	1.3169	1.06212	0.513807	0.620388	0.740216	0.650321	0.495802	0.779786	0.542886	0.547321	0.229098	0.394141	0.0971499	0.260455	0.234685	0.119298	0.189054	0.137332	0.328821	0.186619	-0.146063	0.166588	0.0719595	0.219439	-0.0700271	0.129508	0.266497	-0.0243995	0.194111	0.443319	0.170807
		SEM	0.0698098	0.209125	0.0475531	0.169982	0.16319	0.103745	0.214065	0.206822	0.133995	0.0883283	0.129591	0.117668	0.0942891	0.330351	0.353511	0.307416	0.34895	0.346812	0.0995578	0.344869	0.289217	0.121965	0.162387	0.276281	0.301422	0.0733656	0.130924	0.108313	0.0714155	0.143464	0.111487	0.0661341	0.107435	0.110874	0.16849	0.157772	0.0684608	0.237014	0.0770472	0.0563181	0.0782541	0.138816	0.171577	0.0155819	0.101802	0.0824364	0.0719675
	Average stimulus response [Inferred spike rate]
	T5
		0.00026974	0.00156736	0.00154708	0.000969786	0	0.00297684
		0.0019064	0.00110694	0.000557879	0.00313648	0.000885559	0.0130844
		0.00128035	0.00152554	0.00337119	0.00495157	0.0288397	0.00638274
		0.0357297	0.0510455	0.0480612	0.0589802	0.0495237	0.0511151
		0.0382279	0.0345286	0.0580809	0.0395484	0.0598986	0.0603656
		0.0194597	0.0291924	0.0584288	0.0479031	0.0680479	0.0745483
[truncated: 14 more columns]

## Sheet: ED5c
	Average stimulus response [Inferred spike rate]
		M02, Cell 198							M04, Cell 163
		0.00489833	0.00412632	0.00955983	0.00835266	0.0024128	0.00605724		0.000517643	0	0	0.00026346	0.000118738	0
		0.00518295	0.00660679	0.00870744	0.011122	0.00153631	0.00325145		0	0	0	0	0.000562588	0
		0.00178889	0.00634428	0.00427849	0.00369435	0.00686507	0.00694578		0	6.52409e-05	0	0	0	0.000465771
		0.00187026	0.00242213	0	8.10492e-05	0.000562624	0.00133991		0.0022275	0.00388001	0.00531074	0.00544644	0.00699138	0.00130463
		0.00145375	0.000244939	0.00245591	0.00134242	0.000626367	0.00196604		0.00300257	0.00941333	0.00486104	0.00229888	0.00175668	0.000222036
		0.000382602	0.00182359	0.000742205	0.00288462	0.000883382	0		0.00128873	0.00161266	0.00468247	0.00160733	0.00374502	0.00331886
		M07, Cell 93							M09, Cell 29
		0.00246513	0.00524082	0.00371864	0.00631184	0.00755524	0.00532288		0.00164234	0.00173354	0.00501263	0.000155166	0	0
		0.00798244	0.00761735	0.00267972	0.0144162	0.00597213	0.00404295		0.00290611	0.000489275	0.00100751	0.00114344	0	0.00155494
		0.010888	0.00365959	0.00480331	0.00391103	0.00694559	0.0121733		0.00139959	0.000198256	0.00283164	0.000286247	0	0.00015458
		4.71892e-05	0	0.00144444	0.000893996	0.000965321	0.00261197		0.00649481	0.00917263	0.00167499	0.011225	0	0.00610586
		0.000776546	0.0028425	0	0.001175	0.000812445	0.00462509		0.00599926	0.00495406	0.00481936	0.0142318	0.00939825	0.0104717
		0	0.000318119	0.00361412	0.00877462	0.000901424	0.00206448		0.00774612	0.0173406	0.00169739	0.0182936	0.00145199	0.00280945
		M09, Cell 61							M10, Cell 71
		0.0029026	0.00185292	0.00698364	0.00264329	0.00267304	0.00189252		8.68157e-05	0.00192162	0.003463	0.000722225	0.000318694	0.000711628
		0.00985481	0.00024174	0.00308563	0.00740623	0.00490797	0.00860207		0	0	0.000388297	0.000264449	0.00238183	0
		0.00491602	0.00527766	0.00325406	0.0057863	0.00557783	0.00241922		0	0	0.000344684	0	0	0.000507718
		0.00100902	0	0.000931508	0	0.000232567	0.00158899		0.000589753	0	0.00571645	0.00612124	0.00283539	0.00179475
		0.00411545	0.00787449	0.000554009	0.00151011	0.00055853	0.00190587		0.000752298	0.00275019	0.00224124	0.00553336	0.00418238	0.00686002
		0.00172081	0.000281026	0.00617314	0	0	0.00384131		0.000345977	0.00312547	0.00264795	0.00365437	0.00151982	0.00396906

## Sheet: ED5d
	Average stimulus response of 'go' preferring neurons on first stimulus presentation T5									Average stimulus response of 'nogo' preferring neurons on first stimulus presentation T5
		0.0127718	0.00725797	0.00649136	0.00652415	0.00819335	0.0051698				0.00144958	0.00125065	0.00291709	0.00209658	0.00118621	0.00199473
		0.00913732	0.00723879	0.00908662	0.00646135	0.00619895	0.00779457				0.000764807	0.00392431	0.00155701	0.00194868	0.00319132	0.00187252
		0.00964535	0.00669541	0.00734255	0.00640137	0.00774914	0.00639952				0.00215519	0.00464524	0.00328017	0.000918485	0.001198	0.00194239
		0.00170971	0.00304868	0.00235654	0.00337271	0.00257915	0.00294467				0.00581149	0.00669111	0.00439802	0.00728096	0.0105195	0.00776236
		0.00176504	0.00330395	0.00194799	0.00243658	0.00169771	0.00135884				0.00974647	0.00290399	0.00635928	0.00997223	0.00527316	0.00526118
		0.0042469	0.00183535	0.00221506	0.00255657	0.00408994	0.00154296				0.00668287	0.00391306	0.0027813	0.00623532	0.00624804	0.0062322

## Sheet: ED5e
	Average stimulus response [Inferred spike rate]
	Mouse M10		T1							T2		T3		T4				T5							T6			T7							T8
	Cell 5		0.0123074	0.0035765	0.0113034	0.00451007	0.0107202	0.00609954		0.0426618		0.0181152		0.0296853	0.016067	0.0247224		0.0128166	0.0125768	0.0197076	0.0206081	0.01903	0.0160008		0.0186618	0.00586574		0.0449543	0.0236079	0.041494	0.00721157	0.0108842	0.00383022		0.0414376	0.0660137	0.0409593	0.024455	0.0188507	0.00529645
			0.0210856	0.0585519	0.00804246	0.000663377	0.0159917	0.0085595		0.0140897		0.0189215		0.0424068	0.0364175	0.0235992		0.0166233	0.0238539	0.0197954	0.0208457	0.0216618	0.00954968					0.045168	0.0420338	0.045677	0.0168707	0.00666712	0.00765005		0.010184	0.0441199	0.0712947	0.00770006	0.00222739	0.00976642
			0.0105367	0.0247504	0.00620613	0	0.00613307	0.0183954				0.0195961		0.0282565	0.0369281	0.0143185		0.00758707	0.00907593	0.013016	0.00856298	0.0117063	0.017064					0.0379293	0.0257574	0.0314716	0.0149508	0.00380204	0.00386177		0.043917	0.0464944	0.0729091	0.0147065	0.00120563	0.00710493
			0.0171937	0.0170275	0.00300194	0.0128868	0.0126935	0.0224887				0.0169386		0.0134851	0.0121904	0.0058366		0.00130695	0.00482617	0.0038181	0.0103341	0.00284805	0.00800424												0.0288421	0.0724872	0.048184	0.00453454	0.010935	0.00771357
			0.0206956	NaN	NaN	0.0130787	0.000183419	0.00690717				0.00633907		0.00051495	0.00714392	0.0109517		0.000949752	0.0109752	0.00534462	0.0040133	0.00715365	0.00233211												0.0181718	0.0811506	0.131155	0.00411112	0.0136095	0.0196621
			0.0020324	0.0017049	0.00819083	0.020217	0.00313919	0.0427042				0.0171281		0.0106635	0.00440321	0.0115907		0.0100582	0.00788603	0.00667565	0.00371295	0.00896416	0.00565113												0.0457264	0.0678523	0.032918	0.0254271	0.00231827	0.0191217

## Sheet: ED5f
	Average stimulus response [Inferred spike rate]
	Mouse M10		T1							T2		T3		T4				T5							T6			T7							T8
	Cell 67		0	0.00346182	0.00152764	0.00222928	0.00117812	0.00171548		0.00262566		0.00170977		0.00719544	0.00724998	0.0158395		0.00169209	0.0012043	0.00128515	0.0108749	0.00441192	0.00294293		0.00333467	0.0259521		0.00251167	0.00335381	0.00189452	0.0104362	0.00604972	0.00349342		0	0.00140515	0.00125549	0.006362	0.00409868	0.0114513
			0	0	0.000358487	0.00212411	0.00289784	0.00408257		0.000961444		0.00191383		0.00560436	0.00202446	0.0079405		0.00115524	0.00126977	0.00388891	0.00237223	0.00341848	0.00064341					0.00251221	0.00250602	0.00243498	0.00840635	0.017413	0.0109263		0	0.00125195	0	0.0152661	0.00204193	0.0028303
			0.00277869	0.0011702	0.0013377	0.00150042	0.00176389	0.00314055				0.00226316		0.00912825	0.0108076	0.00587051		0.00117935	0.000634231	0.000274679	0.00394206	0.00261728	0.00274579					0.00267733	0.00243485	0.00521924	0.00601652	0.0133921	0.0146615		0.000569131	0.00162358	0.000556711	0.000984811	0.0232864	0.0231104
			0	0.00249538	0.00184876	0.00172846	0.000187432	0.00388872				0.00266639		0.0186379	0.0213458	0.0476934		0.0522428	0.0427712	0.0641804	0.0337956	0.0578559	0.065928												0	0.00247906	0	0.00289944	0.0166722	0.00725205
			0.00225392	NaN	NaN	0.00207313	0.00100804	0.00307702				0.000887032		0.0248082	0.0189037	0.0195339		0.0463017	0.0315614	0.0408672	0.0386247	0.0863437	0.06577												0.000792006	0	0	0.00293734	0.0118926	0
			0.00135897	0	0	0	0.00167353	0				0.00123763		0.0304764	0.0111616	0.0388554		0.0524669	0.0607955	0.0394243	0.0227841	0.0442185	0.0552667												5.15819e-05	0.000461173	0.00139016	0.0483055	0	0.0247195

## Sheet: ED5g
	Average stimulus response [Inferred spike rate]
	Mouse M11		T1							T2			T3							T4							T5							T6		T7				T8
	Cell 130		0.00200256	0.0046445	0.00796367	0.00514862	0.00429791	0.00734315		0.00203525	0.00253521		0.00251624	0.00247911	0.00164408	0.00133764	0.00039559	0.002183		0.000127005	2.06202e-06	0.000260861	0.000734541	0.00133383	0.00105211		0.00329674	0.000342997	0.000919697	0.000222959	0.0020988	3.10436e-06		0.000783582		0.00202385	0.00246494	0.00172124		0.00191441	0.00174897	0.000270549	0.00185414	0.000737073	0.0012504
			0.00639122	0.00248513	0.00390515	0.00292307	0.00514686	0.0039881												0.000512509	0.000167877	0.000165434	0.00242335	0.00131894	0.000550179		0	0.00487596	0.00442471	0.00178316	0.00290714	0.00112803		0.00434656		0.00145406	0.000163023	0.00249181		0.00156866	0.000113425	0.000142925	0.00235712	0	0.00204516
			0.00635193	0.00208705	0.00253139	0.00495706	0.00227016	0.0061262												0.000934962	0.00048799	0	0	0.00166649	0.00291201		0	0.000522059	0.000277821	0.00167807	0.00313326	0.00272688				0.00170903	0.000299082	0.000126848		0.000391785	0.000599687	0	0.000528936	0.000583277	0.000401432
			0.00362433	0.00326776	0.00557527	0.00201401	0.00275323	0.0072964																			0	0.00193892	0.00150762	0	0.00213398	0.000665216				0.00747302	0.0103466	0.00642176		0.00500739	0.00736558	0.0123436	0.00425974	0.00641838	0.0111597
			0.00399965	0.00409413	0.00492326	0.00430064	0.00664109	0.00420435																			0.00537964	0.00127875	0.000503328	0.00562917	1.25622e-05	0.00181867				0.00590842	0.00557323	0.00486084		0.00583575	0.00791487	0.009242	0.00934255	0.00980594	0.00765244
			0.00314606	0.0082647	0.00935925	0.00345767	0.00203245	0.00393961																			0.000532128	0.00250908	0.00302237	0.00446762	0.000691848	0.00016632				0.00282334	0.00561675	0.00538484		0.00969692	0.00803151	0.00841903	0.0096755	0.00418664	0.00801462
