# Supplementary material for: Mouse prefrontal cortex represents learned rules for categorization
Source: Nature. 2021 Apr 21;593(7859):411–7. doi: 10.1038/s41586-021-03452-z (PMC8131197; doi:10.1038/s41586-021-03452-z)
Supplement: Supplementary file 12 — Source Data Extended Data Fig. 6 [file 41586_2021_3452_MOESM12_ESM.xlsx]

## Sheet: ED6a
	M01	CTI per cell
		T1	-0.0264441	-0.0191506	-0.0444777	-0.0294329	-0.027185	-0.0401219	-0.0345185	0.0131357	-0.022862	-0.0402223	-0.0459442	-0.0376214	-0.0400313	-0.0185872	-0.0238603	-0.020881	-0.0294962	0.0238565	-0.037718	-0.0387928	-0.0264695	0.00818046	0.0276608	-0.0377664	-0.0295699	-0.0212192	-0.0486548	-0.0465061	0.0102211	-0.0291941	-0.0325226	-0.0308095	-0.0339814	-0.0436606	-0.0431273	-0.0332007	-0.0410747	0.00623815	0.00483943	-0.0490514	-0.0187859	-0.0384526	-0.0428401	-0.0370981	-0.0272494	-0.0475807	-0.0294122
		T5	0.116168	-0.0367373	0.133798	-0.0261536	0.00199579	-0.0347758	0.176762	0.0230106	-0.0345203	-0.0341835	-0.0268244	-0.0431128	-0.0419343	-0.0415456	0.0454146	0.0645555	-0.0397742	-0.0475912	-0.0277513	-0.0171304	-0.0266964	0.00373622	-0.0352139	-0.00231968	0.00332458	-0.020296	-0.01813	-0.00806732	0.039597	0.108764	-0.015031	-0.0205672	-0.0317066	-0.031368	0.113937	0.0401646	0.0978457	0.120523	0.0148951	-0.010431	-0.044049	-0.0267782	-0.0424499	-0.0484799	-0.042205	-0.0402876	-0.0169937
		T8	0.00731996	0.0203643	-0.00872387	-0.0218262	-0.0160828	-0.00024801	-0.0473108	-0.0323542	-0.0234758	-0.0262227	-0.0443428	4.96735e-05	-0.0448098	0.0259166	-0.0400159	-0.0180939	0.110341	-0.0336653	-0.0304754	0.0864988	-0.0389139	0.104572	0.0468141	0.00073562	0.0246324	0.0676048	0.0246363	-0.0435503	0.0578018	0.0611854	-0.0168641	-0.0495476	0.0486223	0.0515221	-0.0248285	0.10588	0.165082	-0.0237999	-0.0409156	0.226716	-0.0384332	0.134693	0.154576	-0.0404284	0.0634328	0.0696867	0.150263
	M02
		T1	-0.0329152	-0.0329792	-0.0339627	-0.0405901	-0.0514753	-0.0423868	-0.0525481	-0.019402	-0.0259999	-0.0106811	-0.0522863	-0.0232351	-0.0178831	0.0698574	-0.0303333	-0.0374643	0.0399182	-0.00767101	-0.0391345	-0.0515968	-0.0456825	-0.0314659	-0.0434459	-0.0350956	-0.0033578	-0.0438274	-0.0377623	0.0467529	-0.0438728	0.0589626	-0.0401013	-0.0351442	-0.0370159	-0.00494531	-0.0303698	-0.0172892	0.00781762	-0.0276489	-0.0299109	0.0404085	-0.0348013	-0.0205917	-0.0292532	-0.0054015	-0.0340644	-0.0504555	-0.0419938
		T5	0.107367	-0.0321032	0.103432	0.304435	0.00245821	-0.0256901	0.303636	0.0311859	-0.00261585	-0.017139	-0.0403824	-0.037984	-0.0107556	-0.0483509	-0.00386665	-0.0415659	0.138689	-0.0451229	0.151688	0.0229139	-0.0299957	-0.00555964	0.149913	-0.0298927	0.0668505	-0.0426183	-0.049379	-0.0123155	-0.0321057	-0.0413736	-0.0464359	0.14298	-0.0450083	0.0110808	0.00856027	0.168079	-0.0090908	0.0242957	0.0124449	-0.0298471	0.188474	-0.025128	0.0112166	0.0588182	0.412349	0.289301	-0.0372702
		T8	-0.0439808	-0.0210302	-0.0448837	0.020832	-0.0389825	-0.0189921	-0.0279931	-0.0506995	-0.0344173	-0.0341115	0.102891	0.0342332	-0.0473132	0.00425632	-0.0269253	-0.0428096	-0.0272716	-0.00860675	0.0246093	0.0476652	-0.0101947	-0.0394886	-0.0258666	-0.0358979	-0.0426586	-0.0432945	-0.0417343	-0.0209347	0.00843137	0.0173564	-0.0442356	-0.0474064	-0.045534	-0.0422548	-0.0455535	-0.0359873	-0.0340946	-0.0393015	0.0133525	-0.0317411	-0.0111508	-0.0473103	-0.00962157	-0.00292332	0.00140586	-0.0349828	-0.0409371
	M03
		T1	-0.0502713	0.0516498	-0.0387367	-0.0112723	-0.0345	-0.0215816	-0.0476179	-0.0302636	-0.0497133	-0.0438336	0.00309039	-0.00331229	-0.0367867	-0.0263237	-0.0376809	-0.0487432	-0.0116617	-0.0168273	-0.0430559	0.015055	-0.0457604	0.0524715	-0.0439367	-0.0351093	0.0114199	-0.0355771	-0.0366166	-0.0485696	-0.0264435	-0.0451707	-0.0132166	-0.0247342	-0.0529142	-0.0292956	-0.0220116	-0.0443046	-0.0318799	-0.0326327	-0.0331142	-0.0424497	-0.0466271	-0.0490659	-0.0102587	-0.0247119	-0.0338974	-0.0220719	-0.0163522
		T5	0.0584956	0.0257624	-0.0405397	-0.0208592	0.0252689	-0.0522923	0.0017456	-0.0236441	-0.0148353	-0.0517912	0.0167003	0.0506253	-0.0293817	-0.0483611	-0.0387026	-0.0345512	-0.00535223	-0.00265095	0.0178294	-0.00793649	-0.038129	-0.0361597	0.0100036	-0.0442792	-0.0391717	0.000609613	-0.0488582	-0.0524353	-0.0219707	0.0457428	-0.0155466	-0.0293014	-0.0493183	-0.0305682	-0.0175572	-0.00975584	-0.047779	-0.0118101	-0.0240765	-0.0472502	0.0426836	0.0213167	-0.0487252	-0.0379317	-0.046531	0.0235645	-0.0145814
		T8	-0.031654	-0.0333683	0.0362561	0.0478248	-0.0313672	0.0370035	-0.010517	-0.0324832	-0.00592816	-0.0172355	-0.0502222	0.01112	-0.0416594	-0.0252823	-0.0411086	-0.0481572	-0.0454046	-0.0436827	-0.0360058	-0.0410541	0.0169371	-0.0193914	-0.0310207	-0.0439688	-0.0106903	-0.044379	-0.0402648	-0.0388616	-0.0503327	-0.0478741	-0.0297197	-0.0460075	-0.0209564	-0.025848	-0.0359263	-0.0511679	-0.0474934	-0.0300372	-0.0265278	-0.0180829	-0.0512814	-0.0443777	-0.0331305	-0.0314043	-0.0458987	0.00773666	-0.0335793
	M04
		T1	-0.0154425	0.0434606	0.0146942	0.0134352	0.00716036	-0.0446917	-0.0254938	-0.0377122	0.00821315	-0.0399331	-0.0347056	-0.0191976	-0.0384577	-0.0325121	-0.0482071	-0.0442105	-0.0231521	-0.00721846	-0.0225226	-0.0306869	-0.0343755	-0.0337247	7.53259e-05	-0.025038	-0.0489386	-0.0442167	-0.0443102	0.0495075	-0.0415116	-0.051731	-0.0475477	-0.0498332	-0.0457989	-0.0466084	-0.012215	-0.0360092	-0.0127807	-0.040833	-0.0264779	0.0111648	-0.00284873	-0.033647	-0.0309863	-0.0482553	-0.0423305	0.00775083	-0.0387168
		T5	0.503888	0.152065	-0.0489704	0.00776524	0.0196533	-0.00905565	0.165352	0.0302266	0.183983	0.020338	-0.021497	-0.0436007	-0.0361988	-0.0256516	-0.00668961	-0.00833907	-0.0209945	-0.0269851	-0.0478593	-0.034164	-0.0271607	0.154203	-0.0187809	0.035262	-0.0355576	-0.0308257	-0.023599	0.0429474	-0.00306135	-0.0510681	-0.03422	-0.0414168	0.0245873	-0.018912	-0.0294334	0.0448629	-0.0238307	0.0495501	-0.0433322	-0.0493238	0.297891	0.16071	0.135516	-0.0272788	-0.0153005	0.283372	-0.0306834
		T8	-0.0440499	0.118589	0.246006	-0.0235589	-0.0437159	0.0686666	-0.0399764	0.0385691	0.0804523	-0.0377249	-0.0339823	0.0431513	0.105369	0.120526	-0.0421263	-0.0159881	-0.00504871	0.156902	0.0036869	0.0166884	-0.0084687	0.108739	0.149516	0.0217143	-0.0161669	0.123386	0.0506231	0.173119	0.214226	0.0568142	-0.0386469	-0.0395109	-0.0272356	-0.0287035	-0.0442861	-0.0462823	-0.0145889	-0.0187813	-0.0511899	-0.0241924	-0.0450713	0.0257506	0.0140573	0.00835108	-0.0479041	-0.0301366	-0.047715
	M05
		T1	-0.0116221	0.00746339	-0.0252085	-0.00133071	-0.0271391	0.00589034	0.00275539	-0.0447185	-0.0492083	-0.018915	-0.0055619	-0.00852814	0.0190195	-0.049828	-0.0474535	-0.0141141	-0.0184534	-0.0474594	-0.0264041	0.00307994	-0.0353212	-0.048785	-0.0479924	-0.035865	-0.0449287	-0.0457828	-0.0374532	-0.0481343	3.61709e-05	-0.0252161	-0.0393452	-0.0258537	0.0176447	-0.0397962	-0.0495094	-0.0440759	-0.0292849	-0.0453695	-0.0371108	-0.049967	-0.0170331	-0.0458558	0.0109417	-0.0471398	0.0363075	-0.0197468	-0.00963516
		T5	0.0830395	0.107998	0.016395	-0.0509079	-0.0390844	0.107098	0.00641134	-0.0272107	-0.0357637	-0.0185743	-0.0106831	-0.0475829	0.0893286	-0.0224945	0.0144212	-0.0332641	-0.0124985	0.017274	0.144807	-0.0368119	0.147521	0.0397242	0.143282	0.272779	0.0283638	-0.0225763	0.0102102	-0.0225721	0.0770441	0.0811714	0.13972	0.0138779	0.109496	0.0567583	0.0350948	0.0478607	0.0564605	0.121692	-0.0329167	-0.0182242	0.0568738	0.0778391	0.0234505	0.035772	-0.0307377	0.0155315	-0.0456877
		T8	0.0100298	0.00414635	0.00166108	-0.0300233	-0.0323511	-0.0071918	-0.0414826	-0.0365679	0.00928082	0.0903446	0.103192	-0.0142761	0.0342596	-0.0377965	-0.041902	-0.0377684	-0.019834	-0.00285922	0.0341113	-0.0326148	0.0117371	-0.00927117	0.18009	0.222325	0.0109983	-0.0452182	-0.046263	-0.0311401	0.0702592	0.0876696	0.0044237	-0.027968	0.184281	-0.0167716	0.0185797	0.0529961	-0.0219821	-0.031824	-0.0173682	0.0556408	0.0712905	-0.0137879	0.106781	-0.0325802	0.0106069	0.0710106	0.0550914
	M06
		T1	-0.0342714	-0.0231273	0.0949837	-0.04709	-0.013016	-0.0319803	-0.0409439	-0.0210407	0.0523283	-0.0259271	-0.0498091	-0.0416182	-0.0289322	-0.0382289	-0.0387369	-0.0321406	-0.0335143	-0.0374945	0.00302279	-0.0204122	-0.0359842	-0.0108849	-0.00737592	-0.0448641	-0.0429211	-0.0475687	-0.0298213	-0.0354914	0.0137388	-0.045701	-0.00495087	0.0176727	-0.00926501	-0.011507	-0.0525875	-0.0409889	-0.0293605	-0.03437	-0.0311889	-0.0260076	-0.0366662	-0.0351459	-0.0258993	-0.03235	-0.00118182	-0.0426465	-0.0471658
		T5	-0.0243915	0.00621477	0.0774569	0.136845	-0.0242983	0.0585696	-0.0225893	-0.0225523	-0.0102793	0.0137411	0.0643881	-0.0488697	-0.0117281	-0.00307456	-0.0106971	-0.0482518	0.0177334	-0.00733742	0.0161126	-0.0470741	-0.0394911	-0.0263164	0.0114261	-0.013382	0.0158098	-0.0170954	-0.0250321	-0.0305096	-0.0464646	-0.0403022	-0.0386191	-0.0202417	-0.032566	-0.0473154	-0.0179153	-0.0225189	-0.00853814	-0.0256963	-0.0372578	-0.0421236	-0.0460438	-0.0364821	-0.0361323	0.0135643	-0.0420003	-0.0444769	0.150464
	M07 - Region1
		T1	-0.0349573	-0.0452388	-0.0441386	0.00716261	-0.0128574	-0.0259759	-0.0487519	-0.0469078	-0.043267	-0.0494089	-0.0444298	-0.0346175	-0.0120338	-0.0202874	-0.0413465	-0.0370658	-0.0356584	-0.0275435	-0.0401008	-0.0484419	-0.0368241	-0.0468155	-0.00268731	-0.0436273	-0.0434742	-0.0493569	-0.0322666	0.0137341	-0.0121407	-0.0439668	-0.0393323	0.0161976	-0.0460975	0.0248676	-0.0384318	-0.0477428	-0.0426357	-0.0197859	-0.0234541	-0.0446383	-0.0144067	-0.042151	-0.0422464	-0.0461559	-0.0412944	-0.00730357	-0.0368438
		T5	0.0139635	-0.0505191	0.00804271	0.00418593	-0.0464647	0.063445	-0.0230803	-0.0306598	-0.0257618	-0.0524369	-0.0311572	-0.0253539	-0.0309525	0.138261	-0.0524674	-0.0235658	-0.0301629	-0.0239189	-0.0286552	-0.0206853	0.0229788	0.0144397	-0.0465413	-0.0519109	-0.0361588	-0.0476482	0.00986059	0.170527	-0.0112102	-0.0179403	-0.0516868	-0.0335125	0.0023649	-0.0485309	-0.0394367	0.0152939	-0.0393821	-0.0362041	0.0350353	-0.0395886	-0.00913463	-0.0483563	-0.0397111	0.028234	-0.0440658	-0.00636433	-0.0426565
		T8	0.0800446	-0.0171785	-0.0434774	0.0450429	0.0415792	-0.0137914	-0.0214523	-0.04052	-0.0293774	-0.0364156	-0.0410641	0.00722978	0.02518	0.117145	-0.0477573	-0.0138593	-0.0458124	-0.0455605	-0.0186488	0.0812177	-0.0443733	-0.0478384	-0.0387622	-0.045844	-0.0313984	-0.0314012	0.0123929	0.167148	-0.0373141	-0.0455607	-0.039015	-0.0356948	0.0566757	-0.0443073	-0.0260564	-0.0482096	-0.0423647	-0.00812383	0.0205952	-0.0405121	-0.0502174	-0.0281417	0.0312252	-0.0191678	-0.0218688	0.063028	-0.0323875
	M07 - Region2
		T1	-0.0399538	-0.0367628	-0.0431443	-0.0372583	-0.0151772	-0.0187502	-0.0155164	-0.0181205	-0.00873843	-0.017156	-0.0111131	-0.037488	0.056594	-0.0369095	-0.0514145	-0.0462728	-0.0369259	-0.0425907	-0.0305679	-0.0116838	-0.0372734	-0.0261949	-0.0417778	-0.0447861	-0.0345111	-0.0433748	-0.0320007	-0.00956065	-0.0394575	-0.0322577	-0.0370669	-0.0460292	0.00989894	-0.0444054	0.00119708	-0.0464204	-0.000906995	-0.0293507	-0.0258817	-0.033752	-0.0267255	-0.0298934	0.021502	-0.045402	-0.0268135	-0.0168797	0.0348711
		T5	0.0633356	-0.0446434	0.0787248	0.0392185	-0.0271317	-0.014784	0.0463696	-0.0414326	-0.0343645	0.0319537	-0.0303451	0.117094	0.0943902	-0.0394639	-0.0344546	-0.0338167	0.0478128	-0.0437998	-0.0231438	0.0063354	-0.0398747	-0.0112682	-0.0214812	-0.0419957	0.0110738	-0.0420722	-0.0402198	-0.0450735	0.279252	-0.0355094	-0.0377647	-0.0237154	-0.0355356	-0.0303348	-0.0462284	-0.0108018	0.105123	-0.0391055	-0.0209691	-0.00982316	-0.0191619	0.0345967	0.280903	-0.00952096	-0.0213147	-0.00993088	0.265121
		T8	0.133117	-0.014662	-0.0257554	-0.0430847	-0.0459434	-0.0430407	-0.0328862	-0.0387488	-0.0306777	0.0234299	-0.033778	-0.0362107	0.0439289	-0.0369886	-0.0369661	-0.0389441	0.0110023	-0.0142769	-0.0504741	0.0121113	-0.0451941	-0.0463921	0.078051	-0.0483163	-0.0464603	-0.0463287	-0.0419001	-0.0370687	-0.0124818	-0.0245563	0.09994	-0.0126237	-0.0384844	-0.0458422	-0.0425344	0.00535747	0.260674	-0.0110645	-0.0153656	-0.0353079	-0.0408561	0.00581659	-0.0176273	0.00359057	-0.0356102	-0.0192243	0.00489081
	M08 - Region1
		T1	-0.021189	-0.031089	0.114795	-0.0434665	-0.0464874	-0.0386438	-0.0249179	-0.0132682	-0.0340811	-0.0304547	-0.0397897	-0.0474202	-0.048027	-0.0383871	-0.0314734	-0.0279968	-0.0368813	-0.0469821	-0.0142662	-0.044453	-0.0451274	-0.00833946	-0.0209058	-0.0172491	-0.0276493	-0.0241274	-0.0339511	-0.00820515	-0.023594	-0.0326673	-0.0278178	-0.0111789	-0.0492704	-0.0387389	-0.0297001	-0.00272878	0.00631785	-0.0443693	0.00844216	-0.0338894	-0.0166596	-0.0305907	-0.0382426	-0.0291944	0.00132195	-0.0373542	-0.041066
		T5	-0.0423582	-0.024358	-0.0428093	-0.0360638	-0.0238728	-0.0207702	-0.0329242	-0.0329899	0.000562769	-0.0105916	-0.0275602	-0.0320861	-0.0228209	-0.0378196	-0.049163	0.0364454	-0.0370468	-0.0469395	-0.0274196	-0.042043	-0.0511941	-0.0217531	-0.00304151	-0.0415958	-0.011119	-0.0431219	-0.0423479	0.0133619	0.0313533	-0.0244566	-0.0443127	-0.0440105	-0.0477317	-0.0465943	-0.0150328	0.00531356	-0.0103496	-0.048315	-0.00760983	-0.0240369	-0.00506104	-0.0324329	-0.0307685	-0.0474725	-0.0436564	-0.0311309	-0.0213735
		T8	-0.045881	-0.0387087	-3.82928e-05	-0.0478654	0.00633999	-0.0137343	-0.0479003	0.0526419	0.015349	-0.0359439	-0.0274816	-0.00417734	-0.00622537	-0.0394281	-0.021479	-0.0469089	-0.0375826	-0.0368871	0.038299	-0.0180103	-0.0348344	-0.0476216	-0.0229949	-0.0442692	-0.0392085	-0.00674398	0.0571913	0.00104891	-0.0424576	-0.035136	-0.0388686	-0.0429502	-0.0251748	-0.00917481	-0.0506757	-0.0289405	0.00911523	-0.0327701	-0.00945679	-0.0399255	-0.0222759	-0.00938392	0.00938786	-0.0356184	-0.025523	-0.0283267	-0.0458959
	M08 - Region2
		T1	-0.050272	0.0687435	-0.0343952	-0.0258864	-0.0505283	-0.0175923	-0.037424	-0.0499847	-0.0433641	-0.0157396	-0.0472678	0.0105652	-0.0161129	-0.0456235	-0.037674	-0.044303	-0.0278559	-0.0488269	-0.0295645	-0.0423871	0.00802521	-0.0369368	-0.0385422	-0.00285767	-0.0463866	-0.0400173	-0.0396691	-0.0367668	-0.0101436	0.0364666	-0.0456761	-0.0308534	-0.00800195	-0.0376419	-0.037486	-0.04653	-0.035551	0.0113944	-0.0493105	-0.0299811	-0.0411407	-0.0324184	-0.042892	-0.048348	-0.0217721	-0.0511467	-0.0424014
		T5	0.0434215	-0.0428488	-0.0142597	-0.0388133	-0.0487334	-0.00490114	-0.0428578	-0.0443197	-0.0446217	-0.0382059	-0.0187987	-0.0238047	0.00413728	-0.0468181	-0.00558541	-0.0408936	0.00285284	-0.0403984	-0.026582	-0.0496872	-0.0350336	-0.00995718	-0.03432	-0.0367283	-0.00373694	-0.047353	-0.0342162	-0.0298035	-0.0432824	-0.0457336	-0.0250724	-0.0492076	-0.0396154	-0.0150998	-0.03997	0.00398113	-0.0368225	-0.0240177	-0.0103209	-0.0320176	-0.0161203	-0.042615	-0.0302103	-0.0416798	-0.0172277	-0.0438064	-0.0430934
		T8	-0.0320256	-0.0487198	-0.0496558	-0.0201188	-0.0281707	-0.0262802	-0.0254968	-0.0249352	-0.040813	-0.0246115	0.0473623	0.0603234	-0.0413245	0.0164068	-0.0524166	-0.0207451	-0.00522913	-0.0499246	-0.0356073	-0.0435353	-0.0243843	-0.0283769	-0.04717	0.00677512	-0.00155469	-0.0403477	-0.0372238	0.00983746	-0.0337691	-0.0383564	-0.0452426	-0.0446924	0.0081401	-0.0342917	-0.0435369	-0.0378556	-0.042634	-0.0102683	-0.0417779	-0.0424876	-0.0288855	-0.0353038	-0.0468939	-0.0422551	-0.0386637	-0.0471327	0.0189175
	M09 - Region1
		T1	-0.019499	-0.0238481	0.0242535	-0.0353899	-0.0162271	-0.0233821	-0.0263644	-0.0481973	-0.043137	-0.0272407	-0.0382897	-0.0214718	-0.0477576	-0.0319896	-0.0477735	0.00557788	-0.0338214	0.00520326	-0.0310856	-0.0259394	-0.0353323	-0.0315566	-0.00270402	-0.0400708	-0.0495045	-0.0356625	-0.0296509	-0.0469051	-0.0379161	-0.0473799	-0.0429439	-0.0401589	-0.0461789	-0.0463906	-0.0401333	-0.0409019	-0.031589	-0.0417518	-0.0477556	-0.0361319	-0.0495889	-0.0519883	-0.00813203	-0.0126722	0.00896162	0.0495656	-0.00760052
		T5	0.00771636	-0.0424342	0.323043	0.0203872	0.248491	0.0593364	-0.0211627	0.0432472	-0.0367126	-0.0410858	0.0151091	-0.036711	0.0476567	-0.0430521	-0.0406398	0.0430929	-0.0281013	-0.0228977	-0.0438578	0.125313	-0.0326464	0.0125634	-0.0457315	0.0143576	0.134171	0.0194148	0.0886309	-0.0390255	-0.0426319	-0.0339496	-0.0386681	-0.0212611	0.00491548	0.153733	-0.02257	0.0338748	0.014436	-0.028979	-0.0137011	-0.0349819	-0.0407486	0.0373858	-0.00316668	-0.0503775	-0.0120561	-0.0324797	0.123284
		T8	-0.0248575	0.00544928	-0.0448756	0.0325504	0.0649462	-0.0435011	-0.0206424	-0.014604	-0.0469474	-0.0278124	-0.0435525	-0.0498252	0.0479716	-0.00825334	0.000786822	-0.043148	-0.0126138	-0.00244672	-0.0320209	-0.00444071	0.020664	-0.0364982	-0.0276192	-0.0395658	-0.022616	0.0532588	0.0260158	-0.048301	-0.0427385	0.0128296	-0.044155	-0.023898	0.0209279	-0.0201426	-0.00161422	-0.0434517	-0.0436984	-0.0197587	-0.0506131	-0.0197185	-0.0243989	-0.0102874	-0.0436776	-0.00976149	-0.0514865	-0.00960992	-0.0219661
	M09 - Region2
		T1	-0.025845	-0.0324127	-0.0304182	-0.0218823	-0.0440013	-0.0326061	-0.0421136	-0.0346458	-0.0330461	-0.024408	-0.0487797	-0.0460103	-0.0441348	-0.040613	-0.0256413	-0.0329851	-0.0299111	-0.042552	-0.042436	0.0166817	-0.0469288	-0.0191449	-0.0121129	-0.0465153	0.0150283	-0.0417232	-0.0240975	-0.0429146	-0.0433718	-0.0147262	-0.0469988	-0.0471586	-0.0371959	-0.0423419	-0.027759	-0.0379536	-0.0435228	-0.0129834	-0.00503187	-0.0403741	-0.0469606	-0.040192	-0.0459913	-0.0347837	-0.044714	-0.00789862	-0.0487971
		T5	0.0263992	0.0195418	-0.0261061	-0.0327999	-0.0221135	-0.0320972	0.0317021	-0.0444408	-0.0452021	0.000440231	-0.022202	0.0511768	0.0253228	-0.0251481	-0.0158074	-0.0327291	-0.00499329	-0.0397063	-0.00440839	-0.0442036	0.409995	-0.0423018	-0.0136895	-0.0344497	-0.0414507	-0.0215358	-0.0172002	-0.0438055	-0.00990439	0.0146718	0.280495	-0.00281167	-0.016101	-0.0261937	-0.0452663	-0.0420096	0.028265	0.0378628	0.0701745	-0.0387	-0.00164872	-0.0408898	0.0289594	-0.0462145	-0.0457822	-0.039868	-0.0183434
		T8	-0.0359147	-0.0145627	0.0786343	0.0201435	-0.0355105	-0.0113797	0.03562	-0.0438981	-0.0492812	-0.0121449	-0.0375734	-0.00581361	-0.0472265	-0.0505821	-0.0400911	0.0266337	0.00511489	-0.042586	-0.038422	-0.0297143	-0.0322544	-0.0308057	-0.0279884	-0.0499729	-0.0321801	-0.0148145	0.0403778	-0.0241086	-0.0458483	-0.0297543	-0.0264345	0.00357223	-0.0272193	-0.0485222	-0.0214586	0.0119352	-0.0382017	-0.0368368	-0.0197998	-0.0526094	-0.00854752	-0.0218201	0.408094	-0.0313848	-0.0299544	-0.00999936	-0.0227379
	M10 - Region1
		T1	-0.0299607	0.0170051	-0.029269	-0.046364	-0.0280372	0.119627	-0.0225676	-0.0302513	-0.0243177	-0.0408897	-0.0170286	-0.0405863	-0.042786	0.00435644	-0.0396447	-0.0449226	-0.0497965	-0.0101843	-0.0200863	-0.0400936	-0.044971	0.0690128	-0.0440877	0.0423166	-0.0311199	0.0278396	-0.0353288	-0.0367536	-0.000664278	-0.0519182	-0.0380109	-0.0320286	-0.0414924	0.00874583	-0.0468957	-0.00660275	-0.0413068	-0.023884	-0.0292989	-0.0331589	-0.0192474	0.0154174	-0.0224262	-0.0330763	0.0312036	-0.0317491	-0.0371168
		T5	0.0260729	-0.0167144	-0.00564557	-0.0447625	-0.0407839	-0.0272387	-0.0352037	0.0451383	-0.00911065	-0.0160919	-0.0332292	-0.00238196	0.0715365	-0.0294861	0.11492	0.180284	-0.0376819	0.0299237	0.00663026	0.0842824	-0.0412694	-0.0340551	0.165912	-0.0395752	0.239112	0.0872124	-0.051658	-0.0445994	-0.0357457	-0.0414441	-0.0390289	-0.0356335	-0.0268497	0.0994466	-0.04805	-0.0345906	0.345011	-0.0369941	-0.030887	-0.049451	-0.0338727	0.286699	-0.0404321	-0.0309929	-0.037845	-0.0518579	-0.0452391
		T8	0.130267	0.0115374	-0.0410518	-0.0224512	-0.0231681	-0.0455046	-0.0345932	-0.0491083	-0.00782956	0.16797	0.0229429	-0.0389151	0.181523	-0.0465598	0.119372	0.176472	-0.0257898	-0.0389426	-0.0337858	0.0491738	-0.00893835	-0.028793	0.221725	0.00955746	0.313522	0.00414032	-0.00503029	0.0322494	-0.016968	-0.0403645	-0.0350492	0.158511	0.179016	-0.0462946	-0.0272423	-0.0424466	0.0601708	-0.0478166	0.404024	0.070774	-0.0391116	0.00499555	-0.0455213	-0.00451576	-0.000765017	0.0964723	0.0767511
	M10 - Region2
		T1	-0.0280044	0.0215821	0.00670389	-0.0347553	-0.0223715	-0.0497958	-0.0069009	-0.0587121	-0.0523814	-0.01251	-0.0351361	-0.00674551	-0.0380727	-0.0206785	-0.0448194	-0.0495525	-0.0367923	-0.0466462	-0.0520709	-0.0130529	-0.0366974	0.0755541	-0.0519513	-0.0405909	-0.0548105	-0.035586	-0.0405883	-0.0288929	-0.0077477	-0.00391095	-0.0431692	-0.0292626	-0.018137	-0.00651768	-0.0402067	-0.0205039	-0.0147716	-0.0232387	-0.0537491	-0.0490505	-0.0199656	-0.029083	-0.0280195	-0.0106396	-0.0472863	-0.0405319	-0.0521447
		T5	0.00981146	-0.0386456	0.127539	-0.0223215	0.160095	-0.0143218	0.27508	-0.0512222	0.0230646	-0.0433737	0.202992	0.0643232	-0.0449831	-0.0235501	-0.0204311	0.11348	-0.036929	-0.0198351	-0.0389875	0.00647129	-0.0388434	-0.0258461	0.102653	0.0164478	-0.0482287	-0.0471829	0.0420853	0.184909	-0.0495093	0.0147146	-0.0213103	-0.0236653	0.290855	0.191691	0.384095	0.0892832	-0.032613	0.0413185	0.150752	0.0678902	-0.00368194	-0.0332935	0.0887437	0.0160955	0.0579003	-0.0345233	-0.0358599
		T8	-0.0292564	-0.0375478	0.0672844	0.0209476	0.25393	-0.0186031	-0.0206528	0.208649	0.143033	-0.0283185	0.100598	0.278829	0.0439651	0.2152	0.105894	0.282042	-0.0311406	0.129574	0.166444	-0.0480598	-0.011354	-0.0178034	0.050545	0.254686	0.121858	0.148405	-0.0409619	0.0515488	-0.0388385	0.00905553	-0.0423737	-0.0399435	0.16441	0.122704	0.0908267	-0.0335382	-0.023461	0.168402	0.0225502	-0.0445653	0.0113235	-0.0472834	0.102336	0.00724714	0.122261	0.211358	-0.0272778
	M11- Region1
		T1	-0.0209478	0.00752029	-0.0304348	-0.0178694	-0.0429245	0.00641572	-0.0131045	-0.0456312	-0.0364701	-0.0335629	-0.042721	-0.0502133	-0.0104862	-0.0259114	-0.037063	-0.0428364	-0.0417981	0.0163878	0.0714055	-0.0334707	-0.00102533	-0.0357287	-0.0308226	-0.0380034	-0.0238441	0.0353708	-0.0501425	-0.0529092	-0.0476951	-0.0508023	-0.0424251	-0.00287255	-0.0390064	-0.0474518	-0.0342437	-0.0255875	-0.0457952	-0.0272466	-0.0356658	-0.0442567	-0.0277618	-0.0513744	-0.0381151	-0.0233607	-0.0375687	-0.0483144	-0.0515776
		T5	0.176071	-0.0485866	0.031604	0.10274	-0.0359081	0.0305389	0.176027	-0.0376095	0.0668617	-0.0309464	-0.0210382	-0.0171101	0.111252	0.126493	0.0269373	-0.00842841	-0.0375882	-0.0178221	-0.0348939	-0.0384308	-0.0270926	-0.0118399	-0.0470475	-0.0361573	0.109746	0.0399536	0.0192079	-0.0398269	-0.0273196	-0.0227602	0.175825	-0.00856881	-0.0307288	-0.0226713	0.0538788	0.0794546	-0.0279313	-0.00266879	-0.0428651	-0.0479551	-0.0385907	-0.0395506	-0.0369484	-0.047058	0.153425	-0.0111407	-0.0074659
		T8	-0.0424373	-0.041959	0.0630839	-0.0274443	-0.0326258	0.0147683	-0.037852	-0.0333856	-0.0465233	-0.0318276	0.0354322	-0.0392558	0.431209	0.229115	-0.0228232	-0.0305863	-0.0322341	-0.00684923	-0.0279586	-0.0316813	-0.0192426	-0.00597423	-0.0485383	-0.0408774	-0.0375119	-0.025804	-0.0408866	-0.0469737	-0.00814375	-0.0456697	0.00123016	-0.0323502	-0.0425995	-0.0513319	-0.0368153	-0.0385762	-0.0494341	-0.0478383	-0.0381462	-0.0500039	-0.0338415	-0.047076	-0.021935	-0.0450279	-0.0360377	-0.0408874	-0.0395169
	M11 - Region2
		T1	-0.0111921	-0.0449463	-0.0450192	-0.017724	-0.0439262	-0.0360257	-0.0437939	-0.051826	-0.0462712	-0.0279746	-0.0231125	-0.0504667	-0.0264564	-0.00417954	-0.0477717	-0.0287119	-0.0397921	-0.0216311	0.0176125	0.0155749	-0.0401456	-0.0338638	-0.0316779	-0.0443328	0.061925	-0.0236324	-0.029309	-0.0428088	-0.0327822	-0.0336063	-0.0291705	-0.0145472	0.0163156	-0.0170103	0.0106802	-0.0322801	-0.0324613	-0.0257025	0.00427066	-0.0381761	0.0246005	-0.0441065	0.0603041	-0.0316201	-0.00700965	-0.0166284	-0.0440533
		T5	-0.01174	-0.0160148	-0.0470239	-0.0417804	0.0965097	0.10078	-0.0156925	-0.0344618	-0.0386352	-0.0302895	-0.0329715	-0.0222073	0.0176276	-0.0196874	-0.00823766	-0.0268795	-0.0511681	-0.0483482	0.0212867	0.0798469	-0.0166445	-0.0109689	-0.00550569	0.00496863	-0.0515549	0.171038	0.00408387	-0.0461145	0.090729	-0.016812	0.0107301	0.00488632	0.260898	0.012563	-0.0390007	-0.0459992	0.0337294	0.0973894	-0.0499665	-0.0162381	-0.0290697	-0.0413892	-0.0388904	-0.0449095	-0.0440592	-0.0132726	-0.0378824
		T8	-0.0387673	0.012966	0.149462	0.0306374	-0.0278163	0.000503683	-0.0356923	-0.0360159	0.0360373	0.0430653	-0.0523363	-0.045666	0.0129702	-0.017129	-0.0490144	-0.051661	-0.0316905	-0.0480812	-0.0351821	-0.0303263	-0.00155495	-0.0214075	0.0120434	-0.0438798	-0.0419497	-0.0334348	0.0456689	-0.0427683	0.0370214	-0.0485348	-0.0312084	-0.0426654	0.0548352	-0.00698744	-0.0390343	-0.0130007	0.0461204	-0.0348015	-0.0391903	-0.0505294	0.0389674	-0.0359513	-0.0449972	0.0153653	-0.0457931	-0.0212596	-0.0357532
[truncated: 127 more columns]

## Sheet: ED6b
	Fraction of overlapping cells
	go' stay	nogo' stay	go' switch	nogo' switch
	0.1259	0.0394	0.0044	0.0056
shuffle distribution
5% CI	0.021583	0	0.013275	0.011172
95% CI	0.061151	0.039369	0.035399	0.039107

## Sheet: ED6c
	go' preferring neurons
	Overlapping population
	T5 [Inferred spike rate]							T8
	0.0720691	0.0979523	0.0880959	0.0254324	0.027938	0.0301096		0.169542	0.137786	0.159216	0.140439	0.155631	0.185466
	0.114837	0.0875376	0.0867968	0.0175201	0.02298	0.0229541		0.18091	0.167134	0.164334	0.150679	0.135115	0.167796
	0.0668815	0.0847047	0.0920148	0.0283678	0.0215171	0.0281346		0.132123	0.180165	0.174615	0.157154	0.168104	0.150255
	0.0969325	0.0998047	0.0915152	0.0321393	0.0227786	0.0337008		0.0333394	0.0268786	0.0298968	0.0357258	0.0420092	0.040166
	0.0777876	0.0917386	0.0708477	0.0247411	0.0218462	0.0232675		0.0401297	0.037897	0.0399303	0.0378796	0.0276213	0.0391335
	0.0819117	0.0789315	0.0909141	0.0198329	0.025247	0.0251438		0.0422674	0.0392594	0.0452172	0.0336971	0.0445229	0.0211376
	R1 only population
	T5 [Inferred spike rate]							T8
	0.0639048	0.0629155	0.0575549	0.0224761	0.0216223	0.0252867		0.0424001	0.0437162	0.0436822	0.046375	0.047988	0.0439034
	0.0656977	0.0667873	0.0612271	0.0287133	0.0207576	0.0211267		0.0501897	0.0434892	0.0411041	0.0428088	0.0371326	0.0461118
	0.067247	0.0669755	0.0657404	0.0198225	0.0182706	0.0179276		0.0435726	0.0446363	0.0485934	0.0485257	0.045958	0.0462102
	0.0694421	0.0760027	0.0653709	0.0237127	0.0251036	0.0207774		0.0341846	0.0329727	0.0378025	0.0368888	0.0310844	0.0320186
	0.066657	0.0730594	0.0676282	0.0208104	0.0226155	0.0247435		0.0402142	0.033759	0.0341651	0.0386765	0.028843	0.0357865
	0.0551961	0.0614723	0.0620087	0.0253365	0.0191683	0.0202318		0.03547	0.0305789	0.0356373	0.033899	0.0398851	0.0323231
	R2 only population
	T5 [Inferred spike rate]							T8
	0.0353118	0.0308162	0.0446435	0.0342126	0.029065	0.0258891		0.112582	0.10095	0.109584	0.108231	0.104329	0.0962022
	0.0459619	0.0480088	0.04055	0.0316376	0.0332178	0.0252434		0.0941787	0.103815	0.105979	0.0871061	0.0924877	0.0955211
	0.0401562	0.0428729	0.0397033	0.0259773	0.0248191	0.0320365		0.100374	0.110299	0.115702	0.110149	0.100628	0.0941744
	0.0363294	0.0472086	0.0439745	0.0394154	0.0233912	0.0293397		0.0260149	0.0336521	0.0250353	0.0418425	0.0324121	0.0281204
	0.0320013	0.0373139	0.0397374	0.0335669	0.0275824	0.024044		0.0283507	0.0289729	0.0326781	0.0308436	0.0287534	0.0315991
	0.039994	0.0355824	0.057722	0.0292587	0.0423635	0.0286475		0.0390379	0.0321958	0.0298103	0.0274518	0.0313969	0.0227102

## Sheet: ED6d
	nogo' preferring neurons
	Overlapping population
	T5 [Inferred spike rate]							T8
	0.00199831	0.00318648	0.01181	0.0325624	0.0339796	0.0522115		0.0290211	0.00351161	0.0119607	0.0478971	0.0348161	0.00224012
	0.0142471	0.017983	0.0126572	0.0597106	0.0295215	0.0264897		0.0174529	0.0266259	0.0160705	0.0208438	0.00589605	0.0166371
	0.0046431	0.00686704	0.00449484	0.0476331	0.0439182	0.0482072		0.0155197	0.018072	0.0371563	0.0228751	0.0488681	0.0128148
	0.0152804	0.00620296	0.00459248	0.0501867	0.0697911	0.0523803		0.0428117	0.118656	0.0583143	0.102711	0.0733554	0.142756
	0.00208975	0.0131476	0.00495998	0.0937557	0.0253206	0.0188733		0.059575	0.0642156	0.0767008	0.0447197	0.0843856	0.0762199
	0.0126887	0.00293463	0.00505273	0.0591743	0.0322828	0.0373344		0.090605	0.184184	0.052858	0.084087	0.0764556	0.0847678
	R1 only population
	T5 [Inferred spike rate]							T8
	0.0160965	0.0139893	0.0157073	0.0598671	0.0562281	0.0573643		0.0292195	0.0294128	0.0240829	0.0411385	0.0201852	0.0247606
	0.0165604	0.0168692	0.017346	0.0667254	0.0493797	0.0742867		0.0356042	0.0243032	0.0342563	0.0226914	0.0280772	0.0225313
	0.0220519	0.0170118	0.0193461	0.0600748	0.0642654	0.0583958		0.0248738	0.0337625	0.0349109	0.0282361	0.0370566	0.0232881
	0.0151391	0.0176723	0.0165306	0.0717412	0.0663663	0.0538281		0.0468705	0.0519013	0.0528473	0.0480908	0.0361358	0.0384519
	0.0179592	0.0165784	0.0185372	0.0779004	0.0671283	0.0687832		0.0277403	0.0434894	0.0585039	0.0419751	0.0331654	0.0447088
	0.0179275	0.0182022	0.0141706	0.0636312	0.08391	0.0715445		0.0552725	0.0572676	0.0486366	0.0496157	0.0352505	0.0468916
	R2 only population
	T5 [Inferred spike rate]							T8
	0.0484222	0.0426489	0.0523519	0.0401374	0.0322062	0.0409248		0.0298524	0.0233959	0.0294643	0.022689	0.0430766	0.0252348
	0.0477376	0.0620996	0.0387467	0.0474653	0.0381276	0.0386196		0.0367386	0.038905	0.0330997	0.0288026	0.0408118	0.029542
	0.044886	0.0427461	0.0498856	0.0305325	0.0378469	0.0446325		0.0326896	0.0346621	0.0374665	0.0350519	0.0432357	0.0472378
	0.0432847	0.0595077	0.0499515	0.0408079	0.0447784	0.0372923		0.078729	0.0772296	0.0957155	0.098055	0.0816377	0.103901
	0.0481121	0.0603557	0.0538665	0.0490012	0.0421219	0.0505323		0.0819028	0.101677	0.102997	0.101611	0.0958706	0.0874809
	0.0396316	0.0448574	0.0538674	0.04571	0.0464211	0.0483693		0.0867058	0.0969398	0.09582	0.0921644	0.103594	0.095569
