# Supplementary material for: Mouse prefrontal cortex represents learned rules for categorization
Source: Nature. 2021 Apr 21;593(7859):411–7. doi: 10.1038/s41586-021-03452-z (PMC8131197; doi:10.1038/s41586-021-03452-z)
Supplement: Supplementary file 13 — Source Data Extended Data Fig. 7 [file 41586_2021_3452_MOESM13_ESM.xlsx]

## Sheet: ED7a
	T5 'go' preferring
	Absolute inferred spike rate difference at T5	0.0060203	0.0117749	0.00156275	0.00308443	0.00115252	0.00318499	0.0141558	0.00180026	0.000215038	0.00164115	0.00118873	0.00269477	0.00166775	0.000816704	0.00219872	0.000780648	0.00047885	0.00363781	0.000270688	0.00737544	0.00242621	0.00118906	0.000733363	0.00169556	0.00244722	0.00220026	0.00117771	0.00222061	0.00406087	0.00265091	0.000761054	0.00158288	0.00141326	0.00435053	0.00484966	0.0137384	0.0286324	0.00432785	0.006993	0.00306535	0.0057318	0.00273689	0.00197648	0.00418411	0.00359768	0.000951773	0.0115266	0.0227375
	Absolute inferred spike rate difference at T8	0.000141559	0.00282137	0.00261252	0.00228329	0.000951606	0.000896229	-0.00190924	0.000653501	-0.0031952	-0.000835533	0.00024473	0.000618685	0.0027877	0.000189952	0.000269599	-0.000161179	0.000210601	0.000591233	1.42335e-05	0.000210783	0.00135258	0.000623774	-0.00107146	0.000643203	0.000675757	0.00133386	-0.000285316	0.00167219	-0.000267512	0.000170354	0.000730157	0.000597339	-0.000807185	-0.000816096	0.000293136	0.00019431	-0.00834803	0.00402021	0.00102698	-0.0016601	5.22471e-06	0.00124994	0.000627449	0.00401012	0.00370506	0.00149232	0.0118741	0.0222918
	Distance to unity	0.0041569	0.00633111	-0.000742301	0.000566494	0.000142068	0.0016184	0.0113597	0.000810879	0.00241141	0.00175128	0.000667507	0.00146802	-0.000791927	0.000443181	0.00136409	0.000665972	0.000189681	0.00215425	0.000181341	0.00506618	0.00075917	0.000399714	0.0012762	0.000744127	0.00125261	0.000612636	0.00103452	0.00038779	0.00306063	0.00175402	2.18478e-05	0.000696883	0.00157009	0.00365335	0.00322195	0.00957714	0.0261491	0.000217533	0.00421862	0.00334139	0.0040493	0.00105143	0.000953911	0.000123032	-7.59285e-05	-0.000382222	-0.000245728	0.000315171
	T8 'go' preferring
	Absolute inferred spike rate difference at T5	-0.00381013	-0.00677512	-0.00209373	-0.00191485	0.000211048	-1.88134e-05	-6.12827e-05	0.00171393	0.000416516	-7.20436e-05	0.00606451	0.00191618	-0.000136532	0.00211019	0.00748428	0.0115266	0.0227375	0.0161821	0.00122946	0.00390088	0.0249575	-0.00020076	0.00409622	-0.000534901	0.00375778	0.0169585	0.00221806	0.00084286	0.0187199	0.00105667	0.00076419	0.0053018	0.00688659	0.0197486	-0.000364398	0.000539456	-0.000858783	0.000910687	0.00237155	0.000358515	0.000135794	5.93303e-06	-0.000150399	0.00403009	0.00310409	0.00148076	-0.000118121	0.00106223
	Absolute inferred spike rate difference at T8	0.00895759	0.0198914	0.027547	0.0155869	0.00299089	0.00384941	0.00240925	0.00206095	0.00473562	0.00587922	0.0144636	0.043705	0.01223	0.0110427	0.00437337	0.0118741	0.0222918	0.016534	0.000587024	0.00311521	0.0156217	0.00555177	0.00278961	0.00145561	0.00797564	0.0079786	0.00225581	0.00184687	0.00613287	0.00224214	0.000867382	0.00351727	0.00447469	0.0223982	0.00392649	0.00581481	0.00642566	0.0058598	0.00901275	0.00206431	0.00394279	0.00127637	0.00372577	0.00395695	0.00192014	0.00440899	0.00381386	0.00565379
	Distance to unity	-0.00902814	-0.0188561	-0.0209592	-0.0123756	-0.00196565	-0.00273524	-0.00174693	-0.000245385	-0.00305406	-0.00420818	-0.00593907	-0.0295492	-0.00874444	-0.00631621	0.00219975	-0.000245728	0.000315171	-0.000248823	0.000454268	0.00055555	0.00660142	-0.00406765	0.000923913	-0.0014075	-0.00298248	0.00634974	-2.66959e-05	-0.000709942	0.00890038	-0.000838253	-7.29681e-05	0.00126185	0.00170547	-0.00187352	-0.00303412	-0.00373024	-0.00515088	-0.00349955	-0.00469604	-0.00120618	-0.00269196	-0.000898335	-0.00274087	5.17168e-05	0.000837184	-0.00207057	-0.00278033	-0.00324672
[truncated: 108 more columns]

## Sheet: ED7b
	T5 'go' preferring
	Relative inferred spike rate difference at T5	0.396858	0.70161	0.245546	0.347727	0.3957	0.426452	0.577604	0.548346	0.184948	0.276681	0.328151	0.53194	0.3407	0.145097	0.494434	0.202419	0.112115	0.546274	0.0636591	0.491896	0.43734	0.566606	0.247668	0.333113	0.383195	0.40768	0.395774	0.399141	0.632398	0.448051	0.337658	0.361277	0.468969	0.631893	0.5864	0.562463	0.430171	0.597503	0.538033	0.497402	0.5344	0.498954	0.409238	0.460534	0.475253	0.439936	0.641348	0.597687
	Relative inferred spike rate difference at T8	0.0230863	0.356846	0.337383	0.262954	0.180323	0.170503	-0.318785	0.0997009	-0.270952	-0.0925485	0.0656905	0.269274	0.284537	0.0636021	0.0789978	-0.0172574	0.0403104	0.106287	0.00520553	0.056277	0.337405	0.259006	-0.326862	0.135852	0.137365	0.262826	-0.0805288	0.319062	-0.0452989	0.0878234	0.171337	0.241141	-0.17383	-0.174141	0.028984	0.0215148	-0.18102	0.53333	0.138634	-0.194254	0.00118076	0.256025	0.0867058	0.52423	0.398416	0.31524	0.441819	0.582699
	Distance to unity	0.264297	0.243785	-0.064939	0.0599439	0.152294	0.180983	0.633843	0.31724	0.32237	0.261084	0.185587	0.185733	0.0397134	0.0576257	0.293758	0.155334	0.0507737	0.311118	0.0413329	0.308029	0.0706645	0.217506	0.406254	0.139485	0.173828	0.102427	0.336797	0.0566242	0.479204	0.254719	0.117607	0.0849491	0.454528	0.569952	0.394153	0.382508	0.432177	0.0453769	0.282418	0.489075	0.377043	0.171777	0.228065	-0.0450399	0.0543317	0.0881736	0.141089	0.0105982
	T8 'go' preferring
	Relative inferred spike rate difference at T5	-0.542268	-0.293557	-0.42148	-0.308965	0.0799452	-0.00255441	-0.0176742	0.0499839	0.117504	-0.0163225	0.360744	0.270849	-0.07466	0.149582	0.407941	0.641348	0.597687	0.58812	0.241517	0.536795	0.591992	-0.0928073	0.374423	-0.133154	0.501938	0.544185	0.309284	0.429297	0.586717	0.586187	0.158724	0.447062	0.617851	0.549186	-0.121376	0.125461	-0.189239	0.316969	0.30178	0.254908	0.0661959	0.00158961	-0.183708	0.32306	0.563849	0.199235	-0.0905945	0.352796
	Relative inferred spike rate difference at T8	0.414231	0.682866	0.877298	1	0.587268	0.503667	0.496479	0.360803	0.724305	0.408831	0.794578	0.882366	0.950887	0.661095	0.304628	0.441819	0.582699	0.752844	0.131284	0.46328	0.643016	0.586242	0.439614	0.208427	0.584975	0.587676	0.336222	0.520996	0.298407	0.346472	0.316428	0.358212	0.325935	0.808533	0.556738	0.655578	0.558975	0.485571	0.488851	0.477436	0.327895	0.327609	0.314332	0.625119	0.397424	0.443617	0.446085	0.388061
	Distance to unity	-0.676347	-0.690436	-0.918375	-0.925578	-0.358732	-0.357952	-0.363561	-0.219782	-0.429073	-0.300629	-0.306767	-0.432408	-0.725171	-0.361694	0.0730535	0.141089	0.0105982	-0.116478	0.0779469	0.0519826	-0.0360797	-0.48016	-0.0460972	-0.241535	-0.0587163	-0.0307529	-0.0190481	-0.0648412	0.203866	0.169504	-0.111514	0.0628264	0.206415	-0.183386	-0.479499	-0.374849	-0.529067	-0.11922	-0.132279	-0.157352	-0.185049	-0.23053	-0.352167	-0.213588	0.11768	-0.172804	-0.37949	-0.0249361
[truncated: 108 more columns]

## Sheet: ED7c
	T5 'nogo' preferring
	Absolute inferred spike rate difference at T5	0.00213684	0.00283192	0.00075212	0.00300739	0.00248396	0.000700064	0.00109978	0.0075778	0.000148041	0.000744479	0.00098049	0.00111063	0.0450947	0.00137036	0.000816339	0.00318668	0.00223087	0.00155225	0.00148289	0.000438043	0.000655834	0.000699154	0.00370895	0.00321945	0.00133484	0.00116579	0.00149048	0.00133821	0.00115234	0.00650296	0.00156873	0.00282382	0.00886955	0.0249585	0.0108355	0.00323156	0.000899316	0.00165829	0.00371274	0.0037713	0.00294985	0.000694105	0.00408618	0.00316478	0.00164079	0.00169828	0.00224295	0.0023231
	Absolute inferred spike rate difference at T8	0.00368044	0.00023566	-0.00188062	0.00082231	0.000981022	0.00054296	0.000506891	0.00224813	-0.00219864	0.00110847	-0.000478456	0.00110617	0.0208099	0.00190675	0.000863871	0.0002998	0.000351939	0.00539436	-0.000427245	0.00139829	0.000992729	0.00265481	-0.000432759	0.00275918	0.00192506	0.000187605	0.00175083	-0.000975672	-0.000332614	0.00297779	0.000404039	-1.31205e-05	0.00941047	0.00472621	-0.00055105	0.011598	0.00160898	-0.0002492	0.00066435	0.000143564	0.00161102	0.000914305	-0.00397908	-0.00712329	0.00226506	0.000695842	-0.00166834	0.00088128
	Distance to unity	-0.00109149	0.00183583	0.00186163	0.00154508	0.00106274	0.00011109	0.000419237	0.00376865	0.00165935	-0.000257379	0.00103163	3.15183e-06	0.0171719	-0.000379286	-3.36099e-05	0.00204133	0.0013286	-0.00271678	0.00135067	-0.000679	-0.000238221	-0.00138286	0.00292863	0.000325464	-0.000417349	0.000691678	-0.000184096	0.00163616	0.00105002	0.00249267	0.000823562	0.00200602	-0.00038249	0.0143064	0.00805152	-0.00591597	-0.000501811	0.0013488	0.00215553	0.00256519	0.000946695	-0.000155705	0.005703	0.00727476	-0.000441427	0.000708831	0.0027657	0.00101952
	T8 'go' preferring
	Absolute inferred spike rate difference at T5	-0.00199513	-0.00737583	-0.00261255	-0.00151135	0.00767043	-0.000714469	0.000235275	0.000966175	0.000355003	0.00373673	-0.000252913	-0.000583255	-0.00499882	-0.000335312	-0.0018492	-0.00127194	0.00050325	-0.00282618	-2.71683e-06	0.00174717	-0.0286324	-0.00463328	0.000948269	0.000971603	-3.49994e-05	0.00155225	-0.0064679	-0.000525909	0.00153547	0.000263422	-0.000158464	0.000830452	0.00321945	-0.000556037	0.00149048	-0.00142435	-0.00129596	0.00606744	0.00886955	-0.000154086	-0.000834141	1.46747e-05	-0.000980089	0.00323156	0.00219088	-0.00540717	-0.000574613	-3.39203e-05
	Absolute inferred spike rate difference at T8	0.00236282	0.00439999	0.00175347	0.0208485	0.00407647	0.00187536	0.0048942	0.00229707	0.00233917	0.0126619	0.00266992	0.00342574	0.0023824	0.000417728	0.00206689	0.00397724	0.00270008	0.00944044	0.000735137	0.0214818	0.00834803	0.0182651	0.0014638	0.00220188	0.00289146	0.00539436	0.0040021	0.00168046	0.00234584	0.0025773	0.00114635	0.00240373	0.00275918	0.00273674	0.00175083	0.00463715	0.00401306	0.0198763	0.00941047	0.002001	0.00204404	0.00269134	0.00507104	0.011598	0.00959196	0.00269262	0.0329316	0.00504528
	Distance to unity	-0.00308154	-0.00832676	-0.00308724	-0.0158108	0.00254132	-0.00183128	-0.00329436	-0.000941088	-0.00140302	-0.00631104	-0.00206676	-0.00283478	-0.00521931	-0.000532479	-0.0027691	-0.00371173	-0.00155339	-0.00867381	-0.000521742	-0.0139545	-0.0261491	-0.0161916	-0.000364535	-0.000869939	-0.00206932	-0.00271678	-0.0074034	-0.00156014	-0.000573012	-0.00163616	-0.000922645	-0.00111248	0.000325464	-0.00232834	-0.000184096	-0.00428613	-0.00375404	-0.00976437	-0.00038249	-0.00152388	-0.00203518	-0.00189269	-0.00427879	-0.00591597	-0.00523336	-0.00572742	-0.0236925	-0.00359153
[truncated: 22 more columns]

## Sheet: ED7d
	T5 'nogo' preferring
	Relative inferred spike rate difference at T5	0.227174	0.698009	0.435719	0.526876	0.68761	0.371534	0.394053	0.619665	0.0537089	0.330718	0.742474	0.451089	0.859103	0.439223	0.0753977	0.392385	0.325908	0.472651	0.290717	0.416587	0.569665	0.144116	0.81158	0.933137	0.381944	0.318668	0.558505	0.320211	0.468864	0.767431	0.798216	0.537885	0.831425	0.817025	0.299249	0.513858	0.199505	0.22216	0.363541	0.680053	0.440793	0.229117	0.638294	0.402268	0.608886	0.287	0.628394	0.401872
	Relative inferred spike rate difference at T8	0.253503	0.0411603	-0.307238	0.0754303	0.174352	0.38199	0.0989045	0.290703	-0.370822	0.293376	-0.126422	0.244707	0.351212	0.383493	0.0920089	0.111687	0.0799246	0.559681	-0.0648247	0.537582	0.159622	0.55875	-0.0437405	0.398026	0.834011	0.0192006	0.740344	-0.196558	-0.289523	0.317768	0.0550095	-0.00299165	0.640453	0.215295	-0.0801083	0.585806	0.365864	-0.0899679	0.121718	0.0742795	0.201447	0.307482	-0.546901	-0.512319	0.628131	0.284147	-0.317017	0.26243
	Distance to unity
	T8 'go' preferring
	Relative inferred spike rate difference at T5	-0.237611	-0.357953	-0.540862	-0.0907226	0.460211	-0.128612	0.0090064	0.192264	0.0859349	0.236831	-0.0851403	-0.206866	-0.488533	-0.0917694	-0.559866	-0.138662	-0.284701	-0.000896079	0.191786	-0.430171	-0.0810243	0.220644	0.294839	-0.00512475	0.472651	-0.294441	-0.450433	0.497462	0.0768951	-0.0255733	0.368319	0.933137	-0.0595634	0.558505	-0.268178	-0.224378	0.393928	0.831425	-0.0923009	-0.145624	0.00764951	-0.1941	0.513858	0.266711	-0.37217	-0.237858	-0.012379	-0.175269
	Relative inferred spike rate difference at T8	0.451201	0.27525	0.354173	0.72961	0.45676	0.266197	0.218307	0.350906	0.566569	0.590637	0.286218	0.24224	0.333147	0.0485296	0.508894	0.273833	0.66255	0.105783	0.626101	0.18102	0.397385	0.649989	0.522354	0.752533	0.559681	0.177074	0.59239	0.987466	0.901441	0.831356	0.554475	0.398026	0.54563	0.740344	0.581992	0.612882	0.786755	0.640453	0.732162	0.382945	0.598066	0.415272	0.585806	0.525418	0.296869	0.381672	0.453717	0.110393
	Distance to unity
[truncated: 21 more columns]

## Sheet: ED7e
	T5 'go' preferring
	Relative inferred spike rate difference
		T1	T2	T5
	Average	0.0013	0.2655	0.4837
	Individual	0.160844	0.5776	0.396858
		-0.2159	0.171155	0.70161
		-0.114222	-0.193154	0.245546
		-0.0943642	0.171308	0.347727
		0.132376	0.44793	0.3957
		0.12211	0.191383	0.426452
		0.162677	0.403585	0.577604
		-0.0625598	-0.161678	0.548346
		-0.120767	-0.0366623	0.184948
		-0.589	0.159395	0.276681
		0.131745	-0.152672	0.328151
		0.00268347	0.438146	0.53194
		0.221085	0.160122	0.3407
		-0.0452871	0.235641	0.145097
		0.0235555	0.126007	0.494434
		0.0122611	0.0885336	0.202419
		0.218463	0.117795	0.112115
		-0.0771705	0.112148	0.546274
		-0.04568	-0.020049	0.0636591
		-0.239461	0.276977	0.491896
		0.00162457	0.0296734	0.43734
		-0.0830644	-0.065159	0.566606
		0.147853	-0.134337	0.247668
		0.10731	0.125897	0.333113
		-0.138653	0.17441	0.383195
		-0.158643	0.00403896	0.40768
		0.0295148	0.13473	0.395774
		-0.0176366	-0.134351	0.399141
		-0.251306	0.0890682	0.632398
		0.152466	0.486823	0.448051
		0.398184	0.379888	0.337658
		-0.519123	0.0502748	0.361277
		-0.212689	-0.000422521	0.468969
		0.23368	0.117547	0.631893
		-0.0448904	0.18561	0.5864
		-0.0763758	-0.404362	0.562463
		0.18077	0.183875	0.430171
		-0.2522	0.317364	0.597503
		0.0640772	0.386974	0.538033
		-0.0162494	-0.67883	0.497402
		-0.139549	0.24034	0.5344
		0.0176638	0.758043	0.498954
		-0.201445	0.0565549	0.409238
		-0.402153	0.382335	0.460534
		0.0847896	0.534982	0.475253
		-0.0145449	0.396122	0.439936
		-0.0449381	0.678613	0.641348
		0.0800291	0.688474	0.597687
		0.0547162	-0.352798	0.452337
		0.334516	0.734865	0.58812
		0.0221666	0.162857	0.557621
		-0.263242	0.606328	0.536795
		0.207351	0.866182	0.591992
		-0.103073	0.574287	0.722094
		-0.139561	0.547368	0.178449
		0.0294313	0.571049	0.589642
		0.0924185	0.587061	0.460171
		-0.111161	0.452375	0.28507
		0.0127165	0.486319	0.455494
		0.0951174	0.510497	0.554744
		0.034146	0.61128	0.440813
		0.0368017	-0.24285	0.447062
		-0.192533	-0.0247443	0.617851
		0.193395	0.335569	0.549186
		-0.08414	0.506882	0.932448
		-0.0890494	0.238845	0.716616
		0.0781532	-0.591947	0.563849
		-0.0370874	-0.433636	0.352796
		0.0212898	-0.186578	0.5769
		-0.00562862	-0.490116	0.279267
		-0.200636	0.265436	0.547808
		-0.00734001	-0.38262	0.508045
		0.00588705	0.720339	0.3656
		0.0998597	0.201943	0.402858
		0.0813736	0.429507	0.552933
		-0.12626	0.21533	0.708884
		-0.0726056	0.532356	0.613344
		-0.0356748	0.393187	0.309726
		0.130945	0.609027	0.572116
		0.0841951	-0.128072	0.440065
		-0.102107	0.291798	0.552567
		-0.155064	0.391336	0.529267
		0.0537838	0.392787	0.561955
		0.246293	0.154463	0.463092
		0.0306848	0.229179	0.304285
		0.207253	0.397691	0.203194
		0.0522278	0.560258	0.363159
		-0.242031	0.69181	0.356673
		0.047119	-0.141048	0.433803
		0.0591225	0.380996	0.726397
		-0.0320496	0.0957427	0.275413
		-0.176358	0.438696	0.638662
		-0.0374703	0.205871	0.622721
		0.224499	0.691945	0.776642
		0.317882	0.35105	0.707966
		-0.0612411	-0.239468	0.701721
		-0.139989	0.126187	0.518499
		0.0202012	0.629815	0.631481
		-0.186561	-0.230373	0.644194
		0.172959	0.677208	0.364859
		-0.00626942	0.374267	0.442317
		0.194837	0.382782	0.594275
		-0.0329487	0.540858	0.832667
		-0.0425757	0.707925	0.661496
		-0.465538	0.147197	0.744551
		-0.000885079	0.220403	0.607651
		0.0642863	0.170516	0.566417
		-0.0753213	0.353044	0.410799
		-0.318004	0.557103	0.190761
		-0.181134	0.550394	0.460472
		0.13902	0.659841	0.338054
		0.266667	0.552581	0.554693
		-0.323317	-0.0761051	0.514434
		0.242722	0.62667	0.506696
		-0.173105	0.736052	0.159029
		0.326193	0.0587613	0.719626
		-0.0291675	0.765482	0.534059
		-0.185689	0.548709	0.505727
		-0.0149476	0.57874	0.526135
		-0.261445	0.520158	0.391454
		0.127953	0.846519	0.364258
		0.297159	0.727031	0.334758
		0.0414593	0.62714	0.654005
		-0.00421416	0.485883	0.510635
		0.270979	0.41508	0.444028
		-0.0155396	0.187313	0.457629
		0.192441	0.754251	0.447938
		0.141601	0.156444	0.0532329
		-0.0965439	0.771564	0.320018
		0.110297	-0.106635	0.456638
		0.0688645	0.189453	0.416948
		-0.071806	-0.0473195	0.543929
		0.163787	0.149501	0.201974
		-0.117489	0.421296	0.590675
		0.00620644	0.374183	0.606087
		0.101494	0.138807	0.647495
		0.0586001	0.258624	0.734655
		0.439182	0.461069	0.546052
		0.0530408	0.221791	0.692122
		-0.168083	0.236315	0.268744
		0.027745	0.291921	0.511598
		-0.189328	-0.0294577	0.482348
		0.0258687	0.223718	0.384311
		0.105784	0.316705	0.458859
		0.119044	0.288134	0.345502
		-0.0432686	0.450255	0.646883
		-0.0886703	0.223753	0.588717
		-0.126448	0.0802847	0.724913
		0.0469933	0.167965	0.814197
		0.0565193	0.175425	0.307215
		0.0971147	0.362535	0.67328
		0.382236	0.0391367	0.563324
		0.026918	0.0365906	0.469888
		-0.0732544	0.0101309	0.205564
		0.0405629	0.234605	0.662826
		0.11389	-0.209134	0.546946

## Sheet: ED7f
	T5 'nogo' preferring
	Relative inferred spike rate difference
		T1	T2	T5
	Average	-0.002	0.133	0.501
	Individual	-0.120203	-0.474783	0.227174
		-0.283556	-0.0322741	0.698009
		-0.136289	-0.0516932	0.435719
		-0.193811	-0.191775	0.526876
		0.0146041	0.216166	0.68761
		-0.219479	0.0425194	0.371534
		0.122143	-0.216523	0.394053
		0.242649	0.109926	0.619665
		-0.481926	-0.160495	0.0537089
		-0.3617	0.159742	0.330718
		0.0744335	-0.199606	0.742474
		-0.296935	-0.24164	0.451089
		-0.012194	0.0389812	0.859103
		-0.128076	0.0868325	0.439223
		-0.065345	-0.203228	0.0753977
		-0.0188581	0.107138	0.392385
		0.00455374	0.0277167	0.325908
		-0.0492358	0.446921	0.472651
		-0.0770847	-0.113491	0.290717
		0.180003	-0.240614	0.416587
		0.0293677	0.668208	0.569665
		-0.00612121	0.734603	0.144116
		-0.058117	0.466402	0.81158
		0.0412509	0.559165	0.933137
		0.0527426	0.63197	0.381944
		-0.0272009	0.0508035	0.318668
		0.00538034	0.913802	0.558505
		0.121189	0.0266394	0.320211
		0.062777	-0.155722	0.468864
		0.00684002	0.789533	0.767431
		-0.22109	0.232449	0.798216
		0.0691208	-0.12672	0.537885
		-0.0481749	-0.0947681	0.831425
		-0.0146807	-0.603767	0.817025
		0.414663	-0.173685	0.299249
		0.386586	0.47518	0.513858
		0.0710401	0.105761	0.199505
		0.0130749	-0.242723	0.22216
		0.243542	0.497178	0.363541
		-0.221719	0.14994	0.680053
		0.0731849	0.0120236	0.440793
		-0.0209786	-0.0714587	0.229117
		0.24582	0.61778	0.638294
		0.100923	-0.132252	0.402268
		-0.384319	-0.152149	0.608886
		-0.137668	-0.422095	0.287
		-0.00590576	0.591079	0.628394
		0.0730357	0.885334	0.401872
		-0.1162	-0.0186426	0.816649
		0.235851	0.465593	0.708832
		0.0938099	0.725736	0.359592
		0.274147	0.116496	0.844905
		0.282086	0.242521	0.591721
		-0.0755751	-0.510395	0.910286
		0.147311	0.271107	0.50962
		0.210028	0.4294	0.358153
		-0.226402	0.519143	0.473011

## Sheet: ED7g
	Reward/Choice predictor
	Session	T1	T2	T3	T4	T5	T6	T7	T8
	Predictor value	0	1	1	1	1	1	1	1
	Rule 1 predictor
	Session	T1	T2	T3	T4	T5	T6	T7	T8
	Predictor value	0	0.25	0.5	0.75	1	0	0	0
	Rule 2 predictor
	Session	T1	T2	T3	T4	T5	T6	T7	T8
	Predictor value	0	0	0	0	0	0.33	0.66	1

## Sheet: ED7h
	T5 'go' preferring
		R/C	R1	R2
	Average	0.00282671	0.00155322	0.000770361
	SEM	0.000490696	0.000529569	0.000653488
	Individual cells	0.00964584	-0.00366558	-0.0141218
		0.0102044	0.00235788	-0.0044141
		-0.00148519	0.00404696	0.0035335
		0.00169306	0.0014084	0.00229529
		0.000562243	0.000730931	-0.00108452
		-0.000852118	0.00425469	0.00168728
		0.000178341	0.0141417	-0.00205085
		-0.00229093	0.00376824	0.00395575
		-0.0019553	0.00233263	-0.000731379
		0.00118127	0.000632538	-0.001112
		-0.00040124	0.00119931	0.00183911
		0.00328369	-0.00103292	-0.00282757
		0.000455058	0.00215961	0.0012751
		0.000987153	-0.000152576	-0.00097192
		-0.000588726	0.00207041	0.000897772
		0.000907138	0.000313171	-0.000362216
		-0.000713629	0.00106927	0.000876541
		-0.00105522	0.00350192	0.00218783
		0.000415288	-0.000203507	0.000118318
		0.000534739	0.00372904	0.00261307
		-0.000219457	0.00282883	0.00174223
		0.000414874	0.00116456	0.00150118
		-0.00135169	0.000783786	-0.000476522
		-0.000162145	0.000427483	0.000175796
		0.000428514	0.00205441	0.000476751
		-0.00111815	0.00244317	0.00236707
		0.000269396	0.000359998	1.19831e-05
		-0.00166811	0.00109028	0.00478436
		0.000861973	0.00411347	0.000576712
		-0.00103094	0.00234077	0.000831948
		-0.000854131	0.000315286	-0.000480308
		0.000326909	0.00133034	0.00111107
		0.000998544	0.00122701	-0.000446645
		-0.000823441	0.00413823	0.000646122
		0.00102069	0.00287741	0.000973787
		-0.00656521	0.0162193	0.00863704
		0.00962449	-0.00838509	-0.0238839
		0.00189074	0.00270227	0.00346427
		0.00416096	-0.00117844	-0.00388046
		-0.0011864	0.00113669	0.000895313
		0.00369115	0.00210969	-0.00287173
		0.00129364	0.000314192	-0.000267473
		0.00148201	0.00100767	0.00165035
		0.00168778	0.00388443	0.00360378
		0.00214824	0.000210715	0.00243968
		0.00100423	2.98817e-06	0.000974931
		0.016532	-0.00415652	-0.00819556
		0.0159148	0.00501574	0.0200688
		-0.00552468	0.0107039	0.0113509
		0.0282756	-0.0183244	-0.0125695
		-0.00117847	0.00633809	0.00344114
		0.00465846	0.000619784	-4.71274e-05
		0.0244514	-0.00612663	-0.0169967
		0.00286961	0.00182112	-0.000893983
		0.00342442	-0.000406802	0.000168948
		0.00457756	-0.000431539	-0.00380691
		0.00133924	0.00208445	0.00102832
		0.00328909	0.000238278	-0.000755248
		0.00138201	-0.000304436	-0.00120413
		0.00417443	-0.000823988	-0.00185774
		0.00512044	-0.0029373	-0.00436314
		-0.00320572	0.00688121	0.00719395
		0.000718362	0.00809925	0.00710756
		9.30502e-05	0.0182015	0.0177323
		0.00571931	0.00218423	-0.00369083
		0.00303862	0.0010841	-0.00341182
		-0.00478676	0.00744922	0.00796169
		-0.00221844	0.0045982	0.00853119
		-0.00193335	0.00701493	0.00502374
		-0.000998884	0.00319924	0.00584835
		-0.00103364	0.00857764	0.0139036
		-0.00129738	0.00534835	0.0110315
		0.00171001	-0.00263589	-0.00096718
		0.00174205	-6.7327e-05	-0.00217967
		-0.000887197	0.000726377	-0.000882523
		0.00547023	-0.00364132	0.0151163
		0.00160519	0.000482951	0.00660708
		0.000931737	0.00328403	0.000330272
		0.000569532	0.00279747	0.00124184
		-0.00208373	0.00356707	0.00117717
		0.00260382	0.00100829	0.000474475
		0.0033533	0.000581789	-0.00230778
		0.0194839	-0.00646117	-0.0203583
		-0.00521342	0.00814089	0.0361232
		0.000463135	0.000127257	-0.00264176
		0.00204186	-0.00115545	-0.00426442
		0.0054515	-0.00370027	-0.00753478
		0.00806718	-0.00524731	-0.00803377
		-0.00111896	0.00164833	-0.000278649
		-6.15342e-05	0.00107075	-0.000303864
		-0.00128269	0.0030484	0.033286
		0.00358933	0.00049145	-0.000579672
		0.00218577	0.000627693	1.75228e-05
		0.0113969	0.00427991	0.0202998
		-0.00170028	0.00421795	0.00106648
		-0.000189734	0.00402897	0.00270337
		0.000951103	0.00423395	0.00106857
		0.00259907	0.00110271	-0.00132885
		5.88251e-05	0.00362807	0.0038397
		0.015807	-0.00292709	-0.0330396
		-0.00032509	0.00205953	2.54002e-06
		0.00107184	-0.000527466	-0.000422203
		-0.00424045	0.0514973	0.0223891
		0.00455696	0.0111994	-0.000117749
		0.0264519	-0.0238055	0.012967
		-0.000733972	0.00360939	0.00263494
		0.000986369	0.00131895	0.00160948
		0.000730552	0.00342107	0.000460998
		0.0194669	0.00208994	0.00138457
		0.0226229	-0.00584379	0.0198727
		0.00744088	-0.00650809	0.00360172
		-0.000311285	0.00870016	-0.00281578
		-0.000863	0.00668708	0.00748863
		0.0024965	0.000946737	-0.00203416
		0.0322623	-0.0260884	-0.0237331
		-0.00288439	0.00636471	0.0123847
		0.0117399	-0.00843326	-0.0147598
		0.00564616	-0.000966299	-0.00417542
		0.00401871	-0.0016867	-0.00324158
		0.00838829	-0.0030097	0.00831371
		0.00505179	-0.0024068	8.33481e-05
		0.00367658	-0.00200627	-0.00347779
		0.0022236	0.00219207	0.000172533
		0.00725144	-0.00280017	0.00153156
		0.0107179	-0.0108817	-0.0116129
		0.00332073	0.00425339	-0.000572033
		0.00446648	-0.00199749	4.63349e-05
		0.00158475	-0.00121567	-0.00277617
		0.0050765	-0.00124603	-0.00318376
		-0.000586009	0.00127302	0.00052127
		-0.000419156	0.00392603	0.00139546
		-0.000820375	0.00317631	0.00295211
		-0.000510477	0.00115581	0.0021975
		0.00976111	0.00444492	-0.00276977
		0.0022756	0.00226172	-0.000355621
		0.00206664	0.00112964	-0.00134795
		0.00338914	0.00215029	-0.00276456
		0.000803176	0.00128572	0.00104793
		0.00111152	0.00360133	0.0021026
		0.00327727	0.000291963	-0.00321055
		0.00308002	0.00109158	-0.00261713
		0.00261022	0.00138315	0.000247779
		0.000920482	-0.000147364	0.000731783
		0.00134842	-0.000308272	-0.00193165
		0.00358926	-0.000574241	-0.00591169
		0.00698716	-0.00144682	-0.00698955
		0.000414511	0.00186316	0.000488645
		0.000832236	0.00367906	0.00363042
		0.000560713	0.00241567	0.00157569
		2.83266e-05	0.000833816	0.0013359
		0.00102548	0.00308511	0.000969417
		-0.00282888	0.00703138	0.00251107
		0.000194534	0.00928816	0.00318447
		0.000693666	0.000783949	0.000250807
		0.00233779	0.00279564	-0.00126237
		-0.00104304	0.0035268	0.00276195

## Sheet: ED7i
	T5 'nogo' preferring
		R/C	R1	R2
	Average	0.000863579	0.0030592	0.00174771
	SEM	0.000604196	0.00136287	0.000964202
	Individual cells	0.0128626	-0.0162676	-0.00761396
		0.00180257	0.00256654	0.000570197
		0.000540435	0.000642871	-0.00162859
		0.00216871	0.0040127	0.00119163
		0.000517799	0.000928177	0.00118397
		0.00100551	0.00022646	0.00114663
		-0.000827526	-0.000476395	0.00237222
		-0.00146033	0.00654005	0.00709981
		0.000407541	0.000745493	-0.00179574
		0.000618418	0.00109602	0.000512366
		-0.00103416	0.00156534	0.000900612
		-0.000278046	0.00177565	0.00249293
		-0.00310122	0.048787	0.033644
		0.00070165	0.00117904	0.00180656
		-0.000179744	0.000395831	0.00405479
		0.00127659	0.00425095	-1.6587e-05
		-0.00103489	0.00271025	0.00158199
		0.000827851	0.00169524	0.00435118
		-0.0004103	0.00203213	0.000338023
		9.85549e-05	-9.88644e-05	0.000960656
		0.0037015	-0.0043466	-0.0034707
		0.000569152	0.000380208	0.000832475
		0.00242776	-0.000719683	-0.00221035
		0.00139419	0.000929632	-0.000271593
		0.000920322	-0.000462983	0.000209587
		0.000555545	0.000166363	0.00033019
		0.00159742	0.000310338	0.000133645
		-0.0012092	0.000365684	-0.00145
		-0.0015665	0.00196778	0.000443359
		0.0190878	-0.0153513	-0.0178291
		0.00255066	0.00123839	0.000627657
		-0.00264785	0.00397607	0.00121547
		-0.00496431	0.0148634	0.0160771
		-0.00787977	0.0296025	0.0188158
		-0.0144261	0.0173842	0.0058231
		0.00336595	-0.0056256	0.00597657
		0.0041843	-0.00608689	-0.00173913
		-0.00169024	0.00251769	0.00235591
		-0.000683049	0.00238541	-1.27864e-05
		0.00112899	0.00397284	0.00108691
		0.00125283	0.000101058	0.00046595
		0.000309513	0.00155746	0.00080629
		0.00259271	-0.00153933	-0.00800606
		0.00216399	-0.00103561	-0.00678203
		0.013711	0.00308049	0.000499501
		-0.00126821	0.00266324	0.00353501
		0.00189723	-0.000120189	-0.00300161
		0.000647639	0.0015777	0.000492379
		0.00248477	0.000357307	0.00601939
		0.00174439	0.00268446	2.63584e-05
		0.00198648	-0.000945899	-0.00148623
		0.00173029	0.01678	0.0033825
		0.000400803	-0.00124765	-0.00144483
		-0.0060718	0.0401702	0.0248371
		-0.000680967	0.00127805	0.00129488
		0.00128876	-0.00127521	-0.000492193
		0.00411603	-0.00148629	-0.000623753

## Sheet: ED7j
	T8 'go' preferring
		R/C	R1	R2
	Average	0.0019272	0.00116143	0.0065529
	SEM	0.000597896	0.000607197	0.000836163
	Individual cells	-0.00239021	-0.000141165	0.0111787
		0.00180169	-0.013317	0.0159913
		0.000487023	0.00700346	0.0264996
		-0.00142836	0.00294994	0.0176779
		0.00237446	-0.00164949	0.00353025
		-0.00726657	0.0105545	0.00876394
		-0.000334277	0.000984888	0.00334565
		-0.00470986	-0.00125202	0.0115002
		0.00789124	-0.0101261	0.00693208
		0.00360854	-0.00407988	0.00471166
		0.00125208	0.00462427	0.0131218
		0.00297184	-0.00403341	0.0534055
		-0.000701822	0.00191264	0.0108928
		0.000273273	-0.00330522	0.0111646
		0.000971818	0.00973531	0.00292677
		0.016532	-0.00415652	-0.00819556
		0.0159148	0.00501574	0.0200688
		0.0282756	-0.0183244	-0.0125695
		0.00241381	-0.00100532	-0.0012999
		0.00465846	0.000619784	-4.71274e-05
		0.0244514	-0.00612663	-0.0169967
		0.000188054	0.000573426	0.00421214
		0.00522055	-0.000586705	-0.00352112
		0.00212427	-0.00172601	-0.000719875
		0.00340779	0.000851839	0.00376977
		-0.00131428	0.0171892	0.0103389
		0.00200874	-0.000257398	-0.00035437
		-0.00181697	0.00111866	0.00181711
		-0.0100223	0.0314831	0.0197019
		0.00137562	0.000692753	0.000677938
		0.00023868	3.91847e-05	0.00178731
		-0.00320572	0.00688121	0.00719395
		0.000718362	0.00809925	0.00710756
		9.30502e-05	0.0182015	0.0177323
		0.00404448	-0.00513205	0.000138585
		0.000572694	0.00149878	0.00589967
		-0.00303192	0.00222062	0.00785363
		-0.000309993	0.0033699	0.00631719
		-0.00521734	0.00945537	0.0135305
		0.00337681	-0.00311448	-0.0014905
		-0.000743016	0.0026479	0.00493388
		-0.00185644	0.00361376	0.00276285
		-2.23551e-05	0.000276091	0.00396001
		0.000590596	0.00415	0.00435404
		-0.00478676	0.00744922	0.00796169
		0.00391204	0.000228587	-0.000201215
		-0.00191423	0.00419952	0.00557928
		-0.00221844	0.0045982	0.00853119
		-0.00411484	0.0054039	0.0256543
		-0.00252061	0.00199834	0.0163666
		-0.000728776	0.00256719	0.00503035
		-0.00177688	0.00328125	0.00457939
		-0.00127347	0.00328589	0.00369638
		-0.00437796	0.00595641	0.0108048
		-0.000998884	0.00319924	0.00584835
		-0.000333093	0.00252813	0.00465685
		-0.00103364	0.00857764	0.0139036
		0.00207181	-0.000989072	0.00254309
		-0.00129738	0.00534835	0.0110315
		-0.00372829	0.0075991	0.0112501
		-0.000767483	0.00503257	0.00780384
		0.00460893	-0.00656025	-0.00712316
		0.00547023	-0.00364132	0.0151163
		0.00160519	0.000482951	0.00660708
		0.00181895	-0.00152278	0.0118495
		-0.00281604	0.00370269	0.00407563
		-0.00521342	0.00814089	0.0361232
		-0.00168273	0.00293283	0.00812951
		0.000412168	0.0152795	0.00844813
		-0.00128269	0.0030484	0.033286
		0.0113969	0.00427991	0.0202998
		0.0130188	0.0071173	0.018743
		0.00822408	-0.000855891	0.00458704
		0.00016558	0.00120932	0.00348683
		0.00572593	-0.00608903	0.0113938
		0.0264519	-0.0238055	0.012967
		0.00400926	-0.00509026	0.0169237
		0.000986369	0.00131895	0.00160948
		0.00222082	-0.00238206	0.00204454
		0.00053987	6.54183e-05	0.00399597
		0.0226229	-0.00584379	0.0198727
		-0.00185848	0.000548051	0.00480397
		0.00297935	-0.00116828	0.00303695
		-0.00216399	0.00103561	0.00678203
		0.000487515	0.00217965	0.00742045
		0.000868734	-0.000689399	0.00226854
		-0.000557398	-0.000138838	0.0040657
		0.00744088	-0.00650809	0.00360172
		0.0058596	-0.00523116	-0.00285495
		-0.00287792	0.00244493	0.011534
		-0.000468559	0.00204873	0.00750023
		-0.00167437	0.00151592	0.00456377
		0.00714163	-0.00738284	-0.00751466
		0.0024965	0.000946737	-0.00203416
		0.0322623	-0.0260884	-0.0237331
		0.00268923	-0.000973058	0.00111537
		-8.75671e-06	0.00271411	0.00469379
		-0.00279696	0.00243759	0.00695953
		-0.00288439	0.00636471	0.0123847
		0.00122425	-0.000480046	0.00685778
		-0.00146693	0.00212947	0.00455066
		0.00838829	-0.0030097	0.00831371
		0.00505179	-0.0024068	8.33481e-05
		-0.00224566	0.00320025	0.00768635
		0.00647496	-0.00422817	-0.00181172
		-0.000238073	0.00206363	0.00423044
		0.00725144	-0.00280017	0.00153156
		0.000755725	-0.000380385	0.00201751
		-0.00355569	0.00315279	0.00359212
		-0.00237169	0.00413671	0.00648115
		0.000334762	-0.000715594	0.00340177
		0.00446648	-0.00199749	4.63349e-05
		6.98174e-05	-0.00100323	0.00362448
		-0.0050141	0.00353351	0.00643066
		-0.00168497	0.00258942	0.00574588
		-0.000820375	0.00317631	0.00295211
		0.00111152	0.00360133	0.0021026
		0.00261022	0.00138315	0.000247779
		0.000832236	0.00367906	0.00363042
		0.00102548	0.00308511	0.000969417
		0.000194534	0.00928816	0.00318447
		-7.28311e-05	0.00016061	0.000908512

[truncated: 1 more sheets: ED7k]
