# Supplementary material for: Mouse prefrontal cortex represents learned rules for categorization
Source: Nature. 2021 Apr 21;593(7859):411–7. doi: 10.1038/s41586-021-03452-z (PMC8131197; doi:10.1038/s41586-021-03452-z)
Supplement: Supplementary file 14 — Source Data Extended Data Fig. 8 [file 41586_2021_3452_MOESM14_ESM.xlsx]

## Sheet: ED8a
	Behavioral reaction time histogram per mouse for hit trials of T5
	Edges	0.05	0.15	0.25	0.35	0.45	0.55	0.65	0.75	0.85	0.95	1.05	1.15	1.25
	M01	0	0.0166667	0	0	0.433333	0.466667	0.0666667	0.0166667	0	0	0	0	0
	M02	0	0	0.00787402	0	0	0.0866142	0.409449	0.346457	0.0866142	0.0393701	0.00787402	0.015748	0
	M03	0	0	0	0.00819672	0.00819672	0.295082	0.278689	0.245902	0.0901639	0.0409836	0.0245902	0.00819672	0
	M04	0	0.00970874	0.0194175	0	0.0194175	0.213592	0.407767	0.106796	0.106796	0.0776699	0.0291262	0	0.00970874
	M05	0	0.037037	0.0123457	0.0123457	0.0864198	0.432099	0.271605	0.0493827	0.037037	0.0123457	0.0123457	0.037037	0
	M06	0	0	0	0.0202703	0	0.107375	0.296565	0.190247	0.228916	0.108434	0.0421687	0.0060241	0
	M07	0	0	0.00877193	0	0.00877193	0.0150219	0.194079	0.397807	0.247807	0.118969	0.00877193	0	0
	M08	0	0	0.00675676	0	0.0405405	0.331081	0.198126	0.271578	0.0874019	0.0645161	0	0	0
	M09	0	0.0113479	0.0113479	0	0.0681503	0.594755	0.244673	0.0535241	0.00970874	0.00649351	0	0	0
	Neural reaction time histogram per mouse for hit trials of T5
	Edges	0.05	0.15	0.25	0.35	0.45	0.55	0.65	0.75	0.85	0.95	1.05	1.15	1.25
	M01	0	0.10582	0.0952381	0.108466	0.111111	0.10582	0.116402	0.103175	0.0634921	0.047619	0.0343915	0.0291005	0.0793651
	M02	0	0.092832	0.0846063	0.0940071	0.0987074	0.112808	0.106345	0.0916569	0.0881316	0.0611046	0.0552291	0.0370153	0.0775558
	M03	0	0.102725	0.115304	0.113208	0.136268	0.127883	0.111111	0.0901468	0.0524109	0.048218	0.0251572	0.0356394	0.0419287
	M04	0	0.133087	0.101664	0.136784	0.127542	0.123845	0.0942699	0.0794824	0.0609982	0.0425139	0.0314233	0.0332717	0.0351201
	M05	0	0.117647	0.176471	0.0588235	0.264706	0.147059	0.0294118	0.0294118	0.0882353	0.0294118	0	0	0.0588235
	M06	0	0.0742162	0.0755866	0.119151	0.102225	0.106469	0.126996	0.096114	0.0822916	0.0458442	0.0636798	0.0395028	0.0679238
	M07	0	0.103642	0.106331	0.125127	0.160249	0.117084	0.0911653	0.0724986	0.0617019	0.0549919	0.0308835	0.0295068	0.0468184
	M08	0	0.109954	0.0938085	0.113781	0.131839	0.120513	0.10636	0.0811848	0.0627455	0.0472875	0.0425429	0.032979	0.0570053
	M09	0	0.0968515	0.0907242	0.0985506	0.102078	0.102062	0.105983	0.0763389	0.0774986	0.0649848	0.054494	0.0484258	0.0820078

## Sheet: ED8b
	Behavioral and neural reaction times, all trials, all neurons							Behavioral and neural reaction times, all trials, averaged for neurons							Behavioral and neural reaction times, averaged per mouse
	bRTs	nRTs						bRTs	nRTs							bRTs	nRTs
	0.5	0.1						0.5	0.7						M01	0.46	0.599385
	0.5	0.4						0.5	0.48						M02	0.662992	0.620784
	0.5	0.6						0.5	0.4						M03	0.634951	0.535507
	0.4	0.3						0.4	0.32						M04	0.551852	0.512958
	0.4	0.4						0.4	0.375						M05	0.585135	0.452941
	0.7	0.1						0.7	0.757143						M06	0.769081	0.605992
	0.5	0.1						0.5	0.585714						M07	0.519173	0.544217
	0.4	0.1						0.4	0.642857						M08	0.521003	0.561685
	0.5	0.2						0.5	0.614286						M09	0.605159	0.623464
	0.5	0.1						0.5	0.385714
	0.4	0.1						0.4	0.425
	0.5	0.7						0.5	0.885714
	0.5	0.6						0.5	0.6375
	0.5	0.3						0.5	0.625
	0.4	0.6						0.4	0.716667
	0.5	0.6						0.5	0.48
	0.4	0.1						0.4	0.533333
	0.4	0.7						0.4	0.9125
	0.5	0.5						0.5	0.5125
	0.5	0.4						0.5	0.814286
	0.5	0.4						0.5	0.56
	0.4	0.6						0.4	0.483333
	0.4	0.3						0.4	0.633333
	0.4	0.4						0.4	0.566667
	0.4	0.5						0.4	0.516667
	0.5	0.9						0.5	0.7
	0.4	0.6						0.4	0.883333
	0.4	0.3						0.4	0.84
	0.4	0.2						0.4	0.5
	0.4	0.4						0.4	0.7
	0.4	0.9						0.4	0.74
	0.4	0.1						0.4	0.571429
	0.5	0.4						0.4	0.7375
	0.5	0.1						0.5	0.55
	0.5	0.1						0.5	0.657143
	0.5	0.7						0.5	0.771429
	0.5	0.1						0.5	0.9
	0.6	0.2						0.5	0.416667
	0.1	0.6						0.6	0.455556
	0.5	0.5						0.1	0.8
	0.4	0.4						0.5	0.725
	0.4	0.6						0.4	0.614286
	0.5	0.3						0.4	0.533333
	0.4	0.8						0.4	0.7
	0.5	0.1						0.5	0.5
	0.5	0.5						0.4	0.433333
	0.6	0.2						0.5	0.5125
	0.4	0.5						0.5	0.714286
	0.4	0.4						0.6	0.544444
	0.5	0.9						0.4	0.585714
	0.4	0.1						0.4	0.425
	0.5	0.4						0.5	0.6875
	0.6	0.3						0.4	0.442857
	0.5	0.2						0.5	0.516667
	0.5	0.3						0.6	0.44
	0.6	0.7						0.5	0.28
	0.4	0.1						0.5	0.533333
	0.5	0.2						0.6	0.66
	0.5	0.2						0.4	0.728571
	0.5	1.1						0.5	0.6
	0.5	0.1						1	0.708333
	0.4	0.3						0.6	0.345455
	0.4	0.6						1.1	0.575
	0.7	1.4						0.8	0.633333
	0.5	0.4						0.6	0.7
	0.4	0.7						0.6	0.68
	0.5	0.5						0.8	0.418182
	0.5	0.2						0.7	0.609091
	0.4	0.2						0.7	0.65
	0.5	0.7						0.8	0.591667
	0.5	0.5						0.7	0.611111
	0.5	0.7						0.7	0.590909
	0.4	0.6						0.9	0.8125
	0.5	0.5						0.7	0.677778
	0.4	0.5						0.7	0.811111
	0.4	0.4						0.7	0.744444
	0.5	1.3						0.7	0.823077
	0.5	0.8						0.6	0.672727
	0.5	0.3						0.6	0.83
	0.4	0.2						0.7	0.688889
	0.4	0.7						0.6	0.461538
	0.4	0.8						0.7	0.6
	0.4	0.2						0.8	0.54
	0.5	0.7						0.9	0.536364
	0.4	1.2						0.7	0.791667
	0.4	0.6						0.8	0.563636
	0.4	0.4						0.7	0.791667
	0.4	0.6						0.6	0.7875
	0.4	1.2						0.7	0.52
	0.4	0.5						0.6	0.6
	0.4	1						0.8	0.590909
	0.5	1						0.7	0.4
	0.5	0.6						0.7	0.6625
	0.5	0.5						0.6	0.671429
	0.5	1.3						0.6	0.53
	0.5	0.6						0.7	0.566667
	0.6	0.1						0.5	0.646667
	0.1	0.8						0.6	0.771429
	0.5	0.3						0.6	0.675
	0.4	0.8						0.7	0.55
	0.4	0.3						0.8	0.7
	0.4	0.4						0.6	0.536842
	0.5	0.2						0.8	0.510526
	0.4	0.3						0.7	0.690909
	0.5	0.3						0.6	0.65625
	0.5	1						0.6	0.533333
	0.6	0.9						0.7	0.673333
	0.4	0.7						0.6	0.7
	0.4	0.4						0.6	0.56
	0.5	0.8						0.6	0.472727
	0.4	0.1						0.8	0.576923
	0.5	0.5						0.6	0.573333
	0.6	0.3						0.7	0.578571
	0.5	0.2						0.6	0.569231
	0.5	0.4						0.6	0.836364
	0.6	0.7						0.6	0.63
	0.4	0.4						0.7	0.68125
	0.5	0.6						0.7	0.569231
	0.5	1.2						0.7	0.44
	0.5	0.4						0.7	0.53125
	0.4	0.1						0.6	0.61
	0.5	0.8						0.7	0.78
	0.4	1.4						0.5	0.544444
	0.5	0.6						0.6	0.530769
	0.4	0.4						0.2	0.5
	0.5	1.4						0.7	0.547059
	0.5	0.3						0.6	0.557143
	0.5	0.6						0.7	0.545455
	0.4	1.4						0.6	0.561111
	0.4	1.2						0.7	0.491667
	0.5	0.5						0.6	0.544444
	0.4	0.6						0.7	0.79
	0.4	0.5						0.5	0.584211
	0.5	0.5						0.6	0.65625
	0.4	1.1						0.7	0.493333
	0.4	1.1						0.6	0.525
	0.4	0.2						0.6	0.628571
	0.4	0.8						0.6	0.59375
	0.5	0.6						0.6	0.446154
	0.5	0.4						0.6	0.5625
	0.5	1.4						0.6	0.541667
	0.6	0.7						0.6	0.5
	0.1	0.5						0.7	0.642857
	0.5	0.9						0.7	0.527273
	0.4	0.5						0.7	0.671429
	0.4	1.2						0.6	0.84
	0.5	0.1						0.5	0.73125
	0.5	0.8						0.6	0.622222
	0.6	0.1						0.7	0.826667
	0.4	0.5						0.6	0.418182
	0.4	0.1						0.5	0.65
	0.5	0.8						0.6	0.535714
	0.4	0.6						0.8	0.8
	0.5	0.3						0.7	0.661111
	0.5	0.3						0.6	0.62
	0.6	0.3						0.6	0.593333
	0.5	1.2						0.5	0.605556
	0.5	0.4						0.5	0.641176
	0.5	0.2						0.7	0.710526
	0.4	0.4						0.6	0.62
	0.4	0.6						0.7	0.6
	0.7	1.3						0.7	0.523529
	0.5	0.3						0.7	0.483333
	0.4	0.4						0.5	0.546667
	0.5	0.6						0.7	0.519048
	0.5	0.6						0.7	0.736842
	0.5	1.1						0.6	0.71875
	0.5	0.2						0.7	0.775
	0.4	0.7						0.6	0.69375
	0.4	0.7						0.6	0.691667
	0.5	1.3						0.6	0.644444
	0.4	0.3						0.9	0.786667
	0.4	0.1						0.6	0.694118
	0.4	0.3						0.6	0.423077
	0.5	0.8						0.5	0.55625
	0.4	0.3						0.6	0.6
	0.4	0.2						0.6	0.705882
	0.4	0.7						0.5	0.505
	0.4	1.4						0.7	0.747059
	0.4	1.3						0.6	0.683333
	0.4	1.3						0.9	0.766667
	0.5	0.7						1.1	0.705882
	0.5	1						0.6	0.58125
	0.5	0.3						0.5	0.585714
	0.6	1.3						0.8	0.738462
	0.1	0.6						0.7	0.58125
	0.5	1.3						0.9	0.544444
	0.4	1.2						0.9	0.8
	0.4	1.1						0.6	0.82
	0.5	0.2						0.6	0.68
	0.4	0.2						1	0.44
	0.5	0.4						1.2	0.72
	0.5	0.2						0.5	0.85
	0.6	1						0.6	0.58
	0.4	0.7						0.6	0.75
	0.4	0.1						0.9	0.425
	0.5	0.7						0.7	0.785714
	0.4	0.1						0.8	0.8
	0.5	0.4						0.5	0.3
	0.5	0.8						0.6	0.625
	0.4	1.4						0.7	0.48
	0.5	0.6						1	0.775
	0.5	0.3						0.9	0.56
	0.4	0.1						0.8	0.825
	0.7	0.6						0.9	0.7
	0.5	1.2						0.9	0.575
	0.4	1.1						0.8	0.533333
	0.5	1.1						0.6	0.45
	0.5	0.9						0.6	0.6
	0.5	0.9						0.9	0.45
	0.4	1.4						0.7	0.66
	0.5	0.1						0.5	1.1
	0.5	0.6						0.6	0.733333
	0.4	0.2						0.5	0.466667
	0.5	0.5						0.6	0.416667
	0.4	0.6						0.5	0.64
	0.4	1						0.5	0.7
	0.4	0.4						0.6	0.533333
	0.4	0.4						0.6	0.52
	0.4	0.5						0.5	0.466667
	0.5	0.3						0.8	0.72
	0.5	0.1						0.7	0.457143
	0.6	0.5						0.8	0.54
	0.4	0.2						0.6	0.64
	0.5	0.7						0.4	0.52
	0.5	1.4						1	0.5
	0.5	0.9						0.6	0.1
	0.6	0.5						0.6	0.233333
	0.4	1.1						0.9	0.583333
	0.5	0.9						0.6	0.56
	0.5	0.8						0.5	0.45
	0.5	0.6						0.6	0.8
	0.5	0.7						0.7	0.3
	0.4	0.5						0.8	0.333333
	0.4	0.7						0.6	0.666667
	0.7	0.4						0.5	0.275
	0.5	0.6						0.6	0.6
	0.4	0.6						0.5	0.34
	0.5	0.2						0.5	0.625
	0.5	0.3						0.5	0.6
	0.4	0.3						0.5	0.516667
	0.5	0.5						0.8	0.633333
	0.4	0.8						0.6	0.45
	0.5	0.2						0.2	0.633333
	0.4	0.4						0.8	0.5
	0.4	0.3						0.7	0.383333
	0.5	0.4						0.5	0.5
	0.5	0.9						0.8	0.6
	0.5	0.7						0.7	0.38
	0.4	0.1						0.5	0.32
	0.4	0.7						0.6	0.683333
	0.4	0.4						0.5	0.3
	0.4	1.4						0.6	0.55
	0.5	0.9						0.6	0.7
	0.4	1.2						0.6	0.475
	0.4	0.3						0.7	0.4
	0.4	0.6						0.8	0.333333
	0.4	0.1						0.9	0.683333
	0.4	0.6						0.6	0.45
	0.5	0.5						0.6	0.457143
	0.5	1.2						0.6	0.55
	0.5	1.2						0.6	0.466667
	0.5	0.7						0.6	0.416667
	0.5	0.5						0.6	0.2
	0.6	0.4						0.7	0.316667
	0.1	1.4						0.7	0.2
	0.5	1						0.5	0.514286
	0.4	0.4						0.6	0.475
	0.4	0.1						0.5	0.65
	0.4	0.8						0.5	0.542857
	0.5	1						0.6	0.58
	0.4	0.1						0.5	0.7
	0.5	0.3						0.6	0.566667
	0.5	1						0.6	0.3
	0.6	1.1						0.6	0.68
	0.4	0.2						0.6	0.55
	0.4	0.5						0.6	0.34
	0.5	0.6						0.6	0.285714
	0.5	0.5						0.5	0.125
	0.6	0.6						0.4	0.433333
	0.5	0.1						0.8	0.6
	0.6	0.2						0.6	0.383333
	0.4	0.2						0.5	0.633333
	0.5	0.9						0.6	0.65
	0.5	0.7						0.6	0.4
	0.5	0.2						0.6	0.933333
	0.5	0.4						0.6	0.34
	0.4	0.1						0.7	0.7
	0.4	0.2						0.5	0.457143
	0.7	0.1						0.1	0.371429
	0.5	0.5						0.5	0.58
	0.4	0.6						0.5	0.657143
	0.5	0.2						0.4	0.285714
	0.5	0.2						0.5	0.45
	0.4	0.2						0.5	0.633333
	0.5	0.9						0.5	0.371429
	0.5	1.3						0.6	0.555556
	0.5	0.6						0.4	0.5
	0.4	0.3						0.5	0.46
	0.5	0.5						0.5	0.58
	0.4	0.4						0.5	0.6
	0.4	1.3						0.5	0.385714
	0.5	0.5						0.6	0.666667
	0.5	0.7						0.6	0.566667
	0.5	0.5						0.5	0.56
	0.4	1.2						0.5	0.271429
	0.4	0.5						1.1	0.557143
	0.4	0.3						0.6	0.55
	0.5	0.6						0.5	0.4625
	0.4	0.7						0.5	0.4875
	0.4	1.1						0.5	0.528571
	0.4	0.7						0.6	0.483333
	0.4	0.3						0.5	0.471429
	0.4	0.6						0.5	0.7
	0.4	0.6						0.6	0.585714
	0.4	1						0.6	0.4375
	0.5	0.5						0.5	0.385714
	0.5	1						0.5	0.633333
	0.5	0.8						0.6	0.5
	0.5	0.1						0.5	0.62
	0.5	0.1						0.6	0.5625
	0.6	0.2						0.5	0.5
	0.1	0.4						0.7	0.68
	0.5	0.7						0.6	0.25
	0.4	0.5						0.6	0.411111
	0.4	0.7						0.6	0.433333
	0.4	0.5						0.5	0.416667
	0.5	0.2						0.9	0.557143
	0.4	0.3						0.6	0.383333
	0.5	0.1						0.6	0.575
	0.5	0.5						0.5	0.7
	0.6	0.6						0.4	0.475
	0.4	0.7						0.1	0.471429
	0.4	0.6						0.5	0.388889
	0.5	0.7						0.5	0.54
	0.4	0.5						0.4	0.4875
	0.6	0.3						0.2	0.25
	0.5	0.6						0.5	0.633333
	0.5	0.1						0.4	0.3875
	0.6	1.4						0.6	0.5125
	0.4	0.8						0.5	0.333333
	0.5	0.3						0.6	0.3875
	0.5	1.4						0.4	0.257143
	0.7	1.4						0.5	0.528571
	0.4	0.7						0.6	0.65
	0.5	1.4						0.5	0.488889
	0.5	0.7						0.5	0.428571
	0.4	0.8						0.7	0.5
	0.5	0.3						0.5	0.471429
	0.5	0.8						0.5	0.525
	0.4	1.3						0.5	0.45
	0.4	0.4						1	0.683333
	0.5	0.3						0.5	0.533333
	0.5	1						0.5	0.577778
	0.4	1.3						1.1	0.866667
	0.4	1.4						0.3	0.366667
	0.4	0.2						0.6	0.442857
	0.4	1.3						0.6	0.371429
	0.4	1.2						0.6	0.714286
	0.4	0.8						0.6	0.82
	0.4	0.6						0.4	0.6
	0.5	1.4						0.6	0.316667
	0.5	1.2						0.7	0.814286
	0.5	0.9						0.8	0.683333
	0.6	0.3						0.8	0.542857
	0.1	1.3						1.1	0.45
	0.5	0.7						0.7	0.7
	0.4	0.5						0.8	0.5625
	0.4	0.8						0.5	0.4
	0.4	0.7						0.6	0.4
	0.5	1.1						0.5	0.3
	0.5	0.7						0.7	0.1
	0.5	0.9						0.6	0.1
	0.6	0.1						0.6	1.2
	0.4	0.8						0.6	0.6
	0.4	0.2						0.5	0.4
	0.5	0.1						0.6	0.9
	0.4	1.3						0.5	0.8
	0.5	1						0.6	0.4
	0.5	0.8						0.6	0.2
	0.4	1.4						0.6	0.7
	0.5	0.4						0.6	0.1
	0.4	0.3						0.3	0.5
	0.5	1.4						0.6	0.5
	0.4	0.3						0.5	0.4
	0.4	1.3						0.6	0.2
	0.5	0.5						0.6	0.4
	0.5	0.9						0.5	0.4
	0.5	0.9						0.6	0.2
	0.6	0.4						0.6	0.4
	0.5	0.4						0.5	0.2
	0.5	0.7						0.6	0.5
	0.4	0.9						0.6	0.5
	0.6	0.4						0.6	0.8
	0.4	0.4						0.6	0.3
	0.6	0.7						0.5	0.2
	0.4	0.8						0.6	0.5
	1	1.4						0.6	0.8
	0.8	1.4						0.6	0.4
	0.7	0.4						0.7	0.2
	0.6	1						0.6	1.3
	0.9	0.7						0.7	0.1
	0.7	1.3						0.8	0.25
	0.8	1						0.9	0.5
	0.7	0.5						0.7	0.8
	0.7	0.9						1	0.5
	0.6	0.7						0.8	0.85
	0.5	1.4						0.8	0.8
	0.6	0.6						0.8	0.4
	0.8	1.2						0.8	0.7
	0.6	0.3						0.9	1.1
	0.6	1.4						1.1	0.5
	0.7	0.4						0.8	0.75
	0.7	0.2						0.8	0.1
	0.7	0.6						0.9	0.3
	0.7	0.1						0.8	0.7
	0.5	0.4						0.8	0.8
	0.2	0.3						0.8	0.3
	0.6	0.9						0.8	0.55
	0.6	0.5						0.8	1.3
	0.7	0.6						0.8	0.6
	0.5	0.2						1	0.7
	0.6	1						0.7	0.75
	0.7	0.1						0.8	1.4
	0.6	0.8						0.7	0.9
	0.6	1.3						0.7	0.45
	0.6	0.6						0.8	0.8
	0.5	0.4						0.7	0.5
	0.6	0.9						0.7	1.25
	0.5	0.8						0.8	0.85
	0.6	0.9						0.7	0.55
	0.6	0.2						0.9	0.6
	0.5	0.9						0.9	0.8
	0.7	0.4						0.9	0.7
	0.7	0.2						1	0.8
	0.7	0.1						0.7	1
	0.7	0.1						0.9	0.9
	0.7	1.4						0.8	0.7
	0.7	1.2						0.8	0.95
	0.6	0.3						0.8	0.55
	0.9	1.3						0.7	0.5
	0.5	0.6						0.7	0.3
	0.6	1.1						1	1.2
	0.6	0.4						0.9	0.75
	0.9	0.5						0.8	1
	0.7	0.6						0.7	0.6
	1	0.3						0.8	0.45
	0.6	0.4						0.9	0.5
	1.1	0.4						0.9	0.35
	0.6	0.1						0.8	0.3
	0.7	0.7						0.7	0.35
	0.7	0.6						0.7	0.8
	0.7	0.8						1	0.1
	0.6	1.1						0.8	0.4
	0.6	0.8						1	0.6
	0.7	0.7						0.7	0.4
	0.6	0.4						0.8	0.2
	0.8	0.4						0.7	0.3
	0.8	0.4						0.9	0.4
	0.7	1.1						0.9	0.65
	0.7	0.6						1	0.65
	0.5	0.8						0.8	0.5
	0.6	0.7						0.8	0.4
	0.6	0.6						0.7	0.7
	0.8	0.8						0.8	0.5
	0.6	0.4						0.9	0.7
	0.8	0.2						0.8	0.6
	0.7	0.8						0.9	0.15
	0.6	0.8						0.8	0.95
	0.8	0.1						0.8	0.15
	0.7	0.5						0.9	0.3
	0.6	0.7						0.7	0.3
	0.7	0.8						0.9	0.85
	0.7	0.2						0.8	0.85
	0.6	0.5						0.8	0.3
	0.5	1.1						0.8	0.35
	0.6	0.5						0.8	0.45
	0.6	1.2						0.5	0.3
	0.7	0.5						0.8	1
	0.6	0.7						0.8	1
	0.6	0.5						0.6	0.3
	0.6	0.6						0.8	0.6
	0.6	0.6						0.9	0.7
	0.6	0.5						0.9	0.5
	0.7	0.4						0.9	0.616667
	0.7	0.4						0.7	0.56
	0.5	0.6						0.7	0.46
	0.7	0.7						0.7	0.814286
	0.6	0.5						0.7	0.7125
	0.8	0.4						0.9	0.64
	0.7	0.4						0.8	0.9
	0.5	1.2						0.7	0.442857
	0.7	0.6						0.7	0.56
	0.7	0.2						0.8	0.522222
	0.7	0.8						0.8	0.64
	0.6	0.5						0.8	0.85
	0.7	1.4						0.8	0.855556
	0.6	0.2						0.8	0.757143
	0.6	0.3						0.7	0.65
	0.9	0.7						0.8	0.628571
	0.6	0.1						0.6	0.425
	0.6	0.5						0.7	0.5
	0.6	1.1						0.6	0.6
	0.5	0.4						0.6	0.38
	0.7	0.7						0.9	0.585714
	0.9	0.7						0.7	0.6
	1.1	0.1						0.8	0.75
	0.5	1.1						0.7	0.64
	0.6	0.4						0.7	0.671429
	1.1	0.5						0.7	0.4
	0.6	0.5						0.7	0.257143
	0.8	0.7						0.6	0.6375
	0.7	1						0.7	0.883333
	0.7	0.5						0.7	0.557143
	0.7	0.7						0.8	0.583333
	0.6	0.7						0.7	0.266667
	0.7	0.7						0.7	0.35
	0.6	0.8						0.8	0.742857
	0.7	0.3						0.9	0.633333
	0.9	0.9						0.7	0.533333
	0.7	1.4						0.7	0.7
	0.7	0.4						0.5	0.625
	0.5	0.1						0.8	0.375
	0.8	0.7						0.8	0.783333
	0.6	0.3						0.7	0.833333
	0.8	0.8						0.8	0.457143
	0.6	1						0.7	0.425
	0.7	1.3						0.7	0.883333
	0.6	0.1						0.7	0.35
	0.8	1.4						0.7	0.725
	0.6	0.4						0.7	0.65
	0.7	0.7						0.7	0.3
	0.6	0.7						0.8	0.56
	0.6	1.3						0.6	0.575
	0.7	0.1						0.8	0.85
	0.7	0.2						0.7	0.55
	0.7	0.3						0.7	0.716667
	0.7	0.3						0.6	0.48
	0.6	0.9						0.8	0.36
	0.7	0.2						0.7	0.65
	0.6	0.1						0.7	0.5625
	0.6	0.6						0.8	0.628571
	0.7	0.2						0.7	0.614286
	0.7	1.2						0.6	0.56
	0.5	0.1						0.7	0.533333
	0.6	0.7						0.9	0.671429
	0.7	0.5						0.7	0.666667
	0.6	0.6						0.7	0.555556
	0.6	0.9						0.8	0.542857
	0.6	0.8						0.6	0.509091
	0.6	0.4						0.7	0.6
	0.7	0.4						0.6	0.785714
	0.7	0.6						0.8	0.41
	0.6	1.2						0.6	0.588889
	0.5	1.1						0.7	0.583333
	0.6	0.6						0.7	0.7125
	0.7	0.9						0.7	0.816667
	0.6	0.6						0.7	0.4
	0.5	1						0.7	0.6625
	0.6	0.5						0.7	0.644444
	0.8	1.2						0.7	0.422222
	0.7	0.4						0.8	0.45
	0.6	0.1						0.7	0.744444
	0.5	0.1						0.7	0.7625
	0.5	0.1						0.5	0.583333
	0.7	0.3						0.5	0.585714
	0.6	1						0.5	0.5
	0.7	0.7						0.5	0.55
	0.7	0.3						0.5	0.45
	0.7	0.1						0.4	0.1
	0.5	0.5						0.5	0.95
	0.7	0.3						0.5	0.2
	0.7	1.3						0.5	0.7
	0.6	1.2						0.6	0.25
	0.6	0.5						0.6	1.05
	0.6	1.2						0.5	0.52
	0.6	0.1						0.5	0.76
	0.9	0.1						0.5	0.8
	0.6	0.2						0.5	0.583333
	0.6	0.3						0.6	0.414286
	0.5	0.3						0.5	0.55
	0.6	0.3						0.5	0.94
	0.6	0.6						0.4	0.48
	0.5	0.1						0.5	0.875
	0.7	0.6						0.5	0.3
	0.6	0.6						0.5	0.566667
	1.1	0.5						0.4	0.48
	0.5	0.3						0.6	0.45
	0.7	0.4						0.5	0.8
	0.9	0.6						0.5	0.46
	1.1	0.3						0.4	0.9
	0.6	1.3						0.5	0.533333
	0.8	0.1						0.5	0.54
	0.7	1.4						0.6	0.48
	0.7	0.1						0.5	0.833333
	0.7	0.5						0.7	0.72
	0.6	1.1						0.6	0.475
	0.6	0.1						0.5	0.942857
	0.7	0.9						0.6	0.56
	0.8	0.2						0.5	0.925
	0.9	0.7						0.6	0.7
	0.7	0.9						0.5	0.5
	0.7	0.1						0.5	0.35
	0.7	1.4						0.6	0.783333
	0.8	0.2						0.5	0.657143
	0.7	0.3						0.6	0.5
	0.7	1.4						0.8	0.614286
	0.6	1.2						0.5	0.566667
	0.7	0.9						0.5	0.616667
	0.6	1						0.5	0.583333
	0.6	0.5						0.5	0.714286
	0.7	0.2						0.5	0.8
	0.8	0.4						0.2	0.657143
	0.6	1.2						0.5	0.725
	0.8	0.2						0.5	0.685714
	0.7	0.7						0.6	0.433333
	0.6	0.9						0.5	0.5
	0.6	0.3						0.5	0.9
	0.6	0.5						0.5	0.466667
	0.6	1.3						0.5	0.716667
	0.6	1.1						0.5	0.285714
	0.7	1.2						0.5	0.5
	0.7	0.7						0.5	0.514286
	0.7	0.7						0.5	0.8
	0.6	0.3						0.5	0.425
	0.7	0.3						0.6	0.5
	0.5	1.4						0.6	0.7
	0.6	1						0.5	0.528571
	0.2	0.2						0.5	0.9
	0.7	0.6						0.6	0.48
	0.7	0.4						0.5	0.68
	0.6	0.1						0.4	0.666667
	0.7	1.4						0.5	0.45
	0.5	0.8						0.6	0.6125
	0.6	0.4						0.5	0.571429
	0.7	1.3						0.5	0.5625
	0.6	0.2						0.4	0.55
	0.6	0.5						0.7	0.675
	0.6	0.5						0.7	0.25
	0.6	0.1						0.7	0.46
	0.6	0.6						0.5	0.433333
	0.6	0.9						0.5	0.383333
	0.7	0.2						0.5	0.52
	0.6	0.1						0.6	0.375
	0.7	0.8						0.5	0.35
	0.5	0.2						0.5	0.375
	0.6	0.8						0.5	0.333333
	0.8	0.5						0.7	0.7
	0.7	0.5						0.5	0.24
	0.6	1						0.5	0.42
	0.6	1						0.5	0.36
	0.5	1.2						0.5	0.275
	0.5	0.7						0.6	0.54
	0.6	0.6						0.5	0.76
	0.7	0.3						0.6	0.475
	0.7	0.2						0.5	0.366667
	0.5	0.1						0.6	0.325
	0.7	0.1						0.5	0.54
	0.7	0.8						0.6	0.46
	0.6	0.2						0.4	0.425
	0.7	0.3						0.5	0.516667
	0.6	1						0.4	0.3
	0.6	0.5						0.5	0.625
	0.6	0.6						0.5	0.6
	0.9	0.7						0.5	0.72
	0.6	0.4						0.5	0.42
	0.6	0.4						0.6	0.375
	0.5	0.2						0.5	0.5
	0.6	0.3						0.5	0.4
	0.6	0.6						0.6	0.34
	0.5	0.6						0.5	0.36
	0.7	0.5						0.6	0.75
	1.1	0.3						0.4	0.433333
	0.6	1						0.5	0.333333
	0.5	0.7						0.5	0.38
	0.8	0.1						0.6	0.633333
	0.7	0.5						0.5	0.45
	0.9	1						0.5	0.5
	0.8	0.2						0.6	0.4
	0.6	0.5						0.5	0.875
	0.7	0.4						0.5	0.22
	0.8	0.8						0.5	0.266667
	0.7	0.4						0.6	0.675
	0.9	1						0.5	0.3
	0.7	1.3						0.5	0.46
	0.7	0.4						0.5	0.64
	0.6	0.1						0.5	0.48
	0.8	0.3						0.5	0.5
	0.9	0.1						0.5	0.366667
	0.7	0.5						0.5	0.38
	0.8	1						0.6	0.625
	0.7	0.1						0.5	0.64
	0.6	0.7						0.5	0.46
	0.6	1.3						0.5	0.583333
	0.7	1.2						0.4	0.4
	0.8	0.7						0.5	0.5
	0.6	0.2						0.4	0.7
	0.8	0.3						0.6	0.4
	0.7	0.8						0.7	0.65
	0.6	1.4						0.9	0.78
	0.6	0.5						0.7	0.4
	0.7	0.5						0.4	0.366667
	0.6	0.7						0.4	0.55
	0.6	0.5						0.7	0.433333
	0.6	0.8						0.2	0.733333
	0.6	0.7						0.5	0.35
	0.7	0.6						0.6	0.48
	0.6	0.4						0.5	0.533333
	0.6	0.5						0.5	0.25
	0.7	0.8						0.4	0.45
	0.7	0.6						0.6	0.32
	0.7	0.8						0.6	0.68
	0.6	0.9						0.4	0.633333
	0.5	0.7						0.5	0.433333
	0.2	0.8						0.1	1.4
	0.7	0.6						0.5	0.525
	0.6	0.3						0.2	0.1
	0.7	0.5						0.5	0.75
	0.6	0.4						0.5	0.816667
	0.6	0.6						0.5	0.3
	0.5	1						0.5	0.666667
	0.6	0.6						0.5	0.4
	0.7	0.6						0.6	0.6
	0.6	0.4						0.6	0.92
	0.6	0.2						0.7	1.2
	0.6	0.5						0.5	0.728571
	0.6	0.1						0.6	0.333333
	0.6	0.8						0.5	0.325
	0.6	0.6						0.5	0.35
	0.7	0.2						0.5	0.64
	0.5	0.5						0.5	0.7625
	0.6	0.8						0.5	0.614286
	0.6	0.3						0.8	0.516667
	0.5	0.9						0.6	0.716667
	0.6	0.1						0.5	0.616667
	0.8	0.9						0.5	0.625
	0.7	0.4						0.4	0.666667
	0.6	0.5						0.6	0.544444
	0.6	0.7						0.5	0.516667
	0.5	0.7						0.5	0.56
	0.5	0.5						0.5	0.425
	0.7	0.7						0.5	0.6
	0.6	0.9						0.5	0.616667
	0.7	0.4						0.5	0.8
	0.7	0.6						0.6	0.516667
	0.7	0.2						0.5	0.4125
	0.5	0.5						0.5	0.655556
	0.7	0.3						0.6	0.766667
	0.7	1						0.5	0.46
	0.6	0.8						0.7	0.3
	0.6	0.6						0.6	0.614286
	0.6	0.3						0.5	0.566667
	0.9	0.2						0.5	0.657143
	0.6	1.1						0.5	0.416667
	0.5	0.4						0.5	0.7
	0.6	0.3						0.5	0.366667
	0.6	0.3						0.6	0.575
	0.5	0.4						0.5	0.716667
	0.7	0.8						0.5	0.425
	0.6	0.7						0.5	0.65
	1.1	1						0.5	0.5
	0.8	0.4						0.5	0.666667
	0.7	0.6						0.6	0.483333
	1	0.4						0.5	0.65
	1.1	0.1						0.5	0.533333
	0.6	0.4						0.5	0.46
	0.7	0.4						0.5	0.271429
	0.7	0.7						0.6	0.7
	0.7	0.5						0.5	0.716667
	0.7	0.1						0.6	0.742857
	0.7	0.8						0.5	0.585714
	0.7	1						0.6	0.6
	0.6	0.3						0.5	0.666667
	0.6	1.3						0.5	0.811111
	0.9	0.4						0.5	0.275
	0.8	0.2						0.5	0.46
	0.7	0.8						0.5	0.8125
	0.6	0.3						0.5	0.625
	0.7	0.4						0.5	0.677778
	0.6	0.7						0.5	0.425
	0.6	0.5						0.6	0.45
	0.7	1.1						0.5	0.683333
	0.5	0.9						0.6	0.442857
	0.7	1.2						0.6	0.725
	0.8	0.7						0.5	0.6
	0.7	0.1						0.5	0.85
	0.6	1.1						0.6	0.825
	0.6	0.5						0.6	0.333333
	0.7	0.9						0.5	0.577778
	0.6	0.8						0.6	0.5
	0.6	0.3						0.5	0.566667
	0.7	1.2						0.6	0.455556
	0.7	0.5						0.8	0.766667
	0.7	0.5						0.5	0.514286
	0.5	0.2						0.6	0.8
	0.6	0.2						0.5	0.32
	0.7	0.1						0.4	0.9
	0.7	0.4						0.5	0.5
	0.7	0.1						0.6	0.5125
	0.6	0.4						0.5	0.742857
	0.7	0.1						0.1	0.62
	0.5	0.8						0.5	0.3
	0.6	0.5						0.5	0.471429
	0.7	0.3						0.6	0.588889
	0.6	1						0.6	0.5
	0.6	0.6						0.5	0.425
	0.6	0.8						0.6	0.366667
	0.6	0.4						0.6	0.616667
	0.7	0.7						0.5	0.583333
	0.7	1						0.6	0.5875
	0.6	1.4						0.6	0.55
	0.7	1.4						0.7	0.433333
	0.6	0.1						0.6	0.44
	0.6	1.3						0.5	0.76
	0.6	1						0.5	0.5625
	0.5	0.3						0.5	0.6875
	0.6	0.3						0.5	0.6
	0.7	0.4						0.5	0.58
	0.7	0.5						0.5	0.636364
	0.7	0.2						0.5	0.4
	0.5	0.1						0.5	0.483333
	0.6	0.9						0.5	0.341667
	0.7	0.7						0.5	0.633333
	0.6	0.4						0.5	0.455556
	0.5	0.1						0.6	0.49
	1.1	0.7						0.5	0.575
	0.6	1.1						0.5	0.523077
	0.8	0.5						0.5	0.518182
	0.7	0.1						0.6	0.6
	0.6	0.3						0.5	0.6
	0.8	1						0.5	0.3
	0.6	0.7						0.5	0.64
	0.6	0.7						0.5	0.58
	0.7	0.7						0.4	0.4625
	0.7	0.5						0.5	0.6375
	0.6	0.9						0.5	0.45
	0.7	0.6						0.5	0.766667
	0.8	0.6						0.5	0.4
	0.6	0.6						0.6	0.645455
	0.7	0.8						0.6	0.461538
	0.6	0.6						0.1	0.513333
	0.7	1						0.5	0.5
	0.2	0.8						0.5	0.6125
	0.7	0.7						0.5	0.5
	0.6	0.8						0.5	0.55
	0.6	0.7						0.5	0.408333
	0.6	0.5						0.5	0.442857
	0.7	0.5						0.5	0.581818
	0.5	1.4						0.6	0.4125
	0.7	0.5						0.4	0.677778
	0.5	0.4						0.6	0.4625
	0.7	1.2						0.5	0.716667
	0.6	0.6						0.5	0.57
	0.5	1.3						0.5	0.52
	0.7	0.6						0.5	0.47
	0.6	1.4						0.5	0.636364
	0.7	0.2						0.5	0.575
	0.5	1.3						0.4	0.354545
	0.6	0.6						0.5	0.355556
	0.6	1.1						0.6	0.42
	0.9	1.2						0.6	0.54
	0.6	0.5						0.4	0.533333
	0.5	0.8						0.5	0.32
	0.9	0.6						0.5	0.333333
	0.6	0.8						0.7	0.6
	0.8	1.4						0.6	0.533333
	0.7	0.9						0.5	0.633333
	0.6	0.7						0.4	0.8
	0.8	0.3						0.5	0.58
	0.7	0.3						0.5	0.33
	0.7	1.3						0.6	0.463636
	0.7	1.1						0.5	0.6
	0.8	0.1						0.6	0.644444
	0.8	0.3						0.4	0.3
	0.6	0.7						0.6	0.625
	0.7	0.2						0.5	0.592308
	0.6	0.3						0.4	0.577778
	0.8	0.1						0.6	0.477778
	0.7	0.8						0.6	0.57
	0.6	0.2						0.5	0.508333
	0.6	0.6						0.5	0.628571
	0.7	0.2						0.5	0.427273
	0.5	0.4						0.5	0.53
	0.6	1						0.5	0.56
	0.7	0.1						0.5	0.6375
	0.6	0.6						0.5	0.509091
	0.6	0.6						0.5	0.55
	0.6	0.2						0.6	0.7
	0.7	0.7						0.6	0.814286
	0.6	0.1						0.5	0.56
	0.6	0.5						0.9	0.6375
	0.7	0.1						0.5	0.683333
	0.6	0.5						0.6	0.6375
	0.7	0.5						0.5	0.67
	0.7	0.8						0.6	0.44
	0.7	0.7						0.5	0.454545
	0.7	0.8						0.5	0.677778
	0.6	0.9						0.1	0.471429
	0.7	0.1						0.6	0.95
	0.7	0.8						0.5	0.663636
	0.6	0.1						0.5	0.566667
	0.7	0.6						0.5	0.55
	0.7	1.4						0.5	0.46
	0.5	0.5						0.6	0.626667
	0.6	0.2						0.5	0.6
	0.6	0.3						0.6	0.4625
	0.6	0.2						0.5	0.55
	0.7	0.9						0.5	0.51
	0.5	0.6						0.5	0.426667
	0.8	0.3						0.5	0.59
	0.7	0.3						0.5	0.526667
	0.6	1						0.5	0.654545
	0.5	0.4						0.6	0.585714
	0.7	0.8						0.5	0.64
	0.6	0.5						0.5	0.48125
	0.7	0.2						0.4	0.546667
	0.5	0.7						0.1	0.523529
	0.7	0.6						0.5	0.671429
	0.7	0.7						0.5	0.616667
	0.6	0.9						0.6	0.585714
	0.6	0.2						0.5	0.7
	0.5	1						0.5	0.57
	0.6	0.1						0.6	0.392308
	0.5	0.2						0.5	0.56875
	0.6	1.2						0.4	0.48
	0.9	1.4						0.4	0.485714
	0.6	0.2						0.4	0.508333
	0.5	1.2						0.5	0.55
	0.8	0.8						0.5	0.46875
	0.7	0.7						0.6	0.6
	0.9	0.7						0.5	0.613333
	1	1						0.4	0.425
	0.6	1.2						0.4	0.413333
	0.8	0.2						0.6	0.477778
	0.7	0.4						0.5	0.54
	0.7	0.8						0.6	0.5
	0.8	0.9						0.5	0.535714
	0.7	0.5						0.6	0.5875
	0.7	1.1						0.5	0.593333
	0.7	1.3						0.5	0.526667
	0.7	1						0.5	0.73
	0.6	1.3						0.6	0.444444
	0.6	1.3						0.6	0.423077
	0.7	0.9						0.5	0.681818
	0.8	0.9						0.7	0.675
	0.7	0.8						0.6	0.616667
	0.8	1.1						0.7	0.825
	0.7	0.4						0.7	0.508333
	0.6	0.3						0.9	0.675
	0.6	0.4						0.6	0.666667
	0.7	0.3						0.6	0.51
	0.6	0.8						0.6	0.469231
	0.6	0.4						0.5	0.388889
	0.7	0.7						0.5	0.533333
	0.5	0.8						0.6	0.728571
	0.6	0.9						0.6	0.741667
	0.6	0.2						0.5	0.425
	0.7	0.5						0.6	0.633333
	0.6	0.4						0.6	0.583333
	0.7	1.1						0.6	0.6375
	0.6	1.4						0.6	0.74
	0.6	0.2						0.5	0.5625
	0.7	0.4						0.6	0.661538
	0.6	0.5						0.7	0.74
	0.6	0.6						0.6	0.666667
	0.6	0.8						0.6	0.76
	0.7	0.3						0.6	0.736364
	0.7	1.3						0.5	0.583333
	0.6	1.2						0.6	0.433333
	0.5	0.4						0.6	0.746154
	0.2	1.3						0.6	0.7
	0.7	0.2						0.5	0.933333
	0.6	0.6						0.6	0.488889
	0.7	1						0.6	0.688889
	0.7	0.9						0.6	0.933333
	0.5	0.2						0.6	0.688889
	0.6	1.4						0.7	0.5625
	0.6	0.5						0.7	0.572727
	0.6	0.2						0.5	0.485714
	0.6	0.5						0.6	0.366667
	0.6	0.5						0.6	0.74
	0.6	0.1						0.5	0.457143
	0.7	0.6						0.6	0.581818
	0.6	1.3						0.6	0.48
	0.6	0.2						0.6	0.6875
	0.5	1						0.5	0.422222
	0.6	0.5						0.6	0.61
	0.8	1.4						0.5	0.672727
	0.7	0.4						0.6	0.5
	0.6	1						0.5	0.658333
	0.6	0.1						0.6	0.663636
	0.5	0.5						0.6	0.7
	0.5	1.1						0.6	0.56
	0.7	1						0.6	0.32
	0.7	0.1						0.5	0.609091
	0.7	0.1						0.5	0.566667
	0.7	0.4						0.6	0.727273
	0.7	0.1						0.6	0.638462
	0.6	0.5						0.7	0.58
	0.7	0.4						0.5	0.633333
	0.6	0.2						0.9	0.363636
	0.6	0.7						0.5	0.425
	0.6	1						0.6	0.55
	0.5	0.2						0.5	0.633333
	0.6	1						0.5	0.588889
	0.6	0.7						0.5	0.9
	0.5	0.8						0.6	0.71
	0.7	1.1						0.7	0.633333
	0.9	0.9						0.6	0.8
	1.1	0.9						0.6	0.6
	0.5	1						0.6	0.666667
	0.8	1.3						0.6	0.516667
	0.7	0.9						0.5	0.625
	1	0.5						0.7	0.714286
	0.6	0.5						0.6	0.79
	1.1	0.4						0.5	0.722222
	0.8	0.1						0.5	0.7
	0.6	1						0.6	0.572727
	0.8	0.3						0.7	0.677778
	0.7	0.3						0.7	0.65
	0.7	0.5						0.5	0.61
	0.7	0.1						0.5	0.81
	0.7	0.5						0.5	0.544444
	0.8	0.1						0.6	0.65
	0.9	0.2						0.6	0.71
	0.6	0.7						0.5	0.7
	0.8	0.6						0.5	0.544444
	0.7	0.5						0.6	0.475
	0.6	0.9						0.6	0.8
	0.6	0.1						0.5	0.5
	0.6	0.8						0.6	0.590909
	0.8	0.9						0.6	0.714286
	0.6	0.6						0.5	0.638462
	0.8	0.6						0.7	0.730769
	0.7	0.6						0.6	0.6
	0.6	0.4						0.6	0.5
	0.6	0.6						0.5	0.445455
	0.7	0.5						0.7	0.68
	0.6	0.5						0.5	0.755556
	0.6	0.4						0.6	0.8125
	0.8	1						0.6	0.71
	0.7	0.3						0.7	0.475
	0.6	0.3						0.5	0.7
	0.7	0.7						0.7	0.6
	0.7	0.6						0.6	0.728571
	0.7	0.4						0.8	0.554167
	0.7	0.5						0.6	0.594737
	0.6	0.3						0.5	0.621053
	0.5	0.2						0.6	0.438462
	0.6	0.9						0.7	0.766667
	0.2	0.5						0.6	0.461905
	0.7	0.3						0.6	0.405556
	0.6	0.5						0.7	0.658333
	0.7	0.7						0.5	0.706667
	0.6	0.9						0.7	0.55
	0.7	0.7						0.5	0.6125
	0.6	0.7						0.5	0.515385
	0.7	0.6						0.6	0.566667
	0.5	0.2						0.8	0.590909
	0.7	0.6						0.6	0.568421
	0.6	0.4						0.8	0.555556
	0.6	0.3						0.7	0.833333
	0.6	0.5						0.7	0.622222
	0.6	1.3						0.9	0.766667
	0.6	0.7						0.5	0.7
	0.6	0.3						0.7	0.606667
	0.7	0.3						0.5	0.83
	0.7	0.3						0.6	0.466667
	0.6	1						0.5	0.642105
	0.7	0.6						0.6	0.7125
	0.5	0.1						0.5	0.56875
	0.8	0.1						0.5	0.729412
	0.7	0.7						0.7	0.62
	0.6	1						0.6	0.7
	0.6	0.2						0.5	0.766667
	0.5	0.5						0.5	0.5
	0.7	0.7						0.7	0.585714
	0.6	0.5						0.4	0.43
	0.7	0.5						0.6	0.48125
	0.7	1.3						0.7	0.805882
	0.7	1						0.6	0.695
	0.5	0.8						0.6	0.68
	0.7	0.4						0.6	0.59
	0.7	0.7						0.5	0.606667
	0.6	0.6						0.7	0.735294
	0.7	1.2						0.6	0.45
	0.6	0.2						0.6	0.805882
	0.6	0.5						1.1	0.714286
	0.6	1.1						0.6	0.506667
	0.6	0.2						0.5	0.647368
	0.6	0.1						0.5	0.581818
	0.5	0.3						0.6	0.464286
	0.6	0.6						0.6	0.635714
	0.7	0.5						0.5	0.477778
	0.9	0.8						0.8	0.392308
	1.1	0.3						0.5	0.55
	0.6	0.6						0.6	0.72
	0.5	0.2						0.6	0.690476
	0.7	0.5						0.6	0.595238
	0.9	0.4						0.7	0.605263
	1	1.3						0.7	0.705556
	0.6	0.3						0.5	0.714286
	1.1	1						0.5	0.538095
	0.8	1.2						0.6	0.609524
	0.7	0.4						0.6	0.615789
	0.7	0.1						0.6	0.478571
	0.8	0.6						0.6	0.658333
	0.7	0.9						0.7	0.817647
	0.7	0.3						0.6	0.628571
	0.9	0.4						0.6	0.588235
	0.7	0.3						0.7	0.768421
	0.7	0.8						1	0.878571
	0.7	0.3						0.6	0.727778
	0.6	0.4						0.7	0.676923
	0.6	1						0.6	0.552632
	0.7	1						0.7	0.513333
	0.6	0.2						0.6	0.673333
	0.7	0.4						0.5	0.692857
	0.8	0.7						0.6	0.55
	0.9	0.3						0.9	0.47
	0.7	0.8						0.5	0.693333
	0.8	0.7						0.7	0.553333
	0.7	0.9						0.6	0.54
	0.7	0.3						0.5	0.614286
	0.8	0.7						0.7	0.6625
	0.7	0.1						0.5	0.5125
	0.6	0.1						0.7	0.807692
	0.6	0.8						0.5	0.419048
	0.7	0.6						0.8	0.45
	0.5	0.1						0.7	0.595238
	0.6	0.2						0.5	0.626316
	0.6	0.5						0.6	0.546154
	0.7	1						0.8	0.6
	0.8	0.9						0.6	0.604348
	0.6	0.3						0.7	0.784615
	0.8	0.9						0.6	0.618182
	0.7	0.9						0.6	0.494444
	0.6	0.6						0.6	0.627778
	0.6	0.4						0.6	0.657895
	0.7	0.8						0.5	0.71875
	0.6	0.8						0.6	0.509091
	0.6	0.2						0.5	0.772222
	0.8	0.3						0.6	0.713333
	0.6	0.6						0.6	0.426667
	0.7	0.4						0.7	0.6
	0.6	0.5						0.6	0.593333
	0.6	0.8						0.7	0.576471
	0.7	0.3						0.6	0.490909
	0.7	0.4						0.6	0.69375
	0.7	0.7						0.6	0.690909
	0.6	0.1						0.8	0.7375
	0.7	0.5						0.8	0.663636
	0.5	0.3						0.7	0.495
	0.6	0.4						0.6	0.817647
	0.2	0.2						0.7	0.6
	0.7	0.8						0.7	0.79375
	0.7	0.5
	0.6	0.2
	0.7	0.6
	0.7	0.6
	0.5	0.6
	0.6	0.5
	0.7	0.2
	0.6	0.4
	0.6	0.3
	0.6	0.4
	0.6	0.2
	0.6	0.6
	0.6	0.9
	0.6	0.7
	0.7	0.6
	0.6	1.4
	0.5	0.8
	0.6	0.9
	0.7	0.8
	0.6	0.4
	0.5	0.1
	0.8	0.6
	0.7	0.1
	0.6	0.5
	0.6	0.2
	0.5	0.2
	0.5	0.5
	0.7	0.4
	0.6	0.5
	0.7	0.1
	0.7	0.6
	0.7	0.7
	0.7	0.5
	0.6	0.5
	0.7	1.2
	0.6	0.4
	0.6	0.9
	0.9	1.2
	0.6	0.8
	0.6	0.4
	0.5	0.4
	0.6	0.5
	0.6	0.8
	0.5	0.6
	0.7	0.5
	0.6	0.2
	0.9	0.7
	1.1	0.2
	0.6	1
	0.5	0.2
	0.8	0.5
	0.7	0.4
	0.9	0.4
	1	0.7
	0.8	0.9
	0.6	0.6
	0.8	0.2
	0.8	0.2
	0.9	0.8
	0.7	1.1
	0.7	1.1
	0.6	0.9
	0.6	1
	0.7	0.2
	0.9	0.9
	0.7	0.2
	0.6	1.4
	0.5	0.5
	0.8	0.4
	0.7	1.1
	0.6	0.7
	0.6	0.1
	0.7	1.1
	0.7	0.2
	0.6	1.4
	0.7	0.5
	0.5	0.6
	0.7	0.2
	0.6	0.6
	0.7	1.1
	0.6	0.5
	0.7	0.7
	0.7	0.5
	0.6	0.1
	0.6	0.3
	0.6	0.2
	0.6	0.3
	0.7	0.3
	0.7	0.6
	0.7	0.4
	0.6	1
	0.5	0.8
	0.6	0.1
	0.5	0.7
	0.6	0.8
	0.6	0.1
	0.6	0.5
	0.5	0.4
	0.5	0.4
	0.7	0.9
	0.6	0.5
	0.7	0.2
	0.7	0.2
	0.5	0.5
	0.7	0.4
	0.7	0.8
	0.7	0.7
	0.6	0.8
	0.6	1.2
	0.9	0.8
	0.6	0.7
	0.6	0.1
	0.5	1
	0.6	0.7
	0.6	1
	0.5	0.3
	0.7	0.9
	0.6	1.4
	0.9	1.2
	1.1	0.5
	0.6	0.6
	0.8	0.7
	0.7	0.7
	0.6	0.1
	1.1	0.2
	0.6	0.2
	0.7	0.9
	0.8	0.3
	0.7	1.2
	0.7	1.2
	0.6	0.5
	0.8	0.7
	0.9	0.3
	0.7	1.1
	0.7	0.4
	0.6	0.2
	0.5	0.8
	0.6	1.4
	0.8	0.6
	0.6	0.6
	0.6	1
	0.6	0.8
	0.6	0.8
	0.7	0.6
	0.7	1.2
	0.5	0.5
	0.6	0.6
	0.2	0.5
	0.6	0.1
	0.7	0.4
	0.6	0.8
	0.7	1.1
	0.5	0.3
	0.7	0.2
	0.6	1.2
	0.6	0.3
	0.6	0.6
	0.7	0.4
	0.7	0.4
	0.7	0.1
	0.6	0.7
	0.5	0.5
	0.6	0.5
	0.7	0.6
	0.5	0.4
	0.6	1
	0.6	0.5
	0.5	1.3
	0.7	1
	0.7	0.7
	0.6	0.6
	0.6	0.2
	0.9	1.1
	0.6	1.2
	0.7	0.5
	0.6	1.2
	0.9	1.2
	0.7	0.2
	0.7	0.6
	0.6	0.3
	0.7	1
	0.8	0.6
	0.7	0.3
	0.7	0.4
	0.8	0.2
	0.8	1.1
	0.6	0.7
	0.6	0.2
	0.6	0.8
	0.8	0.1
	0.6	0.9
	0.7	0.9
	0.6	0.6
	0.6	1.3
	0.7	0.5
	0.7	1.1
	0.7	0.3
	0.5	0.5
	0.6	0.1
	0.7	0.7
	0.6	0.8
	0.6	0.4
	0.7	1.1
	0.5	0.8
	0.6	0.8
	0.6	0.8
	0.6	0.8
	0.7	0.1
	0.7	0.5
	0.5	0.3
	0.6	0.8
	0.7	0.4
	0.6	0.4
	0.6	0.1
	0.8	1.1
	0.7	0.9
	0.5	0.2
	0.5	0.2
	0.7	0.6
	0.7	0.8
	0.6	0.8
	0.6	1.4
	0.6	1.4
	0.9	1.1
	0.5	1.3
	0.6	0.4
	0.6	0.7
	0.9	0.6
	1.1	1.4
	0.6	0.6
	0.5	0.5
	1	0.3
	0.6	0.2
	1.1	0.2
	0.9	1.2
	0.7	1.1
	0.7	1
	0.6	0.6
	0.8	0.3
	0.8	0.8
	0.7	1.2
	0.7	1.1
	0.6	0.2
	0.8	0.8
	0.7	0.3
	0.7	0.2
	0.5	0.7
	0.6	1.4
	0.6	0.5
	0.8	0.7
	0.6	0.2
	0.6	0.3
	0.8	0.2
	0.6	0.7
	0.7	0.4
	0.7	0.2
	0.5	0.1
	0.7	0.6
	0.6	1
	0.7	0.2
	0.6	0.6
	0.5	1.4
	0.6	0.5
	0.6	0.7
	0.6	1.1
	0.7	1.2
	0.6	1
	0.6	0.6
	0.7	1.4
	0.7	0.6
	0.6	0.7
	0.6	0.7
	0.5	1.3
	0.6	0.5
	0.7	0.6
	0.7	1.3
	0.7	0.1
	0.5	0.6
	0.7	0.2
	0.7	0.5
	0.7	1
	0.6	0.6
	0.6	0.5
	0.9	0.3
	0.6	1.3
	0.6	0.5
	0.6	1.1
	0.5	0.5
	0.7	0.6
	1.1	0.5
	0.8	0.8
	1.1	1
	0.6	1.3
	0.7	0.4
	0.7	0.3
	0.8	0.4
	0.7	0.7
	0.9	0.8
	0.7	0.7
	0.7	1.1
	0.7	0.1
	0.6	0.2
	0.7	1
	0.8	0.8
	0.9	0.8
	0.6	0.3
	0.7	0.3
	0.7	0.8
	0.7	0.4
	0.6	0.6
	0.8	0.9
	0.6	0.6
	0.8	0.2
	0.7	0.4
	0.6	1.3
	0.7	0.3
	0.6	0.1
	0.8	0.5
	0.6	0.6
	0.7	1
	0.7	1.4
	0.5	1.2
	0.6	0.6
	0.7	0.5
	0.6	0.9
	0.7	0.9
	0.7	0.6
	0.5	0.1
	0.7	0.4
	0.6	0.7
	0.6	0.1
	0.6	0.6
	0.7	0.6
	0.6	0.8
	0.5	1.2
	0.6	0.7
	0.7	0.7
	0.6	1.1
	0.8	0.8
	0.7	1.2
	0.6	0.1
	0.5	1.4
	0.7	1.1
	0.7	1.3
	0.7	0.5
	0.5	0.7
	0.7	0.3
	0.6	0.5
	0.7	0.3
	0.6	0.8
	0.6	0.5
	0.6	0.9
	0.6	0.1
	0.5	0.3
	0.6	0.9
	0.9	0.5
	0.6	0.2
	1.1	0.6
	0.8	0.1
	0.7	0.4
	0.7	1.3
	0.7	0.5
	0.7	0.8
	0.6	0.2
	0.7	0.2
	0.8	1
	0.9	0.6
	0.8	0.6
	0.7	0.4
	0.6	0.7
	0.5	0.6
	0.7	0.4
	0.8	0.9
	0.6	0.5
	0.8	0.6
	0.7	0.5
	0.6	0.5
	0.7	0.6
	0.6	1.1
	0.6	0.1
	0.8	0.5
	0.6	1.3
	0.7	1.1
	0.7	0.3
	0.7	0.1
	0.7	1.3
	0.5	0.6
	0.6	0.3
	0.5	0.6
	0.6	0.9
	0.6	1
	0.6	1.2
	0.6	0.4
	0.7	0.4
	0.6	0.3
	0.6	0.6
	0.8	1.3
	0.6	0.2
	0.6	0.9
	0.5	1.1
	0.7	0.3
	0.7	0.1
	0.7	0.9
	0.6	0.9
	0.7	1.4
	0.6	0.7
	0.6	0.3
	0.7	0.5
	1	0.9
	0.6	0.5
	1.1	0.9
	0.6	1.2
	0.6	0.5
	0.8	0.3
	0.7	0.5
	0.8	0.9
	0.7	0.5
	0.7	0.5
	0.7	0.1
	0.6	1.3
	0.6	0.6
	0.7	0.3
	0.8	0.5
	0.7	0.5
	0.7	0.5
	0.6	1.2
	0.7	0.1
	0.6	0.6
	0.7	1
	0.6	0.3
	0.6	0.3
	0.7	0.6
	0.5	0.8
	0.6	0.5
	0.7	0.4
	0.8	1
	0.6	0.6
	0.8	0.3
	0.6	0.3
	0.6	1.1
	0.6	0.6
	0.6	0.9
	0.8	0.8
	0.6	0.3
	0.7	0.4
	0.7	0.6
	0.7	0.4
	0.7	1.3
	0.6	0.1
	0.2	0.3
	0.7	0.4
	0.6	0.6
	0.6	0.8
	0.7	0.6
	0.5	0.6
	0.7	0.3
	0.6	0.1
	0.6	0.6
	0.7	1.4
	0.6	0.8
	0.5	0.1
	0.6	0.5
	0.5	1.2
	0.8	1.3
	0.7	0.7
	0.6	0.6
	0.5	0.3
	0.5	0.1
	0.6	0.3
	0.7	0.2
	0.7	1.1
	0.7	0.6
	0.5	0.1
	0.7	0.6
	0.7	1.4
	0.6	1.2
	0.5	0.8
	0.6	0.6
	0.5	0.9
	0.9	0.8
	1.1	1.4
	0.5	0.9
	0.8	0.1
	0.7	1.1
	0.6	0.3
	1.1	0.1
	0.8	0.2
	0.6	1
	0.8	0.2
	0.7	0.8
	0.7	0.7
	0.6	0.1
	0.6	0.2
	0.6	0.4
	0.8	0.8
	0.7	0.6
	0.8	0.4
	0.7	0.4
	0.7	0.9
	0.5	1.2
	0.6	0.2
	0.7	0.2
	0.8	0.7
	0.6	0.6
	0.8	0.6
	0.6	0.3
	0.7	0.4
	0.6	0.4
	0.6	0.1
	0.8	0.4
	0.6	0.3
	0.6	0.8
	0.6	0.9
	0.7	0.6
	0.7	0.5
	0.7	0.7
	0.7	0.1
	0.7	0.8
	0.5	0.4
	0.7	0.8
	0.6	0.7
	0.6	0.2
	0.7	0.4
	0.6	1.2
	0.7	1
	0.6	0.1
	0.7	0.8
	0.6	0.4
	0.6	0.6
	0.6	0.7
	0.6	0.4
	0.6	0.6
	0.7	0.8
	0.7	0.3
	0.6	0.6
	0.5	0.9
	0.6	0.1
	0.6	1.1
	0.5	1.3
	0.6	0.3
	0.8	1.2
	0.7	0.6
	0.5	0.2
	0.5	0.7
	0.7	0.7
	0.6	1.2
	0.7	0.7
	0.7	0.2
	0.7	0.5
	0.5	0.8
	0.7	0.6
	0.7	0.3
	0.6	1.3
	0.7	0.2
	0.6	0.8
	0.9	1.2
	0.6	1.1
	0.6	0.6
	0.6	0.9
	0.5	0.3
	0.7	1
	0.6	0.4
	1.1	0.1
	0.6	0.3
	0.7	0.8
	0.9	0.3
	1	0.6
	1.1	0.5
	0.6	0.4
	0.7	0.7
	0.7	1.2
	0.7	1.3
	0.6	0.6
	0.7	0.9
	0.6	0.3
	0.7	0.2
	0.7	0.8
	0.8	0.4
	0.7	0.8
	0.6	0.3
	0.6	0.7
	0.8	0.5
	0.6	0.5
	0.8	0.3
	0.6	0.1
	0.6	1
	0.6	0.5
	0.8	0.9
	0.6	0.7
	0.6	0.4
	0.6	0.6
	0.7	0.9
	0.7	0.5
	0.7	0.9
	0.5	0.5
	0.2	0.1
	0.7	1.3
	0.6	1.2
	0.6	0.2
	0.5	0.4
	0.6	0.3
	0.7	0.7
	0.6	0.1
	0.6	0.1
	0.6	0.2
	0.7	0.7
	0.7	0.9
	0.7	1
	0.5	0.3
	0.6	0.4
	0.6	0.1
	0.5	0.4
	0.6	0.3
	0.7	0.6
	0.5	0.6
	0.7	0.4
	0.6	0.7
	0.7	0.8
	0.7	1.3
	0.7	1.2
	0.7	0.9
	0.7	0.8
	0.6	0.3
	0.6	0.4
	0.6	1.4
	0.6	0.7
	0.5	1.4
	0.6	0.6
	0.6	0.9
	0.5	0.5
	0.7	0.4
	0.9	0.6
	1.1	1
	0.6	0.7
	0.7	0.3
	0.9	0.6
	1.1	1.2
	0.6	0.4
	0.8	0.2
	0.8	0.8
	0.7	0.8
	0.7	1.3
	0.7	0.2
	0.7	1.1
	0.7	0.2
	0.7	0.8
	0.8	0.8
	0.5	0.5
	0.6	1.2
	0.7	0.3
	0.8	0.7
	0.8	0.9
	0.7	0.8
	0.6	1.4
	0.6	0.1
	0.6	0.5
	0.8	0.4
	0.6	0.3
	0.7	0.9
	0.6	0.1
	0.6	0.7
	0.6	0.4
	0.7	0.1
	0.7	1.1
	0.6	0.9
	0.7	0.8
	0.6	1.1
	0.6	0.5
	0.6	0.6
	0.6	0.2
	0.7	0.8
	0.7	0.6
	0.5	1.4
	0.6	0.7
	0.7	1
	0.6	0.5
	0.5	0.8
	0.6	0.8
	0.6	0.7
	0.6	1
	0.5	0.8
	0.5	0.6
	0.7	0.7
	0.6	0.1
	0.7	0.2
	0.7	0.2
	0.7	0.5
	0.7	0.4
	0.7	0.9
	0.6	1
	0.6	0.9
	0.6	1.2
	0.9	0.2
	0.6	0.9
	0.6	0.3
	0.5	0.1
	0.6	1.3
	0.5	1.2
	0.6	0.4
	0.9	0.5
	1.1	1.2
	0.6	0.3
	0.5	0.1
	0.8	1.4
	0.7	0.3
	1	0.6
	0.6	0.5
	0.8	0.3
	0.8	1.4
	0.7	0.6
	0.6	0.1
	0.7	0.2
	0.7	0.3
	0.6	0.8
	0.7	0.8
	0.7	0.1
	0.6	0.4
	0.6	0.1
	0.7	0.5
	0.6	0.8
	0.7	1.4
	0.6	0.5
	0.7	0.1
	0.7	0.8
	0.6	0.1
	0.7	0.5
	0.6	0.3
	0.7	0.6
	0.6	0.1
	0.7	1.1
	0.8	0.4
	0.7	0.8
	0.6	0.3
	0.7	1.2
	0.7	0.2
	0.7	1.1
	0.6	1.3
	0.7	0.7
	0.6	0.6
	0.9	1.3
	0.6	0.1
	0.6	0.5
	0.6	0.6
	0.6	0.7
	0.5	0.3
	0.6	1.2
	0.6	0.7
	0.5	0.6
	1.1	1.3
	0.8	0.8
	0.6	0.3
	0.7	0.7
	0.7	0.7
	0.9	0.8
	0.7	0.4
	0.7	1.3
	0.7	1.1
	0.8	0.1
	0.6	1.2
	0.6	1.4
	0.8	0.6
	0.7	0.9
	0.6	1.4
	0.7	0.2
	0.6	0.5
	0.8	0.1
	0.6	0.7
	0.7	0.8
	0.6	1.1
	0.6	0.8
	0.6	1
	0.6	0.6
	0.6	0.3
	0.6	1.3
	0.7	0.1
	0.6	0.2
	0.7	0.2
	0.5	1.1
	0.6	1.4
	0.6	0.8
	0.6	0.4
	0.6	1
	0.7	1.4
	0.6	1
	0.7	0.8
	0.8	1.3
	0.7	1
	0.5	0.7
	0.7	1
	0.7	0.8
	0.5	0.7
	0.7	0.9
	0.7	0.9
	0.7	0.3
	0.6	0.5
	0.6	0.2
	0.6	0.1
	0.5	0.3
	0.6	1.1
	0.6	0.4
	0.5	0.2
	0.7	1
	0.6	0.1
	0.9	0.5
	1.1	1
	0.5	0.4
	0.8	1.4
	0.6	1.2
	0.7	0.9
	0.7	0.4
	0.7	0.6
	0.7	1.4
	0.7	1.3
	0.6	0.5
	0.8	1.2
	0.7	0.8
	0.8	0.1
	0.6	0.5
	0.8	0.7
	0.7	0.4
	0.6	0.7
	0.6	0.8
	0.6	0.9
	0.6	1.2
	0.6	0.9
	0.8	0.1
	0.7	1
	0.6	0.3
	0.6	0.1
	0.7	0.2
	0.7	0.3
	0.7	0.3
	0.7	0.3
	0.6	0.3
	0.7	0.7
	0.5	0.5
	0.7	0.7
	0.6	0.4
	0.6	0.1
	0.7	0.5
	0.7	0.4
	0.6	0.1
[truncated: 7,350 more rows]

## Sheet: ED8c
	CTI frame by frame
																		Average first lick
	T5 'go' preferring
		Mean	-0.0271463	-0.0263941	-0.0261487	-0.0289137	-0.0260363	-0.0273227	-0.0273503	-0.025311	-0.024587	-0.0246196	-0.0209511	-0.020075	-0.0073998	0.00700216	0.0178562	0.0311044	0.0220458	0.0192227	0.00674439	0.000534938	-0.00895205	-0.0138048	-0.00504106	-0.0114557	-0.013718	-0.0172813	-0.0190917	-0.0151487	-0.0180227	-0.0165018	-0.0204542	-0.021822	-0.0205624	-0.0195162	-0.0222206	-0.0197849	-0.0228614	-0.022582	-0.0234603	-0.0171068	-0.0247092	-0.0219505	-0.0236354	-0.0263057	-0.023394	-0.0246911	-0.0229626
		SEM	0.00200053	0.00190049	0.002155	0.001885	0.00237714	0.00205432	0.00232731	0.00231108	0.00203087	0.00218784	0.00221083	0.00269887	0.00298672	0.00428672	0.00520212	0.00599385	0.00511687	0.00511715	0.0036452	0.00390284	0.00332212	0.00318073	0.00387814	0.00328073	0.00317019	0.00317144	0.00320768	0.002896	0.00296095	0.00309051	0.00261003	0.00240184	0.00232916	0.0027619	0.00263985	0.00261451	0.00240181	0.00227854	0.00233777	0.00308192	0.00225145	0.00254924	0.00225862	0.00215665	0.00224494	0.002296	0.00263028
	T5 'nogo' preferring
		Mean	-0.0298399	-0.0227319	-0.0282899	-0.0188446	-0.0337573	-0.0232694	-0.0259616	-0.0300297	-0.0237235	-0.0214713	-0.0151809	-0.0129505	-0.00757588	0.00477766	0.0275442	0.0193092	0.0291293	0.0115888	0.000715359	-0.003364	-0.00926705	-0.0166525	-0.0135498	-0.00808559	-0.0140031	-0.0192613	-0.0135083	-0.0229082	-0.0209271	-0.0251207	-0.028974	-0.0292469	-0.0187358	-0.0277961	-0.0265784	-0.021251	-0.0234148	-0.023938	-0.0274115	-0.0253573	-0.0212423	-0.0226349	-0.0206607	-0.0183535	-0.0268059	-0.0243946	-0.0208635
		SEM	0.00302108	0.00408838	0.002986	0.00403258	0.00234349	0.00436236	0.00335117	0.0033289	0.00326218	0.0035389	0.00469316	0.0049083	0.00562601	0.0106718	0.013336	0.00998482	0.0131909	0.00935288	0.00888693	0.0078266	0.0065932	0.00466676	0.00464112	0.00587234	0.00566096	0.00365572	0.00682125	0.00434008	0.0052933	0.00348224	0.00246284	0.00329492	0.00426533	0.00472448	0.00488952	0.00401619	0.0038983	0.00292433	0.00353225	0.00329566	0.00358304	0.00378853	0.00348354	0.00438376	0.00287741	0.00417371	0.00378316
[truncated: 7 more columns]

## Sheet: ED8d
	Average lick count per trial type [Hz]
	Correct Rejections		0	0.0226774	0.0212143	0.0160936	0.012436	0.00658376	0.000731529	0.000731529	0.000731529	0	0	0	0	0	0	0	0	0	0	0	0	0	0	0.00146306	0.00146306	0.0051207	0.00438917	0.00438917	0.00731529	0.0109729	0.0204828	0.0175567	0.0197513	0.0190198	0.0175567	0.0146306	0.0153621	0.0131675	0.012436	0.00804682	0.00658376	0.00365764	0.00877835	0.0051207	0.0051207	0.00438917	0.00877835
	False Alarms		0	0.0795455	0.0625	0.0625	0.0340909	0.0340909	0.00568182	0	0.00568182	0.0113636	0.0397727	0.0397727	0.0454545	0.125	0.238636	0.414773	0.488636	0.397727	0.301136	0.238636	0.181818	0.153409	0.119318	0.0852273	0.0454545	0.0397727	0.0170455	0.0113636	0.0227273	0.0170455	0.0227273	0.00568182	0.0170455	0.0227273	0.0284091	0.0113636	0.0227273	0.0284091	0.0227273	0.0113636	0.0113636	0.0227273	0.00568182	0.0227273	0.00568182	0.00568182	0.0170455
	Misses		0	0.00769231	0.0230769	0.0153846	0.0153846	0.0153846	0	0	0	0	0	0	0	0	0	0	0	0	0	0	0	0	0	0.00769231	0.00769231	0.0230769	0.00769231	0.0153846	0.00769231	0.0307692	0.0307692	0.0153846	0.0153846	0.0230769	0.0153846	0.00769231	0.00769231	0.0153846	0.0230769	0.0153846	0.0153846	0.00769231	0.0153846	0.00769231	0.00769231	0.0153846	0.00769231
	Hits		0	0.0275813	0.0190948	0.0190948	0.0127298	0.00777935	0.00212164	0.000707214	0.000707214	0.00424328	0.0120226	0.0240453	0.0403112	0.082744	0.455446	1.16337	1.69661	1.71216	1.50919	1.23338	0.991513	0.905233	0.804102	0.776521	0.760255	0.763791	0.729137	0.72843	0.705092	0.700849	0.705799	0.664781	0.659123	0.691655	0.6471	0.615276	0.610325	0.628006	0.579915	0.552334	0.565771	0.549505	0.498586	0.519095	0.489392	0.451202	0.460396
[truncated: 7 more columns]

## Sheet: ED8e
	Average running speed per trial type [Hz]
	Correct Rejections		0.0606636	0.0831026	0.0704864	0.029318	0.00194019	0.00767113	0.0255275	0.0253774	0.0136837	0.00856611	0.0259473	0.010414	-0.000299656	-0.00628121	-0.00259177	0.0332981	0.038918	0.02483	0.0180228	0.0150915	0.0293239	0.0253624	0.0167225	0.0371451	0.0190428	-0.00804703	-0.000342062	0.0330039	0.0437822	0.00500835	0.0123758	0.0564133	0.0633953	0.0358112	-0.00683266	-0.00266287	0.00661614	-0.0147476	-0.00738193	-0.00701301	0.0142049	0.0547572	0.0518208	0.0344791	0.0211847	0.0105955	0.0062377
	False Alarms		0.00750044	0.0517049	-0.0204059	-0.0754607	-0.00141512	0.0539071	0.0127296	-0.0165363	0.032808	0.0492501	-0.0148321	0.0488376	0.114544	0.134735	0.0797214	-0.0229196	-0.0535538	-0.0717256	-0.00876222	0.0729893	0.0604067	-0.00395974	-0.0765758	-0.0551124	0.0329259	0.0490618	0.0346223	0.0141532	0.0151126	0.0680835	0.0914355	0.0549626	0.0541376	0.0286522	0.0335172	0.0343076	0.0154062	0.0727301	0.0993427	0.0307461	0.0682384	0.0872776	0.0655845	0.0892035	0.0618995	0.0659343	0.0246936
	Misses		-0.0716277	0.00980004	0.0316411	-0.0587837	-0.0895956	-0.0122646	0.0300943	0.0231285	0.0161472	-0.0234741	-0.0688433	-0.107514	-0.0981626	-0.0116793	0.0665752	0.0382879	-0.00650531	-0.010351	-0.0482789	-0.0244184	0.0573979	0.16526	0.208781	0.0349139	-0.052614	0.0881025	0.0389009	-0.021758	0.0156379	0.0544777	0.0558178	-0.0424868	-0.0913754	-0.0978002	-0.114755	-0.135268	-0.0640762	0.0899627	0.116056	0.0352164	0.027787	0.0830528	0.121015	0.136375	0.0820768	0.0160974	0.0180984
	Hits		0.0357534	0.0543729	0.0415325	0.0102892	-0.0117296	-0.00389916	0.00982485	0.0110745	0.0243026	0.0418749	0.061437	0.0573564	0.0491806	0.0784813	0.0743863	0.0332684	-0.000506813	0.00872346	0.0560227	0.0417238	0.0390483	0.0663504	0.0936152	0.115468	0.114956	0.0864489	0.0669985	0.0500974	0.0400338	0.0525074	0.0528035	0.0314337	-0.00882164	-0.0163641	0.0119839	0.0200983	0.0212991	0.0226869	0.0244098	0.0369966	0.0555738	0.0504753	0.0197201	0.00147836	0.0218426	0.0514101	0.0474538
[truncated: 7 more columns]

## Sheet: ED8f
	Lick triggered average [Inferred spike rate]
	T5 'go' preferring, licks in trial
		Mean	0.00295221	0.0030109	0.00299201	0.0033054	0.0033518	0.00410728	0.00466913	0.00606798	0.00764269	0.0102271	0.0108242	0.00988223	0.00856289	0.00746294	0.00633263	0.00569086	0.00473046	0.0043558	0.00425729	0.00387312	0.00389168	0.00364035	0.00363635	0.00328102	0.0031583	0.00321369	0.00311955	0.00301699	0.0033045	0.00300757	0.00277426	0.00309017	0.00285049	0.00302988	0.00290089	0.00327025	0.00272007	0.00319052	0.00315569	0.00296353	0.00276253	0.0028319	0.00298906	0.00297906	0.00301681	0.00285801	0.00274841
		SEM	0.000220869	0.000236488	0.000213293	0.00027591	0.000246949	0.000338097	0.000410321	0.000575985	0.000898034	0.00119943	0.00131804	0.00100867	0.000841619	0.00069568	0.000558787	0.000588855	0.000465473	0.00047068	0.000390599	0.000442361	0.000470025	0.000430636	0.000383713	0.000345661	0.000307505	0.000318789	0.000297195	0.000322428	0.000362911	0.000350563	0.000258616	0.000306464	0.000267896	0.000230458	0.000253339	0.000320456	0.000225818	0.000300447	0.000260598	0.000264396	0.000260833	0.000247179	0.000251203	0.000283751	0.000300356	0.000239162	0.000234813
	T5 'go' preferring, licks out of trial
		Mean	0.00273304	0.0026843	0.00290188	0.00310874	0.00298831	0.00305293	0.00352144	0.00394972	0.00516171	0.00570323	0.00619735	0.00504265	0.00479116	0.00411218	0.00375069	0.00382225	0.00379711	0.00363382	0.00350015	0.0035015	0.003723	0.00387277	0.00324932	0.00316573	0.00315544	0.00305218	0.00362798	0.00338383	0.00336944	0.00313954	0.00290927	0.00363696	0.00353352	0.00346229	0.0037608	0.00317908	0.00278409	0.00330409	0.00289343	0.00318051	0.00361385	0.0033875	0.00325508	0.00295188	0.00303897	0.00285153	0.00354943
		SEM	0.000263128	0.000265751	0.000245162	0.000273165	0.000299642	0.000282756	0.000337491	0.000368582	0.000514827	0.00069608	0.000738876	0.000560671	0.000475945	0.000428602	0.000364972	0.000417551	0.000396375	0.000370767	0.000298179	0.000352255	0.000395646	0.000462767	0.000352058	0.000339644	0.000368407	0.000335805	0.000395936	0.000358715	0.00030504	0.000280063	0.000278055	0.000356429	0.000391383	0.00033431	0.000319699	0.000347584	0.000286811	0.000301926	0.000281008	0.000303526	0.000307414	0.000359275	0.000337878	0.000280842	0.000302912	0.000238243	0.00036994
	T5 'nogo' preferring, licks in trial
		Mean	0.00228705	0.00258159	0.00246364	0.00212132	0.00230329	0.0024184	0.00199312	0.00226109	0.00133287	0.00160829	0.00169303	0.00123886	0.00156679	0.00202417	0.00216344	0.00198104	0.00164452	0.00183658	0.00217573	0.00166866	0.00212918	0.00242502	0.00234016	0.002537	0.00223445	0.00221226	0.0024455	0.00299498	0.00247536	0.0027914	0.00245552	0.00256784	0.00250346	0.00321575	0.00296152	0.00293115	0.00261646	0.0029179	0.00288363	0.00258914	0.00290721	0.00275089	0.00312651	0.00254911	0.00294163	0.00273788	0.00280183
		SEM	0.000313776	0.000276682	0.000337285	0.000258606	0.000317564	0.000368841	0.000358024	0.000441741	0.000194125	0.000248801	0.000357327	0.000179467	0.000249579	0.00044522	0.000363192	0.000348229	0.000258041	0.000262203	0.000309608	0.000214237	0.000267708	0.000272472	0.000248268	0.000295957	0.000291421	0.000239116	0.000283293	0.000367166	0.000320874	0.000303582	0.000317129	0.000357289	0.000316649	0.000353504	0.000417221	0.000339182	0.000322673	0.000380006	0.000411944	0.000277873	0.000351088	0.000401028	0.000371111	0.000323866	0.00043235	0.000417617	0.000355473
	T5 'nogo' preferring, licks out of trial
		Mean	0.00378005	0.00331791	0.00399544	0.00316664	0.00306106	0.00309867	0.00337327	0.00352924	0.00282625	0.00320577	0.00264433	0.00392676	0.0044286	0.00286505	0.00377824	0.00314643	0.00390675	0.00315832	0.00333507	0.00335884	0.00375929	0.00362531	0.00330557	0.00365002	0.00345387	0.00345809	0.00374994	0.00403673	0.00296695	0.00355224	0.00321982	0.00384915	0.00285189	0.00305374	0.00334905	0.0036324	0.00367596	0.00402092	0.00339663	0.00340634	0.00353249	0.00255982	0.0025945	0.00279148	0.00306188	0.00351118	0.00247994
		SEM	0.000458503	0.000419989	0.00057237	0.000363603	0.000369708	0.000470126	0.000453535	0.000518549	0.000372864	0.000459126	0.00036449	0.000531142	0.000762985	0.000376328	0.000540423	0.000564946	0.000609833	0.000433412	0.000360647	0.000397542	0.0005175	0.000472634	0.0002976	0.000428479	0.000525737	0.000402725	0.000414613	0.000694717	0.000348525	0.000371075	0.000408743	0.000519848	0.000376594	0.000413772	0.000425509	0.000451856	0.000606539	0.00049786	0.000407846	0.000428273	0.000539742	0.000305911	0.00032368	0.000395015	0.000348022	0.000473044	0.00024767
[truncated: 7 more columns]

## Sheet: ED8g
	Average activity of 'go' preferring neurons per trial type [Inferred spike rate]
	Correct Rejections		Mean	0.00258667	0.00269098	0.00245173	0.00246949	0.00223859	0.00251502	0.00249544	0.00239496	0.0020546	0.00229805	0.00222694	0.0022234	0.00213351	0.00265155	0.00222014	0.00224699	0.0019409	0.00190714	0.0017363	0.00197105	0.00193001	0.00217643	0.00192113	0.0019921	0.00223152	0.00237942	0.0024384	0.00216093	0.00258369	0.00234887	0.00215069	0.00229713	0.00238162	0.00256451	0.00261991	0.00250199	0.0026885	0.00246667	0.00236327	0.00238079	0.00259604	0.00221675	0.00225959	0.0024807	0.0024279	0.00253433
			SEM	0.000240439	0.000245347	0.000228858	0.000191654	0.000201944	0.000252485	0.000214552	0.000185761	0.000190043	0.000239837	0.00020908	0.000213882	0.000230297	0.000308913	0.000253297	0.000257143	0.000199598	0.000166697	0.000153817	0.000177869	0.000178133	0.000213173	0.000207091	0.000182607	0.000251894	0.000243773	0.000272638	0.00021443	0.000249385	0.000245929	0.000175318	0.000250838	0.000252022	0.000223251	0.000280603	0.000256776	0.000226873	0.00022798	0.000227974	0.000234406	0.000250782	0.000215379	0.000230612	0.0002478	0.000239733	0.000223072
	False Alarms		Mean	0.00417277	0.00202162	0.00292224	0.00452415	0.00281899	0.00377012	0.00203165	0.00299125	0.00241314	0.00257906	0.00350428	0.00296152	0.00349128	0.00620994	0.00500217	0.00436322	0.00654509	0.00302049	0.00385093	0.00259959	0.00281907	0.00243105	0.00193044	0.00168727	0.00279642	0.00177031	0.00199611	0.00198541	0.00199136	0.0020587	0.00190346	0.00119329	0.00201083	0.00242983	0.00173947	0.000989252	0.0014228	0.00156844	0.00263781	0.00123134	0.00121076	0.00133121	0.00244062	0.00253117	0.0019561	0.00183113
			SEM	0.000870734	0.000413424	0.00061749	0.000903399	0.000576177	0.000795239	0.000705268	0.000642996	0.000488213	0.000540932	0.000697585	0.000520912	0.000654584	0.00109385	0.00101729	0.000978393	0.00148704	0.000671031	0.000951637	0.000806668	0.00051001	0.000651705	0.000439585	0.000317294	0.00104536	0.000445961	0.000510308	0.000514951	0.000610536	0.00045216	0.000414212	0.000288331	0.000536433	0.000620013	0.000440913	0.000260413	0.00028076	0.000279448	0.000687126	0.00030401	0.000277307	0.000287479	0.000681949	0.00057148	0.000434809	0.00031739
	Misses		Mean	0.00145494	0.00538104	0.00338846	0.0018775	0.00260731	0.00413906	0.00471762	0.00303165	0.00440088	0.00211814	0.00161315	0.00374533	0.0028602	0.00517695	0.00318467	0.00729823	0.00287548	0.00323481	0.000950907	0.00522172	0.000963327	0.0042108	0.00192698	0.00435067	0.00182949	0.00527728	0.00444464	0.000743909	0.001527	0.00275657	0.00202088	0.00193779	0.00158505	0.00125206	0.00204583	0.00212452	0.00639706	0.00324194	0.00228481	0.00202475	0.00194064	0.00617491	0.00379036	0.013391	0.00328948	0.00592311
			SEM	0.000677675	0.00315883	0.00223909	0.00111342	0.00131777	0.0030803	0.00218335	0.00146438	0.00306387	0.000791731	0.000674872	0.00191911	0.0013455	0.00289188	0.00175751	0.0034147	0.00147396	0.00130648	0.000467563	0.0020889	0.000450027	0.00317967	0.00105664	0.00226296	0.00087078	0.00335163	0.00195015	0.00031468	0.000750246	0.00116071	0.000885867	0.000777011	0.000638423	0.000549312	0.000876863	0.000959956	0.00394189	0.0015061	0.000960381	0.000855771	0.00100301	0.00404436	0.00172472	0.00599077	0.00194127	0.00498213
	Hits		Mean	0.00300189	0.00267363	0.00291886	0.00288786	0.00294951	0.0027933	0.00328573	0.00307569	0.00338601	0.00336095	0.00411301	0.0045054	0.0060742	0.0094877	0.0111431	0.011874	0.0104789	0.00884125	0.00746952	0.00687504	0.00561956	0.00527082	0.0050622	0.00495283	0.00457862	0.00399519	0.00427014	0.0040117	0.00345598	0.00336104	0.003445	0.0033803	0.00341688	0.00362597	0.00333661	0.00295554	0.00320577	0.00301773	0.00322356	0.00318933	0.00320452	0.00338085	0.00333292	0.00322792	0.00276232	0.00324947
			SEM	0.000270107	0.000208263	0.000244077	0.000249587	0.000245118	0.000223703	0.000293954	0.000268823	0.000259325	0.000248996	0.000288007	0.000312863	0.000460139	0.00115437	0.00167227	0.00122926	0.00112387	0.000821687	0.000617049	0.000633824	0.000543588	0.000439797	0.000449411	0.000609524	0.000558111	0.000536048	0.000494412	0.000446525	0.000355777	0.000393952	0.00032571	0.000353689	0.000390412	0.000416811	0.000354726	0.000281378	0.000313229	0.000272284	0.00028332	0.000357583	0.000277252	0.000335088	0.000296243	0.000319463	0.000228529	0.000305588
[truncated: 8 more columns]

## Sheet: ED8h
	Average activity of 'nogo' preferring neurons per trial type [Inferred spike rate]
	Correct Rejections		Mean	0.00302506	0.00340297	0.00353426	0.00327917	0.00261204	0.00353876	0.00360735	0.00356539	0.00339291	0.00356751	0.00387345	0.00386044	0.00483438	0.00887839	0.0115002	0.0106739	0.00959085	0.00739836	0.00606098	0.00501866	0.00478996	0.00396831	0.00392384	0.00380663	0.00385253	0.0034147	0.00354595	0.00379721	0.00261931	0.00296086	0.00258613	0.00304486	0.00310299	0.00292062	0.00319469	0.00269869	0.00306253	0.00296973	0.00285456	0.00324043	0.00276721	0.00326047	0.00270056	0.0032195	0.00285914	0.00263323
			SEM	0.00038053	0.000491495	0.000479512	0.000437327	0.000378709	0.000383663	0.000557872	0.000537883	0.000609349	0.000509808	0.000487596	0.000553561	0.00094091	0.00305711	0.00393219	0.00307694	0.0027246	0.00199638	0.00148947	0.000918695	0.000859404	0.000556373	0.000504884	0.000434011	0.000575097	0.000396842	0.000430486	0.000549903	0.000332593	0.000303239	0.000305949	0.000361995	0.000421521	0.000314638	0.000374813	0.000327646	0.000292903	0.000332869	0.000358041	0.000464693	0.00034033	0.000491062	0.00035145	0.00041782	0.000366356	0.000340064
	False Alarms		Mean	0.002699	0.00177694	0.00233659	0.00457155	0.00361666	0.00598302	0.00203695	0.00280229	0.00377231	0.00127701	0.00424431	0.00189036	0.00257521	0.00566146	0.00619776	0.00811319	0.0101142	0.00966059	0.0164944	0.0154016	0.00699132	0.00694058	0.00569706	0.00844567	0.00575317	0.00395012	0.00413301	0.00520219	0.00309863	0.00411739	0.00438953	0.0026947	0.00280995	0.00700922	0.00490631	0.00744342	0.00252914	0.0107667	0.00460303	0.00502841	0.00432234	0.0026289	0.0032664	0.0047206	0.00239866	0.00352174
			SEM	0.000870617	0.000882848	0.000686409	0.00115174	0.00132722	0.00193362	0.000853398	0.000948161	0.000993212	0.000377629	0.00182065	0.000644097	0.000946243	0.00270024	0.00213048	0.00314592	0.00460311	0.00558753	0.00701903	0.00664943	0.00360167	0.00266176	0.00295308	0.00386761	0.0025828	0.00146553	0.00142513	0.00154461	0.000966563	0.00156473	0.00145269	0.00124899	0.000986627	0.00227294	0.00144349	0.00273736	0.000726911	0.00400689	0.00187199	0.00192377	0.00173947	0.000853622	0.00107132	0.00129476	0.000600032	0.00154269
	Misses		Mean	0.00106659	0.00186664	0.00137363	0.00206565	0.00302543	0.00207552	0.00158583	0.0126062	0.00315521	0.00304059	0.00340536	0.00230611	0.00430635	0.00754707	0.00641391	0.00835663	0.00700022	0.00446071	0.00498757	0.00427828	0.00375203	0.00396578	0.00403052	0.00319049	0.00146434	0.0026256	0.00277619	0.0013481	0.00759388	0.00314557	0.00513767	0.00489526	0.00243688	0.00515597	0.00261817	0.00194135	0.00126767	0.00230993	0.00330124	0.00351601	0.0026784	0.00224923	0.00176468	0.00314836	0.00283906	0.00154976
			SEM	0.000218708	0.000504835	0.000525256	0.000762644	0.00113223	0.00055217	0.000371087	0.00608608	0.00108602	0.000754631	0.00181604	0.000838067	0.00156325	0.00272935	0.00293904	0.00441958	0.00286274	0.00141248	0.0024356	0.00129922	0.00130642	0.00136932	0.00126841	0.000947646	0.000352021	0.000978336	0.000639378	0.000276712	0.00448585	0.00109079	0.00259288	0.00306411	0.00076429	0.00342405	0.000918245	0.000644208	0.000280393	0.000904343	0.00188663	0.00171818	0.00154338	0.000640087	0.000369809	0.00128474	0.000947536	0.000396362
	Hits		Mean	0.00260357	0.00256274	0.00269643	0.00229531	0.00247101	0.00221568	0.00238484	0.00246129	0.00213135	0.00216888	0.00185899	0.00188212	0.00159303	0.00182911	0.00136365	0.00129651	0.00101358	0.000932246	0.00137852	0.0012324	0.00141221	0.001258	0.00159353	0.00119417	0.00164592	0.00201566	0.00212683	0.00213665	0.00203769	0.00224019	0.00216696	0.00269396	0.00227261	0.00268302	0.00263422	0.00226404	0.00248327	0.00309115	0.00285412	0.00273776	0.00270479	0.00285385	0.00266297	0.00233175	0.00278204	0.00232708
			SEM	0.000332874	0.000363308	0.000433547	0.000326688	0.000323186	0.000263863	0.000312269	0.000296608	0.000304598	0.000296928	0.000259874	0.000268841	0.000340563	0.000358944	0.000215306	0.000221414	0.000146259	0.000147482	0.000199556	0.00018206	0.000232546	0.000183373	0.00024652	0.000194233	0.000222903	0.000257093	0.000290366	0.000277587	0.000297424	0.000317825	0.000281787	0.000312519	0.000331407	0.000368738	0.000334058	0.000300932	0.000433475	0.000388913	0.000403732	0.000319183	0.000399371	0.000450766	0.000372176	0.000293456	0.000400182	0.000310232
[truncated: 8 more columns]

## Sheet: ED8i
	Individual neurons' activity during correct vs incorrect trials [Inferred spike rate]
		go' preferring			nogo' preferring				Distance from unity
		Correct trials	Incorrect trials		Correct trials	Incorrect trials			go' preferring	nogo' preferring
		0.0121863	0.00674313		0.00515432	0.00263319			-0.0038489	-0.00178271
		0.0170275	0.00392901		0.00291965	0.00287392			-0.00926203	-3.2336e-05
		0.00371459	0.00334414		0.00123901	0			-0.000261948	-0.000876112
		0.00613732	0.00390416		0.00449944	0.00383505			-0.00157909	-0.000469796
		0.00212328	0.000439008		0.00317988	5.48611e-05			-0.00119096	-0.00220972
		0.00582787	0.00287978		0.00132909	0.000314179			-0.00208462	-0.000717654
		0.0234181	0.0114217		0.00203577	0.00269522			-0.00848276	0.000466299
		0.00288602	0.000591125		0.0101876	0.00430398			-0.00162274	-0.00416034
		0.000849601	0.00038219		0.00151153	0			-0.00033051	-0.00106881
		0.00393542	0.00252308		0.00152488	0.00073045			-0.000998676	-0.000561749
		0.00249013	0.00317929		0.0011035	0.000314084			0.000487305	-0.000558202
		0.0039743	0.00361649		0.00179336	1.76366e-05			-0.000253008	-0.00125562
		0.00330362	0.0058588		0.0500029	0.030149			0.00180678	-0.0140388
		0.00323593	0.0162599		0.00224233	0.000680198			0.00920931	-0.00110459
		0.0032189	0.000322099		0.00519068	0.00328172			-0.00204834	-0.00134984
		0.0023698	0.001525		0.00549495	0.00450022			-0.000597359	-0.00070338
		0.00246846	0.0021082		0.00505124	0.00808462			-0.000254743	0.00214492
		0.00526969	0.000439475		0.00271965	0.0102865			-0.00341547	0.00535054
		0.00226022	0.00334418		0.0036947	0.0038722			0.000766473	0.000125512
		0.0114998	0.00662948		0.000926299	0.00307073			-0.00344382	0.00151634
		0.00414252	0.00137689		0.00106065	0.00210316			-0.0019556	0.000737166
		0.00165623	2.50747e-05		0.00316948	0			-0.0011534	-0.00224116
		0.00189399	0.00073389		0.00423472	0.000206342			-0.000820316	-0.00284849
		0.00338721	0.00193634		0.00380902	0.00117321			-0.00102592	-0.0018638
		0.00454037	0.000682723		0.00269769	0.00432511			-0.00272777	0.00115076
		0.00374048	0.000530771		0.00234575	0			-0.00226961	-0.00165869
		0.00211472	0.000861236		0.00220885	0.000390068			-0.000886346	-0.00128607
		0.00396136	0.0026739		0.00277904	0			-0.000910369	-0.00196508
		0.0053663	0.00195467		0.00182556	0			-0.00241239	-0.00129087
		0.00428384	0.00459295		0.0048989	0			0.000218576	-0.00346404
		0.00156684	0.00313321		0.00793226	0.00203433			0.00110759	-0.00417047
		0.00297763	0.0022267		0.00188403	0.000604534			-0.000530988	-0.00090474
		0.00214284	0.000809749		0.00428069	7.03124e-05			-0.00094264	-0.00297719
		0.0055274	0.00473695		0.00424056	0.00122693			-0.00055893	-0.00213096
		0.00679983	0.00504353		0.00196703	3.62942e-06			-0.00124189	-0.00138834
		0.0194093	0.00795174		0.00952901	0			-0.00810171	-0.00673802
		0.0466122	0.0399337		0.0242422	0			-0.00472242	-0.0171418
		0.00591717	0.0029945		0.00541911	0.0193252			-0.00206664	0.00983311
		0.00996725	0.0073357		0.00575515	0.00785503			-0.00186079	0.00148484
		0.00461876	0.00288268		0.0022255	0			-0.00122759	-0.00157367
		0.00841377	0.00439828		0.00399	0			-0.00283938	-0.00282135
		0.00406563	0.00312113		0.00303628	0			-0.000667861	-0.00214697
		0.0036461	0.00128573		0.00389526	0			-0.00166903	-0.00275436
		0.00700393	0.00313175		0.00469154	0			-0.00273805	-0.00331742
		0.00590404	0.00315927		0.00919768	0.00612997			-0.00194085	-0.0021692
		0.00165141	0.000665128		0.00350852	0			-0.000697406	-0.0024809
		0.0161412	0.00731251		0.0186828	0.00166073			-0.00624279	-0.0120364
		0.0329784	0.00791779		0.00170286	0.00052931			-0.0177205	-0.000829827
		0.0141624	0.00802788		0.0470005	0.00194922			-0.00433775	-0.031856
		0.0237072	0.0123439		0.00570781	0			-0.00803502	-0.00403603
		0.00891725	0.00398093		0.00305625	0			-0.0034905	-0.0021611
		0.00565121	0.000555287		0.00370689	0			-0.00360336	-0.00262117
		0.033266	0.0302721		0.023641	0.0454823			-0.00211701	0.0154441
		0.0046965	0.000913211		0.00474672	0.0017097			-0.00267519	-0.0021475
		0.0034861	0.000771611		0.00272009	0.00319961			-0.00191943	0.000339068
		0.0147719	0.00308873		0.00464067	0.00447137			-0.00826128	-0.000119716
		0.00731535	0.00637802		0.00678094	0.00770607			-0.000662794	0.000654164
		0.006596	0						-0.00466407
		0.00748991	0.00500708						-0.00175563
		0.00629016	0.00543658						-0.00060357
		0.00432695	0						-0.00305961
		0.02741	0.0321305						0.00333795
		0.00417369	0.00338536						-0.000557433
		0.00254639	0.00154003						-0.000711607
		0.00774572	0.00260634						-0.00363409
		0.00570773	0.00355037						-0.00152548
		0.00934234	0.00240289						-0.00490693
		0.00781122	0.00369827						-0.00290829
		0.00495678	0.00201907						-0.00207728
		0.00286975	0.000848976						-0.0014289
		0.00874759	0.00265889						-0.00430536
		0.00511217	0.00221027						-0.00205195
		0.0457346	0.00912764						-0.025885
		0.0155374	0.00850593						-0.00497202
		0.0104337	0.0029377						-0.00530048
		0.00696803	0.00258252						-0.00310103
		0.00478571	0.00197035						-0.00199076
		0.00936268	0.00380604						-0.00392914
		0.00866381	0.000492836						-0.00577775
		0.00908618	0.000181298						-0.0062967
		0.0281246	0.000246687						-0.0197127
		0.00735455	0						-0.00520045
		0.00366884	0.000462962						-0.0022669
		0.00434643	0.0034437						-0.000638329
		0.00199446	0.00263579						0.000453492
		0.00796361	0.00439635						-0.00252244
		0.00268363	0						-0.00189761
		0.00665043	0.00362134						-0.00214189
		0.00555815	0.00358826						-0.00139292
		0.000347279	0.000182713						-0.000116366
		0.0172342	0.00958699						-0.00540743
		0.0155327	0.00595718						-0.0067709
		0.00234506	0						-0.00165821
		0.0194457	0.00816849						-0.00797416
		0.0044388	0.000565346						-0.00273895
		0.00898689	0.00797231						-0.000717414
		0.00561061	0.00106332						-0.00321542
		0.00379815	0						-0.0026857
		0.00523875	0.000587885						-0.00328866
		0.00790771	0.00222213						-0.00402031
		0.00419173	0						-0.002964
		0.00437947	0.00518019						0.0005662
		0.00499268	0.00370517						-0.000910407
		0.00684505	0.00336619						-0.00245992
		0.00712484	0.00398738						-0.00221852
		0.00477355	0.00101771						-0.00265578
		0.00482388	0.00073477						-0.00289144
		0.00923066	0.0114592						0.00157583
		0.00586625	0.00190436						-0.00280148
		0.00392874	0.00193331						-0.00141098
		0.00284831	0.00223738						-0.000431986
		0.00272849	0						-0.00192933
		0.00431358	0						-0.00305016
		0.00203829	0.000259982						-0.00125745
		0.00618836	0.00566579						-0.000369508
		0.00739244	0.00443008						-0.00209471
		0.00543235	0.00297747						-0.00173586
		0.00566826	0.00155054						-0.00291167
		0.00558411	0.00443684						-0.000811242
		0.018554	0.00889904						-0.00682705
		0.00715735	0.0033324						-0.00270465
		0.0014997	3.51796e-05						-0.00103557
		0.00671457	0.011832						0.00361856
		0.00605192	0.000754773						-0.00374565
		0.00227047	0						-0.00160547
		0.00321995	0						-0.00227685
		0.00293153	1.94968e-06						-0.00207153
		0.00399586	0.00439193						0.000280064
		0.00650479	0.00921353						0.00191537
		0.0017888	0.000841084						-0.000670134
		0.006652	0.00182258						-0.00341491
		0.00484708	0.00208302						-0.00195449
		0.00332241	0.00251149						-0.000573413
		0.0170049	0.00550573						-0.00813115
		0.0046623	0.00202639						-0.00186387
		0.00342581	0.000763314						-0.00188267
		0.00711802	0.000588841						-0.00461682
		0.00433496	0.00149873						-0.00200551
		0.00541562	0.000468108						-0.00349842
		0.00515192	0.00243174						-0.00192346
		0.00419323	0.00210855						-0.00147409
		0.00410457	0.0007756						-0.00235394
		0.00208101	0.000580778						-0.00106082
		0.00194819	0.000931827						-0.000718677
		0.00563177	0.0025635						-0.00216959
		0.0083371	0.00224377						-0.00430864
		0.0036659	0.00123306						-0.00172028
		0.00464828	0.000320739						-0.00306003
		0.00343403	0.000339002						-0.00218851
		0.00235081	0.00119493						-0.000817334
		0.00771154	0.00173502						-0.00422603
		0.010219	0.00314572						-0.00500158
		0.00546623	0.0028481						-0.0018513
		0.00492873	0.00473863						-0.000134417
		0.00571752	0.000998087						-0.00333714
		0.00303621	0.00119574						-0.00130141
