# Supplementary material for: Mouse prefrontal cortex represents learned rules for categorization
Source: Nature. 2021 Apr 21;593(7859):411–7. doi: 10.1038/s41586-021-03452-z (PMC8131197; doi:10.1038/s41586-021-03452-z)
Supplement: Supplementary file 15 — Source Data Extended Data Fig. 9 [file 41586_2021_3452_MOESM15_ESM.xlsx]

## Sheet: ED9b
	Absolute choice predictor weight
	Neurons	0.241353	0.00581129	0.112149	0.108337	0.136248	0.234333	0.181595	0.0891635	0.300866	0.158878	0.107962	0.241128	0.281751	0.0549716	0.117929	0.0493679	0.18154	0.0581762	0.170763	0.403779	0.114196	0.114736	0.0679133	0.149821	0.0377165	0.332305	0.190688	0.098688	0.0634803	0.128311	0.0410635	0.0543797	0.253546	0.00787812	0.184784	0.107363	0.062038	0.122727	0.021684	0.140753	0.184298	0.229775	0.07103	0.0858466	0.0707158	0.0170978	0.217167	0.368317
[truncated: 2,251 more columns]

## Sheet: ED9c
	CTI of individual neurons
	Choice weight
	Low	Medium	High
	-0.0367373	0.133798	0.116168
	-0.0261536	-0.0347758	-0.0171304
	0.00199579	0.176762	-0.020296
	0.0230106	-0.0345203	-0.0317066
	-0.0268244	-0.0341835	-0.0169937
	-0.0419343	-0.0431128	-0.00529357
	-0.0415456	0.0454146	-0.0328135
	0.0645555	-0.0397742	-0.0433962
	-0.0475912	-0.00231968	0.00348935
	-0.0277513	-0.01813	0.108936
	-0.0266964	0.108764	-0.0248261
	0.00373622	0.113937	0.0312067
	-0.0352139	0.120523	0.0306461
	0.00332458	-0.010431	-0.0268993
	-0.00806732	-0.044049	0.00102262
	0.039597	-0.0267782	-0.0188231
	-0.015031	-0.0484799	-0.0408362
	-0.0205672	-0.0413278	-0.0412482
	-0.031368	0.0633951	-0.0158509
	0.0401646	-0.0365665	0.0121268
	0.0978457	-0.00937983	-0.0428279
	0.0148951	0.108479	0.0574119
	-0.0424499	-0.01368	0.107367
	-0.042205	-0.00781947	-0.0321032
	-0.0402876	-0.022567	0.304435
	-0.0311048	-0.0181182	-0.0256901
	0.0270476	-0.0423666	0.303636
	-0.0215113	-0.0317559	0.0311859
	-0.0317562	-0.0124811	-0.0403824
	-0.0509879	-0.0151731	-0.037984
	-0.016341	0.0558153	-0.0483509
	-0.0412235	-0.0219236	0.138689
	0.135162	-0.046467	0.151688
	-0.0471363	0.041326	-0.0299957
	0.027264	-0.0225964	0.0110808
	0.0764851	-0.0397451	0.00856027
	0.00761839	0.0678927	0.0242957
	-0.0119585	-0.0176432	-0.0298471
	-0.0369194	0.00245821	-0.025128
	-0.0425403	-0.017139	0.0588182
	-0.0429347	-0.00386665	0.289301
	-0.0455573	-0.0415659	-0.0372702
	-0.0498371	-0.0298927	0.148858
	-0.0386374	0.0668505	-0.0301734
	0.0422139	-0.0426183	-0.0325876
	0.0340159	-0.049379	-0.035581
	0.0238378	-0.0321057	-0.0310497
	-0.0119818	-0.0413736	0.0240454
	-0.0206291	0.0124449	0.117971
	-0.0384663	0.412349	-0.0458922
	0.0124645	0.293113	-0.0483941
	-0.0280654	0.159798	-0.0198691
	0.101175	-0.0471248	-0.00914993
	-0.0311918	-0.0238588	-0.0382522
	0.0973434	-0.0357172	0.0201882
	-0.0380908	0.0231231	0.00725975
	-0.0219236	0.0272739	0.388664
	-0.0370746	0.0197437	-0.029485
	-0.0342246	0.145645	-0.0248436
	-0.0155024	-0.0154342	-0.0372319
	-0.0474305	0.0111322	0.00472056
	0.00600257	0.0754006	0.373139
	-0.0213458	0.086993	0.0700763
	-0.012787	0.104152	-0.0244322
	0.00120623	0.0021356	-0.0456064
	-0.0375553	-0.0220817	0.0532661
	-0.0417612	-0.00148232	-0.00552393
	-0.0492011	0.0626474	0.275978
	0.103432	0.0392334	-0.0368605
	-0.00261585	-0.00459141	-0.0393833
	-0.0107556	0.0476053	-0.0168143
	-0.0451229	-0.0441692	-0.0161394
	0.0229139	0.105162	-0.0404481
	-0.00555964	-0.02293	0.0102921
	0.149913	-0.0346255	-0.0201528
	-0.0123155	0.0806112	0.0655817
	-0.0464359	-0.0254848	-0.0291761
	0.14298	-0.0264069	0.219107
	-0.0450083	0.176773	0.00351798
	0.168079	-0.0466971	-0.0434126
	-0.0090908	-0.0427655	0.0989111
	0.188474	-0.0407846	-0.0397632
	0.0112166	0.200118	0.134202
	-0.0241213	0.12678	0.149969
	0.0868177	0.0115967	0.0164986
	0.243326	-0.015026	0.00766664
	0.165842	0.0297211	-0.0356541
	-0.0438728	0.0241691	-0.0347519
	0.0318774	0.0966634	0.608745
	-0.0494367	-0.0507603	0.0936276
	-0.0344803	0.0622278	0.00967168
	0.0766492	-0.038003	0.101504
	0.0421682	-0.0382037	0.0705536
	-0.00167268	0.169223	0.0625526
	-0.0492202	0.0269143	-0.0521763
	0.0727112	0.308634	0.280917
	-0.0448935	0.0674692	-0.0148353
	0.182479	0.00606686	0.0506253
	0.0746023	-0.0161019	-0.0345512
	-0.0386658	-0.0388507	0.0178294
	0.00626891	0.0257624	-0.038129
	-0.0241813	-0.0405397	-0.0524353
	-0.0450487	-0.0208592	-0.0493183
	0.0247176	0.0017456	-0.047779
	0.0828275	0.0167003	-0.0118101
	0.0461493	-0.0293817	-0.0472502
	0.0328606	-0.00265095	0.0426836
	-0.0123226	0.0100036	0.0213167
	-0.0404954	-0.0391717	-0.0378964
	0.0014609	0.000609613	0.0151403
	-0.0437224	0.0457428	-0.0410342
	-0.0154507	-0.0155466	-0.0324301
	-0.0435025	-0.0293014	-0.0425148
	-0.0431616	-0.0175572	-0.041833
	0.205824	0.0235645	-0.0383834
	0.0709411	-0.0145814	-0.043205
	0.06772	-0.0257425	-0.0408592
	-0.0392763	0.0994471	-0.0291884
	-0.0403926	-0.0114992	-0.0523716
	0.0370378	-0.0224595	0.0174832
	-0.0257257	-0.0490917	0.00675498
	-0.0339545	0.0433972	-0.0426981
	0.231467	0.0239772	-0.0394045
	0.0255375	-0.0374767	-0.0341518
	-0.0392545	-0.032174	-0.0382518
	-0.0278551	-0.0213782	-0.0418228
	-0.0348005	-0.0211605	0.0302266
	-0.0182796	-0.0489714	0.183983
	0.0582479	-0.0463393	0.020338
	-0.0332179	-0.043046	-0.0361988
	0.150264	-0.0417365	-0.0271607
	-0.0424733	-0.0227627	-0.018912
	0.314756	-0.0425226	0.297891
	0.0584956	-0.0385241	0.135516
	0.0252689	-0.0501677	-0.0153005
	-0.0522923	-0.0371463	0.283372
	-0.0236441	-0.0359296	0.0651509
	-0.0517912	0.053494	-0.0126285
	-0.0483611	-0.0167608	-0.0424667
	-0.0387026	0.00598308	-0.031091
	-0.00535223	-0.0364871	-0.040862
	-0.00265095	-0.0407173	0.0512391
	-0.00793649	-0.03578	0.033564
	-0.0361597	-0.0375669	-0.023418
	-0.0442792	-0.0387401	-0.0424923
	-0.0488582	-0.0288117	-0.00195296
	-0.0219707	-0.0372126	-0.0325717
	-0.0305682	-0.00879664	0.0179943
	-0.00975584	0.0336823	-0.0290592
	-0.0240765	-0.0416283	-0.0457938
	-0.0487252	-0.033621	0.079796
	-0.0379317	-0.047572	-0.0286009
	-0.046531	-0.0297405	-0.0272107
	-0.0414604	-0.0411832	-0.0357637
	0.0255735	-0.0447939	-0.0106831
	0.0416896	-0.0402355	-0.0124985
	-0.0414457	-0.0360025	0.017274
	-0.011895	-0.0396836	-0.0368119
	0.0533312	0.503888	0.143282
	-0.0335405	0.152065	-0.0225763
	-0.0313994	-0.0489704	0.13972
	-0.034292	0.00776524	0.109496
	-0.0330578	-0.00905565	0.0567583
	0.00163382	0.165352	-0.0182242
	0.024379	-0.0436007	0.0778391
	0.019779	-0.00833907	0.0234505
	-0.0302931	-0.0187809	-0.0307377
	-0.0159093	-0.0355576	-0.0334455
	-0.037568	-0.023599	-0.0094436
	-0.0434112	-0.0493238	0.0443728
	-0.0404866	0.16071	-0.0414765
	0.180926	-0.0272788	-0.0428093
	-0.0382841	-0.0306834	-0.0207702
	-0.0318675	-0.0419614	-0.0228209
	-0.035537	0.130034	-0.049163
	-0.0449545	0.00668095	0.0364454
	-0.029874	0.135742	-0.0469395
	0.0681306	0.0726086	-0.0274196
	-0.0378783	0.0196458	-0.0511941
	-0.0489704	-0.0189785	-0.0217531
	0.00776524	-0.0118391	-0.011119
	0.0196533	0.00364487	-0.0431219
	-0.021497	0.04094	-0.0423479
	-0.0256516	-0.00925009	0.0313533
	-0.00668961	-0.0463524	-0.0477317
	-0.0209945	-0.0323464	-0.0465943
	-0.0269851	-0.038135	-0.048315
	-0.0478593	-0.040114	-0.00760983
	-0.034164	0.108747	-0.0324329
	0.154203	-0.0171214	-0.0436564
	0.035262	-0.0345431	-0.0220115
	-0.0308257	0.00177274	-0.00926818
	0.0429474	0.0622582	0.0197173
	-0.00306135	-0.0295585	-0.044922
	-0.0510681	-0.0464471	0.0600314
	-0.03422	0.00616082	-0.0342064
	-0.0414168	-0.0110945	-0.0515209
	0.0245873	0.00566028	-0.0476656
	-0.0294334	-0.0362966	0.0562069
	0.0448629	0.0406239	-0.0171418
	-0.0238307	-0.034404	-0.0426589
	0.0495501	-0.0424406	0.0201109
	-0.0433322	0.21096	-0.0135183
	0.0397519	-0.0461187	-0.0325113
	-0.0236359	-0.0354375	-0.0273078
	0.0231506	-0.0264238	-0.0397069
	0.0972164	-0.040112	-0.0117757
	-0.0340524	-0.0430154	0.00543146
	0.0175036	0.408149	-0.0343511
	0.0726767	0.0134789	0.0251234
	-0.0267652	0.0969923	-0.0466262
	0.0578895	-0.0425403	-0.0471711
	-0.0274958	-0.027818	-0.0366032
	-0.0311299	-0.0223235	-0.0468654
	-0.0245252	0.171173	-0.0299857
	-0.00875933	-0.0278286	-0.0404734
	0.00290791	0.0696196	-0.0470974
	-0.0423406	-0.0219519	-0.038426
	0.0623804	0.0205544	0.0314555
	0.0975856	0.0238101	0.0162597
	-0.0343454	-0.0395704	-0.00689038
	0.073461	-0.034972	0.0434215
	-0.0104274	0.0871236	-0.0142597
	0.0184297	-0.0133094	-0.0388133
	-0.0232386	0.0162362	0.00413728
	0.060133	-0.0369574	-0.0468181
	-0.00104112	0.016395	-0.00558541
	0.0742629	0.00641134	-0.0496872
	-0.0354747	0.0144212	-0.0350336
	0.0559466	0.144807	-0.00373694
	0.0437294	0.0397242	-0.047353
	0.414777	0.0283638	-0.0250724
	0.000957333	0.0102102	-0.0492076
	-0.0425278	-0.0225721	-0.0240177
	-0.0380768	0.0138779	-0.0103209
	-0.00204467	0.0564605	-0.0461308
	-0.0198666	0.121692	-0.022502
	-0.0399277	0.035772	-0.0217967
	-0.0455476	0.0126731	-0.0495107
	-0.0264238	0.0323461	-0.0307439
	-0.0204956	-0.0423582	0.0493915
	0.00978766	-0.024358	-0.0406136
	0.0667996	-0.0360638	-0.0226903
	-0.0361083	-0.0238728	-0.0129951
	0.100418	-0.0329242	-0.0488329
	-0.0470528	-0.0329899	-0.0180694
	-0.00314879	-0.0275602	-0.0357905
	0.134197	-0.0378196	0.0689882
	0.0227018	-0.0370468	-0.0426364
	0.0317468	-0.042043	-0.0451278
	-0.0484082	0.0133619	-0.0383629
	-0.0446714	-0.0440105	-0.0292051
	0.143482	-0.0103496	-0.0147538
	0.0703661	-0.0240369	-0.0293824
	0.0226851	-0.0311309	-0.0116473
	-0.0439127	-0.0213735	-0.0348758
	0.00376696	-0.0427133	-0.0501785
	-0.0467548	-0.0247672	-0.000202567
	0.011701	-0.00508268	-0.0363936
	-0.00132271	-0.0339579	-0.0313458
	-0.0456469	0.0302115	0.0139635
	0.0182449	-0.0487375	0.00418593
	0.0830395	-0.0395067	-0.0306598
	0.107998	-0.0213871	-0.0301629
	-0.0509079	-0.0394664	-0.0239189
	-0.0390844	-0.0442689	-0.0286552
	0.107098	-0.0251141	-0.0206853
	-0.0185743	-0.0250809	0.0144397
	-0.0475829	-0.0455929	-0.0465413
	0.0893286	-0.0409206	0.170527
	-0.0224945	-0.0366467	-0.0112102
	-0.0332641	-0.0282984	-0.0485309
	0.147521	-0.0173594	-0.0393821
	0.272779	-0.0291515	-0.0397111
	0.0770441	-0.000715365	-0.0440658
	0.0811714	-0.034504	-0.0104091
	0.0350948	0.0907786	0.0223595
	0.0478607	-0.0342318	-0.0338983
	-0.0329167	-0.0357363	-0.0215123
	0.0568738	-0.0411671	-0.0409696
	0.0155315	-0.0407301	-0.0288059
	-0.0456877	-0.0274397	-0.025587
	-0.0459659	-0.0390159	0.0349508
	0.0835672	-0.050857	0.041691
	-0.020901	-0.032153	-0.034219
	-0.0329242	-0.0479871	-0.0176996
	0.000562769	-0.0515388	0.00974171
	-0.0105916	0.0571523	0.0347006
	-0.0320861	-0.0425777	3.17111e-05
	-0.00304151	-0.0376192	-0.0388829
	-0.0415958	-0.0428488	-0.00971733
	-0.0244566	-0.00490114	-0.0126056
	-0.0443127	-0.0428578	-0.0416268
	-0.0150328	-0.0446217	-0.0413111
	0.00531356	-0.0382059	0.0673495
	-0.00506104	-0.0187987	-0.0369941
	-0.0307685	-0.00995718	0.063389
	-0.0474725	-0.03432	0.0162752
	-0.0454944	-0.0298035	0.00109693
	-0.0262159	-0.0432824	0.0595658
	-0.0198159	-0.0457336	-0.0386038
	-0.0429123	-0.0396154	-0.0270103
	0.0195961	-0.0368225	-0.0445105
	0.0219711	-0.0172277	0.0334502
	-0.0431654	-0.0438064	-0.0171109
	-0.00745339	-0.0430934	-0.039734
	-0.0407029	0.020362	0.00754803
	-0.0407369	-0.0461597	-0.0261455
	-0.0176304	-0.0118825	-0.0461207
	-0.0342607	0.00362839	-0.0414822
	-0.0384274	-0.0384278	-0.0181734
	-0.0282916	-0.00873346	0.00213813
	-0.0295365	-0.0370772	0.00763241
	0.0326221	0.0209896	-0.0300789
	-0.0394663	0.0306703	-0.00986156
	-0.0337053	-0.0326502	0.0010697
	0.0200856	-0.0364265	0.0257176
	0.053176	-0.0421335	0.000685421
	-0.0348468	-0.010227	0.0546136
	-0.0487334	-0.0427655	-0.0265828
	-0.0443197	-0.0446796	-0.0207779
	-0.0238047	0.0382497	-0.00961702
	-0.0408936	-0.0428415	-0.0386567
	0.00285284	-0.0370125	-0.030331
	-0.0403984	-0.0176363	-0.0294613
	-0.026582	-0.0214592	-0.0472057
	-0.0367283	0.00263562	-0.0177523
	-0.0342162	-0.0307349	-0.0280292
	-0.0150998	-0.0390941	0.057469
	-0.03997	-0.0260284	0.117339
	0.00398113	0.00558195	-0.0404281
	-0.0320176	-0.0475366	0.00642197
	-0.0161203	0.0430912	-0.0475445
	-0.042615	0.0487207	-0.0308788
	-0.0302103	-0.0358046	0.0491126
	-0.0416798	-0.0444932	-0.0371062
	-0.0463401	-0.0429781	-0.0210373
	-0.0300403	0.0280799	-0.0341028
	-0.0422262	-0.0506544	0.0327521
	-0.0388225	-0.0506366	-0.0461924
	-0.0325802	-0.0415285	-0.00222165
	-0.0367014	0.0162144	-0.024256
	-0.0333943	-0.0398372	0.054688
	-0.0430123	-0.0399169	-0.0212742
	-0.0277301	-0.0442476	-0.0350444
	-0.0389898	-0.0155498	-0.0341531
	-0.0324549	-0.0478408	-0.0504356
	-0.0206721	-0.0290803	-0.04079
	-0.0260124	0.0527269	-0.0403477
	-0.0506025	-0.0396027	-0.0295399
	-0.0350301	-0.0168972	-0.039198
	0.00828069	-0.0340514	-0.040693
	0.00489648	-0.0376942	0.0633356
	-0.0478	-0.0455114	-0.0446434
	-0.0470893	-0.0505191	0.0787248
	0.00501051	0.063445	0.0392185
	-0.035397	-0.0230803	-0.014784
	-0.0410252	-0.0257618	-0.0414326
	-0.00345491	-0.0253539	-0.0343645
	-0.0282043	-0.0309525	0.0319537
	0.072705	-0.0235658	-0.0344546
	-0.0443263	0.0229788	-0.0338167
	-0.0332351	-0.0519109	0.0478128
	-0.051039	-0.0361588	-0.0437998
	-0.0269599	-0.0335125	-0.0231438
	-0.0229263	-0.0394367	-0.0112682
	0.0230666	0.0350353	-0.0419957
	-0.00875686	0.028234	0.0110738
	-0.0451676	-0.00636433	-0.0450735
	-0.0226102	-0.0426565	0.279252
	0.00328731	-0.0504593	-0.0377647
	-0.0461837	-0.00412745	-0.0237154
	-0.0172513	-0.0477121	-0.0355356
	-0.0445046	-0.0305329	-0.0303348
	-0.0249066	-0.0449931	-0.0462284
	-0.0455193	-0.0339959	-0.0108018
	-0.0424951	-0.0396108	0.105123
	-0.02727	-0.0368889	-0.0391055
	-0.0525668	-0.0465447	-0.0209691
	-0.0495699	-0.00695741	-0.00982316
	0.00804271	-0.0464784	0.0345967
	-0.0464647	-0.0342933	-0.00952096
	-0.0524369	-0.0431224	-0.0213147
	-0.0311572	-0.0494434	-0.00993088
	0.138261	-0.00079551	0.265121
	-0.0524674	0.0374873	-0.034481
	-0.0476482	0.0057809	0.0111624
	0.00986059	0.00615126	-0.0318656
	-0.0179403	-0.0269688	-0.0213829
	-0.0516868	-0.00940151	-0.0331049
	0.0023649	-0.0385948	-0.0171427
	0.0152939	0.0725715	0.010418
	-0.0362041	-0.0454555	-0.0300903
	-0.0395886	0.00141066	-0.0404846
	-0.00913463	0.00128327	-0.0314452
	-0.0483563	-0.00854499	-0.0250916
	-7.12619e-05	-0.0465499	-0.0190774
	0.00258024	-0.010793	-0.0485484
	-0.0416549	-0.0357836	0.0432837
	-0.0467692	-0.0237517	-0.0238479
	0.0335813	-0.0107898	-0.0469488
	-0.00568409	-0.037986	-0.0510252
	-0.00317801	0.00435561	-0.0354778
	0.00140679	-0.00908134	-0.0131912
	-0.0342933	-0.0364703	-0.0460992
	-0.0245101	-0.0336923	-0.0290913
	-0.0477419	-0.029151	-0.019228
	0.0360061	-0.00651816	0.00921886
	0.0956763	-0.0011059	-0.0452084
	0.00800868	0.0161867	-0.0505237
	0.0214666	-0.0103712	-0.00794122
	-0.042211	-0.0261787	0.0856424
	-0.00307276	0.021595	-0.0396896
	-0.0435021	-0.0452893	-0.0176172
	-0.0520671	-0.0303451	-0.0470912
	0.0769267	-0.0394639	0.00659745
	-0.024922	0.0063354	-0.0235519
	-0.0435535	-0.0398747	-0.0160349
	-0.0171494	-0.0214812	-0.0459379
	-0.0271317	-0.0191619	-0.0204638
	0.0463696	0.280903	0.0198152
	0.117094	-0.0398971	-0.041047
	0.0943902	-0.0193664	-0.0359264
	-0.0420722	-0.0233184	-0.0496021
	-0.0402198	-0.00098002	-0.0498426
	-0.0355094	-0.0516628	-0.00317971
	-0.0499033	0.201677	-0.0407754
	-0.044151	-0.0284749	-0.0408165
	-0.00558823	-0.0488142	-0.0425917
	-0.046034	-0.0495132	-0.0505318
	0.0199915	0.083331	-0.0289872
	0.0181398	-0.0436578	-0.0383021
	-0.0142301	-0.0492922	-0.0442125
	-0.0464078	0.182868	-0.0342013
	-0.0396836	-0.0209996	-0.0424569
	-0.033211	-0.0421755	-0.0397257
	0.0436864	-0.0450377	-0.0448254
	-0.0367678	-0.0366008	-0.0342761
	-0.0373847	0.0245305	-0.0126185
	-0.023716	-0.0471931	0.185733
	-0.0457058	0.0354859	0.00744072
	-0.0114581	-0.0514636	0.223085
	-0.0488418	0.0766586	-0.0326684
	0.00365099	-0.0120156	-0.00648998
	0.0219221	-0.0365576	-0.0375397
	-0.0165066	0.177798	-0.034664
	-0.0424342	-0.041894	-0.0232027
	0.0432472	-0.00935268	-0.0479789
	-0.0367126	0.0986929	-0.00840464
	-0.0410858	-0.0384511	-0.0355891
	0.0151091	-0.0488782	-0.0343153
	-0.0281013	-0.0392218	-0.013617
	-0.0228977	0.00771636	0.0988412
	0.125313	0.323043	-0.0251148
	-0.0326464	-0.0211627	-0.0279179
	0.0125634	-0.036711	0.0288435
	0.0143576	-0.0406398	-0.0332951
	0.134171	0.0430929	-0.040177
	0.00491548	-0.0326464	0.0862712
	-0.02257	-0.0457315	-0.0481034
	0.014436	0.0194148	-0.0204914
	-0.0407486	-0.0390255	0.00207643
	-0.0120561	-0.0426319	-0.0172275
	0.123284	-0.0212611	-0.0246026
	-0.0152399	0.153733	-0.020433
	-0.00898089	0.0338748	0.0594573
	-0.0359276	-0.0349819	0.0505775
	0.00392663	0.0373858	-0.0424182
	0.0933795	-0.00316668	0.0903272
	-0.0515788	-0.0503775	-0.0345599
	-0.0327129	-0.0324797	0.0149778
	-0.0205169	0.0128405	0.13281
	-0.00671692	0.00134595	-0.0170229
	-0.0434404	-0.038916	0.120609
	0.140108	0.0339988	-0.0153255
	-0.0463216	-0.0312248	-0.0277004
	-0.0227693	-0.00521667	-0.0223243
	0.309299	0.040526	-0.0486115
	0.11189	0.222158	-0.029371
	-0.0444408	-0.0384971	-0.04032
	0.000440231	-0.0438505	0.0203872
	-0.0158074	-0.00671692	0.248491
	-0.0397063	0.0683578	0.0593364
	-0.0414507	0.0364233	0.0476567
	-0.0172002	-0.0410951	-0.0430521
	0.0146718	-0.0491692	-0.0438578
	-0.00281167	0.0533759	0.0886309
	-0.016101	0.075035	-0.0339496
	-0.0420096	-0.0441725	-0.0386681
	-0.0387	-0.0208093	-0.028979
	-0.0462145	-0.0443304	-0.0137011
	-0.00609857	-0.0111639	-0.0315966
	-0.0363207	0.0320471	-0.0371872
	-0.0348691	0.0263992	0.0114897
	0.144775	-0.0327999	-0.029317
	-0.02711	-0.0221135	-0.000240803
	0.0492456	-0.0320972	-0.0371742
	-0.0394274	0.0511768	0.0674973
	-0.0406773	0.0253228	-0.0354995
	-0.0416672	-0.00499329	-0.0310255
	0.0581105	-0.00440839	-0.0018587
	0.0343319	-0.0442036	0.122858
	-0.0202427	0.409995	-0.044704
	-0.0438242	-0.0423018	-0.0455151
	-0.0228683	-0.0136895	0.00662933
	-0.00144122	-0.0344497	0.0308089
	-0.0440712	-0.0438055	-0.0342809
	-0.0456793	-0.0261937	0.0364688
	0.00649177	-0.0452663	-0.0049936
	-0.0358755	0.028265	0.000239018
	-0.0295294	0.0378628	-0.00387903
	-0.0241595	-0.00164872	0.00843154
	0.000366764	-0.0408898	-0.00856027
	0.111477	0.0289594	0.00237522
	-0.0471979	-0.0457822	0.0385949
	-0.0363197	-0.039868	-0.0290683
	-0.0483067	-0.0183434	-0.0220836
	-0.0498476	-0.0276263	-0.0233801
	0.0313435	-0.0411821	-0.0459497
	-0.0326372	0.0304306	0.0195418
	-0.0152843	-0.041268	-0.0261061
	0.00746993	0.0581105	0.0317021
	-0.0272387	-0.0527593	-0.0452021
	-0.00911065	-0.0408793	-0.022202
	-0.0294861	0.01749	-0.0251481
	0.0842824	0.0463285	-0.0327291
	0.165912	0.0192131	-0.0215358
	-0.051658	-0.0026173	-0.00990439
	-0.0445994	0.225349	0.280495
	-0.0414441	0.0466197	0.0701745
	0.345011	-0.047976	-0.0206171
	-0.049451	-0.0372997	-0.011024
	0.286699	-0.0377564	0.0243102
	-0.0404321	-0.0320499	0.0290642
	-0.0338248	-0.0369241	-0.0163318
	-0.0391021	0.168835	0.0220496
	-0.0133878	0.0907636	0.022258
	0.0658126	-0.0360163	-0.0239945
	-0.00636356	-0.00347221	-0.0418612
	-0.047228	-8.53427e-05	0.0105508
	0.0478914	-0.0253583	0.0886535
	0.0030632	0.028414	-0.0302448
	-0.00779523	-0.051523	-0.0126668
	-0.0118632	-0.0491377	0.0134065
	-0.0353796	0.0137658	-0.0353145
	0.173273	0.036129	-0.0424663
	-0.0411626	-0.0366878	-0.0428371
	0.0537966	0.10915	-0.0246242
	-0.0373797	-0.0096039	-0.0208147
	-0.00860878	0.0720165	-0.0288766
	-0.0430579	-0.0167144	-0.0208204
	-0.0106218	-0.00564557	-0.0415645
	-0.0107817	-0.0447625	-0.0400334
	-0.00189876	-0.0332292	0.0238348
	0.123909	-0.00238196	-0.0335206
	0.0185935	0.0715365	-0.020881
	-0.0506116	0.11492	-0.031999
	-0.0386456	0.180284	-0.0329973
	0.127539	-0.0376819	-0.0367544
	0.160095	0.0299237	-0.0504806
	0.27508	0.00663026	0.014182
	-0.0512222	-0.0340551	0.00720433
	-0.0449831	0.239112	0.0567053
	-0.0198351	0.0872124	-0.0414744
	-0.0389875	-0.0357457	-0.0217736
	0.00647129	-0.0390289	0.12305
	-0.0388434	-0.0356335	-0.0383723
	0.102653	-0.0268497	-0.0423673
	0.0164478	-0.04805	0.0260729
	0.0420853	-0.0338727	-0.0407839
	-0.0236653	-0.0309929	0.0451383
	-0.00368194	-0.0518579	-0.0160919
	-0.0332935	-0.0360857	-0.0412694
	0.0887437	-0.00276023	-0.0395752
	0.0160955	0.0432501	0.0994466
	0.0579003	-0.0478713	-0.0345906
	-0.0358599	-0.0483268	-0.0369941
	0.215065	0.016228	-0.030887
	0.231915	-0.0298643	-0.037845
	-0.0362893	-0.0274578	-0.0452391
	0.0422988	0.0518297	-0.00812301
	0.0442577	-0.0342853	-0.0227859
	0.0148942	-0.0277296	0.0754361
	0.360339	-0.0310461	0.0361042
	-0.0465395	0.0249391	-0.0455618
	0.241575	-0.0189429	0.0107485
	0.0117539	-0.02742	-0.0451089
	0.0567152	0.0429862	-0.0274481
	0.019561	-0.0171413	-0.0441996
	0.0205596	-0.0156364	-0.0357982
	-0.0327551	-0.00817489	-0.0407522
	0.237394	0.00594949	0.20493
	-0.0111916	0.0140645	0.0694284
	0.336027	-0.0405228	-0.0141466
	-0.0280306	0.23891	-0.0235809
	0.196252	-0.019819	-0.0442857
	0.00129357	-0.0395637	-0.0437995
	0.0492563	-0.04814	-0.028751
	-0.0451587	-0.00901892	-0.028991
	-0.04406	-0.0147165	0.0271906
	0.0216712	-0.0417631	-0.0487931
	-0.0138901	-0.0204657	0.387807
	-0.0129915	0.197334	-0.0210432
	-0.0151612	0.201843	-0.0200709
	0.0408955	0.0235033	-0.0482059
	-0.0195074	-0.032866	0.126511
	0.119493	-0.0315572	0.000806538
	-0.0435029	0.0935972	-0.000488546
	0.0157928	-0.0469647	-0.0190328
	0.0285154	-0.0321564	0.0486914
	0.176071	-0.0254546	-0.0364386
	-0.0359081	0.0981294	-0.0433737
	-0.0376095	0.00981146	0.202992
	0.111252	-0.0223215	-0.0235501
	0.126493	-0.0143218	-0.0258461
	0.0269373	0.0230646	-0.0482287
	-0.0375882	0.0643232	-0.0495093
	-0.0361573	-0.0204311	0.290855
	0.109746	0.11348	0.0892832
	-0.0398269	-0.036929	0.150752
	-0.0227602	-0.0471829	-0.0345233
	-0.00856881	0.184909	0.0252766
	-0.0428651	0.0147146	0.196109
	-0.0385907	-0.0213103	-0.0515001
	-0.0395506	0.191691	0.186123
	-0.0369484	0.384095	-0.0351867
	-0.047058	-0.032613	-0.0231442
	0.153425	0.0413185	-0.00789913
	-0.0111407	0.0678902	0.0138431
	0.0641672	0.0370509	-0.0138971
	0.172401	-0.0357269	0.125316
	-0.0509834	0.0625533	0.234007
	-0.0187835	0.0672483	0.0248379
	-0.0378336	-0.0250522	0.177254
	-0.0367059	-0.0507345	0.47729
	-0.00186306	0.0204465	0.270255
	-0.00513082	0.00512305	0.019229
	0.0748447	-0.0491037	-0.0188566
	-0.0343406	-0.0155458	0.578367
	0.0594762	0.235008	0.168354
	-0.023107	-0.0508981	-0.0418557
	-0.00462702	0.206959	-0.0259214
	-0.0015702	-0.0277656	-0.00778384
	-0.0048597	-0.0403244	-0.0267227
	0.175968	0.00117788	0.186048
	-0.0361929	-0.0450075	-0.0485866
	0.167997	-0.035972	-0.0210382
	0.0489066	0.119651	-0.0171101
	-0.0475153	-0.0453114	-0.0178221
	-0.0411288	-0.00309557	-0.0348939
	0.00884196	-0.024268	-0.0118399
	-0.0411951	0.0802306	0.0399536
	-0.0240688	-0.0246666	0.0192079
	0.00859133	0.0321733	0.175825
	0.0966075	-0.0361493	-0.0226713
	0.00210685	-0.0237641	0.0538788
	-0.00969722	-0.020336	0.0794546
	0.000489454	0.121569	-0.0279313
	-0.0386435	-0.0483162	-0.00266879
	0.0327947	0.040847	-0.0479551
	-0.0417792	0.038052	-0.0074659
	0.0817686	0.169344	-0.0292009
	-0.0431487	0.0300294	0.0957368
	-0.0460269	0.153081	0.0653181
	0.0714901	0.031604	0.0390645
	-0.027289	0.10274	-0.0485592
	0.00966884	0.0305389	-0.00283163
	-0.0368146	0.176027	0.142252
	-0.0470239	0.0668617	0.0860051
	0.0965097	-0.0309464	0.188822
	-0.0302895	-0.00842841	0.0228872
	-0.0196874	-0.0384308	-0.0431304
	-0.0511681	-0.0270926	0.0172213
	0.0798469	-0.0470475	0.032435
	-0.00550569	-0.0273196	-0.0237921
	-0.0515549	-0.0307288	-0.000652114
	0.171038	-0.0364625	-0.0147705
	0.090729	-0.0390531	-0.0228746
	0.260898	-0.0430199	0.0328533
	0.012563	-0.0323216	-0.0245301
	-0.0459992	-0.0141779	-0.0228365
	0.0337294	-0.0247099	0.0355551
	-0.0499665	-0.03262	0.0136091
	-0.0162381	0.033043	-0.0322325
	-0.0413892	0.112005	-0.0329423
	-0.0440592	0.106514	0.266302
	-0.0132726	0.0187974	-0.0117323
	-0.0355376	-0.0160409	0.00115307
	-0.0382798	-0.0305932	0.00136563
	0.0648459	-0.0353491	0.0188957
	-0.0470837	-0.0379421	-0.0108059
	-0.013856	-0.0151942	-0.0395497
	-0.0459047	-0.00193184	-0.0477854
	-0.0178077	-0.0259812	-0.0252912
	0.119312	0.09775	0.000634469
	-0.0429589	0.0482735	0.0844563
	-0.042299	0.248707	0.0416079
	0.386385	0.102188	0.0266565
	-0.0179782	-0.0394456	0.0470969
	0.0141733	0.00903724	0.153718
	0.342212	-0.0424747	-0.0305548
	0.0457722	-0.0307625	0.0292119
	-0.0433584	-0.0326605	-0.0493583
	-0.0522341	-0.00347111	-0.0350676
	0.270882	-0.0368669	-0.0459242
	0.133863	0.234438	0.0701507
	0.187208	0.220195	-0.0357603
	-0.0221998	-0.0427148	-0.00635092
	-0.0287856	-0.00822503	-0.046533
	-0.0290858	0.15863	0.0547192
	0.115613	0.0358776	-0.0333881
	-0.0481697	0.00437164	-0.0321457
	-0.0007036	-0.039737	-0.00916305
	-0.0435591	0.0759259	-0.0159129
	0.153459	-0.046254	0.0468713
	0.0103271	0.0610417	-0.0342114
	-0.0238834	0.0901792	-0.00874676
	-0.0138865	0.00658941	-0.0481018
	0.107475	-0.0160148	-0.0069586
	-0.0175029	-0.0344618	0.0864894
	-0.00864687	-0.0329715	-0.047903
	0.017074	0.0176276	-0.0372348
	-0.0261949	-0.00823766	0.0120192
	-0.0409859	-0.0268795	-0.0347087
	0.0461238	-0.0483482	-0.0333443
	-0.0415745	-0.0166445	-0.0446061
	-0.029611	0.00496863	0.163327
	0.248259	-0.016812	-0.01174
	-0.00408787	0.0107301	-0.0417804
	0.12923	-0.0390007	0.10078
	0.399841	0.0973894	-0.0156925
	-0.0456194	-0.0290697	-0.0386352
	0.361865	-0.0378824	-0.0222073
	-0.0105189	0.166933	0.0212867
	0.1245	0.0263579	-0.0109689
	0.383633	-0.0307607	0.00408387
	0.0783475	-0.0522493	-0.0461145
	0.156645	-0.0425487	0.00488632
	-0.0164545	-0.0431873	-0.0388904
	-0.0300199	-0.0284504	-0.0449095
	-0.0410122	-0.0498465	-0.0137352
	-0.0443445	0.00319366	0.0196891
	-0.0193003	0.0760823	-0.0405183
	-0.0064517	-0.0306309	-0.0191211
	-0.0345144	-0.045918	0.0468348
	0.0487768	0.286465	0.00979827
	-0.0452861	0.092555	-0.0510265
	-0.0510448	-0.0466692	0.010088
	-0.0150312	-0.0363594	-0.0370512
	-0.0401343	-0.0499732	-0.0248112
	0.0567982	0.0354918	-0.0415159
	-0.0337884	-0.0273897	0.000362264
	0.0367769	-0.00417383	-0.0368242
	-0.0227807	-0.0449478	-0.0161969
	0.00781234	-0.0317944	0.0202344
	0.0265472	0.00803817	0.0322413
	0.0267742	0.1536	0.00622407
	-0.0145452	-0.0455095	-0.0264699
	0.116596	-0.0385994	0.0540003
	0.00458621	0.158029	0.156733
	0.0211914	-0.00392767	-0.00442138
	-0.0186749	0.146683	0.0051774
	0.0154979	-0.0403353	-0.0416247
	0.142592	-0.0339102	-0.051357
	1.07122e-05	-0.0280744	-0.0310976
	-0.0248392	0.00722551	-0.033763
		-0.023162	0.0270528
		-0.038238
		0.0811685
		0.116379
		-0.045881
		-0.0376466
		0.00459266
		0.00756887
		-0.0417685
		-0.00197256

## Sheet: ED9d
	Fraction of total weights
		T5 'go' preferring neurons					T5 'nogo' preferring neurons
		Category	Choice	Reward	Speed		Category	Choice	Reward	Speed
	Median	0.0509878	0.0729506	0.321686	-0.0364794		-0.20479	-0.118169	0.0244958	-0.0225624
	25th percentile	-0.10336	-0.0530203	-0.0523523	-0.109761		-0.268809	-0.190047	-0.268752	-0.102791
	75th percentile	0.258049	0.188264	0.467974	0.0995197		-0.0303264	0.0589212	0.20444	0.0600836
		0.0121066	0.244197	0.42085	-0.0378524		-0.238618	0.186318	-0.0678965	-0.020122
		0.0375003	0.120433	0.710873	0.025428		-0.0036622	0.389752	-0.465502	-0.0410286
		0.333577	0.149735	-0.294068	0.00713639		-0.396441	-0.00152552	0.165466	-0.0399107
		0.335487	0.178646	-0.0919281	0.116924		-0.0658191	-0.277728	0.0745257	-0.193046
		0.133341	-0.166928	0.297319	-0.131438		-0.218222	-0.206651	0.249978	-0.102638
		0.205702	0.168094	0.19902	0.173055		-0.223911	-0.180834	0.241194	0.0601908
		-0.0257969	0.263488	0.422412	-0.205425		0.128253	-0.401678	0.0244958	-0.040768
		0.0753712	-0.0492303	0.531187	0.130637		-0.194817	-0.210802	0.152336	-0.108248
		-0.158697	-0.0599102	0.329327	-0.291958		-0.196338	-0.173435	0.351484	-0.0819654
		-0.181799	0.0120125	0.316505	-0.306239		-0.161052	-0.128397	0.151284	-0.261207
		-0.199625	0.478158	0.037738	0.0249273		-0.188949	0.249721	-0.284517	-0.0128851
		0.100116	0.608264	-0.0127261	-0.0210078		-0.329227	-0.0364214	0.1699	-0.131317
		0.117237	0.398835	-0.347033	0.0107657		-0.183978	-0.249562	0.00925273	-0.101298
		0.0359243	0.454076	-0.443979	0.011788		-0.286027	-0.00410133	0.0569219	-0.246631
		0.471534	-0.0924026	-0.171302	-0.140818		-0.0569906	0.414672	-0.360888	-0.0136297
		-0.112771	-0.0188915	0.294955	-0.265137		-0.0889173	0.084938	-0.272201	0.0654414
		-0.273845	0.0386387	0.319489	0.0946901		0.199833	-0.14313	-0.2636	-0.0482579
		0.0679865	-0.148055	0.570928	0.00676732		0.369765	-0.0643267	-0.410908	0.0241575
		0.0658351	0.234568	-0.250322	0.15158		0.0319934	-0.2783	-0.0688253	0.0253101
		-0.0402703	0.198205	0.38759	-0.112077		0.3443	-0.126705	-0.325976	0.0599765
		-0.177809	-0.015401	0.499966	0.125497		0.243429	-0.154892	-0.304471	-0.0422769
		0.287594	-0.160685	0.280477	-0.102378		-0.262079	-0.131292	0.307391	-0.0410128
		-0.124593	-0.104221	0.432306	0.0379148		-0.398663	-0.0468188	0.0683995	0.0609024
		0.396866	0.0477536	-0.0721113	-0.109823		-0.223656	-0.198621	0.0931205	0.140028
		-0.0672858	-0.125837	0.44369	0.167655		0.195904	-0.144714	-0.226255	0.145727
		0.425201	-0.146138	-0.024334	-0.195304		-0.346198	0.0329044	0.162491	0.102571
		0.0906122	-0.00154812	0.364064	0.216963		-0.284505	-0.10245	0.132773	0.120075
		0.100815	0.215262	0.185576	-0.143291		-0.35042	0.00259016	0.178671	-0.130126
		0.15378	0.134708	0.437862	-0.0730432		-0.280777	-0.0983592	0.209837	-0.137512
		0.214867	0.239643	-0.253129	0.193669		-0.209944	-0.165189	0.209781	-0.213601
		-0.129654	0.490597	-0.174769	-0.0749231		-0.221129	-0.246928	0.199099	-0.0345046
		0.272908	0.143811	-0.176765	0.213528		-0.200829	-0.255228	0.183554	0.0666528
		0.45871	0.0102749	-0.282654	0.144072		-0.233105	-0.181474	0.259097	0.0912036
		0.341108	0.185862	-0.311324	0.113846		-0.151076	0.303781	-0.265302	0.0621795
		-0.117399	0.382457	0.307138	0.0247793		-0.262382	-0.138158	0.3118	-0.0256577
		0.287384	0.170426	0.240497	-0.0829122		-0.35512	0.103427	-0.0627352	-0.124936
		0.384531	0.171213	-0.336178	0.0299146		-0.162471	0.345748	-0.326689	-0.00264919
		0.116927	0.260248	0.13645	-0.363059		0.364561	-0.0973804	-0.381424	-0.0147221
		0.382145	0.228592	-0.260908	0.061786		0.15328	-0.371785	-0.0294088	-0.0282176
		0.398459	0.188967	-0.17823	0.108351		-0.277636	-0.147413	0.216794	-0.0772899
		0.189047	0.259593	0.26133	0.0873779		-0.20479	-0.209234	0.314785	0.069297
		0.304208	0.186155	-0.268784	-0.172608		-0.23535	-0.222115	0.272483	0.0362152
		-0.0433223	-0.0345219	0.527625	-0.0957276		-0.275237	0.216978	-0.100521	0.137789
		0.127607	0.10258	0.318301	-0.193951		-0.250737	0.246726	-0.221172	0.0319654
		0.12925	0.177892	0.194966	-0.306387		-0.120315	-0.294664	0.109309	-0.102944
		0.0406856	0.018914	0.30928	0.414544		-0.299711	-0.118169	0.258903	-0.0225624
		0.0167157	0.303605	0.498364	-0.0584788		-0.167147	0.318081	-0.317318	-0.0133893
		-0.00741839	0.00696039	0.680086	0.10113		-0.186758	0.0219137	-0.0238799	-0.468899
		0.0587454	0.262328	0.35798	-0.0385802		-0.214776	0.274901	-0.272651	-0.0130381
		0.0522012	0.279179	0.321526	-0.222627		-0.25383	-0.14352	0.229243	-0.114778
		0.0466779	0.179626	0.374557	-0.239659		-0.216892	-0.21983	0.316868	0.0308055
		-0.130313	-0.112395	0.523191	-0.109574		-0.309527	0.1272	-0.00318348	-0.240506
		0.305595	0.172548	-0.331045	0.148326		0.249637	-0.0171037	-0.436829	-0.035011
		-0.132821	-0.0153799	0.631096	0.0845355		-0.332357	-0.00734599	0.012775	0.180435
		-0.0824243	-0.00366625	0.407504	0.407832		0.0880312	-0.063172	-0.2729	0.0349444
		-0.0937447	0.0704919	0.710866	-0.032437		0.0013913	-0.163242	-0.109559	-0.116127
		0.472899	0.0286112	-0.46779	-0.0248653		0.0240901	0.138735	-0.393923	0.105442
		-0.0573656	-0.0697059	0.435505	0.365582
		-0.165279	0.210092	0.349617	-0.114258
		-0.0566577	0.443446	0.144643	0.235398
		-0.0851224	-0.0727585	0.405221	-0.36628
		0.0327715	0.384482	-0.120676	0.248511
		0.360774	0.164957	-0.291469	-0.0506559
		-0.150316	0.24436	0.407179	-0.0497999
		0.0684312	0.204617	0.588486	-0.012413
		-0.121703	-0.0224947	0.371939	-0.0743543
		0.0388875	-0.0420136	0.394237	-0.406117
		0.0426318	0.147146	0.410044	0.112633
		-0.104019	-0.040162	0.43231	0.129216
		0.237621	-0.0713086	0.257904	-0.189504
		-0.0202694	0.0527752	0.681767	0.00763494
		0.131781	0.0818412	0.403938	0.0457516
		0.151319	0.127349	0.640253	-0.0109868
		0.22232	0.388737	0.216326	0.031992
		0.533647	0.0376589	-0.302629	-0.0723751
		0.135492	0.118787	0.384774	-0.170291
		0.137736	0.14671	0.29099	0.277296
		-0.152861	0.0139814	0.517674	-0.0779202
		-0.133343	-0.141558	0.484829	-0.108086
		-0.0283805	-0.148359	0.625093	-0.0516327
		-0.135971	-0.116747	0.549963	0.0606965
		-0.023151	-0.0570436	0.76447	-0.133616
		-0.093883	0.0482443	0.462316	0.298476
		-0.146045	0.359086	0.237306	0.110337
		0.36944	0.0952837	-0.381334	-0.100407
		-0.149243	0.170524	0.450428	-0.0814348
		0.0999245	-0.243268	0.309586	0.0822174
		-0.165176	0.155863	0.461253	-0.053101
		-0.17704	0.194257	0.402863	-0.0493294
		-0.191043	0.0795629	0.318303	0.217715
		0.47342	-0.0177539	-0.423326	0.00631982
		0.525624	0.00151243	-0.373459	0.00759488
		-0.159794	-0.16439	0.46986	0.0481768
		-0.130246	0.101175	0.416038	-0.208455
		0.462896	-0.124333	0.112999	-0.0797056
		-0.180414	0.348688	0.250892	0.0413195
		0.362785	-0.177225	-0.0957272	-0.108137
		-0.0938695	-0.0877294	0.657473	-0.064367
		-0.144073	-0.098809	0.55325	0.0624037
		-0.179351	-0.019754	0.573496	-0.0461194
		-0.123101	-0.135153	0.497586	0.126342
		0.044955	0.406516	-0.133411	0.195387
		-0.219165	0.153192	0.342398	-0.0634287
		0.47187	0.00287837	-0.238352	-0.0532266
		-0.123316	0.208952	0.404983	0.145517
		-0.168848	-0.0550964	0.576316	-0.0296508
		0.490948	-0.043485	-0.318702	-0.0630538
		0.268454	0.236835	-0.329079	0.0761551
		-0.198337	-0.0259692	0.550064	-0.0261969
		-0.181266	-0.123524	0.31511	0.158452
		0.343844	0.204916	-0.228219	-0.00288852
		0.48747	-0.170555	0.0891183	-0.072337
		0.047633	-0.0762245	0.613316	-0.164006
		0.0492601	-0.0213877	0.559302	-0.224978
		0.327504	0.104977	-0.289341	0.0841569
		0.324947	0.244896	-0.109442	-0.186192
		0.416623	0.0705542	-0.251392	-0.103205
		0.332386	0.0364221	0.230688	-0.190536
		0.23238	0.347805	-0.126321	-0.146743
		0.371304	0.229854	0.126352	-0.0351436
		0.304206	0.136468	0.086266	-0.217859
		0.361492	-0.173405	-0.0447826	-0.209829
		0.0572844	0.386714	-0.301722	-0.0865317
		-0.0129402	-0.17366	0.522383	-0.0387971
		0.0666616	-0.213086	0.415058	-0.080954
		0.259516	-0.137276	0.157284	-0.271273
		0.152632	-0.114157	0.595958	0.026212
		0.166335	0.304953	-0.215353	0.0353276
		-0.0378435	0.59866	-0.175903	-0.058714
		-0.161054	0.0854269	0.459588	0.117116
		0.010838	-0.0861695	0.39448	0.275256
		-0.101381	0.127835	0.484279	0.128698
		0.227091	0.082843	-0.0548756	0.190503
		0.0367039	0.0873261	0.55335	-0.124726
		0.156238	0.154714	0.189143	-0.380472
		0.368982	0.0145526	0.30151	0.140235
		-0.0594505	-0.0542837	0.716314	-0.0553015
		0.140702	0.0770724	0.488284	-0.0378153
		-0.00718932	-0.0707517	0.617014	-0.173066
		0.0683499	-0.085401	0.322419	0.0912034
		-0.116026	0.155444	0.42207	-0.148856
		0.0497743	-0.0974763	0.372857	0.29
		0.0770599	-0.126567	0.397266	-0.0870531
		0.183449	0.124373	0.254625	0.164093
		0.122116	-0.0201142	0.33305	0.127235
		0.253649	0.0597901	0.321846	0.217219
		-0.135796	0.0789698	0.578754	0.0622994
		-0.0186567	-0.0790631	0.741032	-0.0280752
		-0.0417572	0.00371367	0.750004	-0.128046
		-0.215924	0.00759992	0.450573	-0.0888339
		-0.0411625	0.0437036	0.688667	-0.0805001
		-0.0229089	0.0463346	0.610599	-0.102907
		0.284847	0.171946	0.102224	-0.187405
		-0.156895	0.2268	0.178152	0.150883
		0.154575	-0.0175104	0.455124	-0.22173
		0.499225	0.0753469	-0.134771	-0.126406

## Sheet: ED9e
	R2 for all neurons
	0.38061
	0.1558
	0.554443
	0.0306511
	0.105081
	0.00848621
	0.0442068
	0.00195637
	0.0286414
	0.0205999
	0.0289377
	0.0255515
	0.051404
	0.0496386
	0.12614
	0.167867
	0.132748
	0.0155357
	0.0551438
	0.141158
	0.331914
	0.0858997
	0.0551703
	0.0990392
	0.139353
	0.0849838
	0.0328818
	0.0121227
	0.0786209
	0.0795174
	0.0168147
	0.141053
	0.0138835
	0.0138335
	0.0510533
	0.0883292
	0.160777
	0.0982143
	0.088207
	0.0439116
	0.0187691
	0.0538452
	0.012588
	0.241395
	0.0641059
	0.029542
	0.0381409
	0.0544517
	0.0345399
	0.0174989
	0.0380732
	0.00284406
	0.0378524
	0.00777187
	0.00297058
	0.103538
	0.102001
	0.158659
	0.0183718
	0.124345
	0.0491038
	0.0233784
	0.0481278
	0.139017
	0.0328452
	0.0880981
	0.11578
	0.0362874
	0.0249641
	0.022761
	0.0160527
	0.0470667
	0.0289252
	0.195636
	0.0182217
	0.0381567
	0.0265449
	0.0175592
	0.0237522
	0.0510492
	0.0725506
	0.00835018
	0.0092536
	0.0339679
	0.0273997
	0.0616443
	0.0506507
	0.188747
	0.0326005
	0.122491
	0.0600801
	0.0207541
	0.0184135
	0.00290093
	0.0136389
	0.0679827
	0.00280578
	0.0365942
	0.0456335
	0.0839947
	0.104554
	0.0767009
	0.0760656
	0.0140424
	0.0398769
	0.018914
	0.0414101
	0.0728135
	0.0377143
	0.0459422
	0.129891
	0.0714711
	0.0719687
	0.00589008
	0.0150083
	0.0405848
	0.0166166
	0.0396193
	0.031666
	0.129896
	0.161468
	0.022904
	0.0723897
	0.113533
	0.330887
	0.00198058
	0.121691
	0.109116
	0.00732498
	0.052745
	0.0477299
	0.0335344
	0.00849686
	0.123958
	0.0376578
	0.012462
	0.00048825
	0.0168274
	0.00330752
	0.0155611
	0.0270568
	0.0720832
	0.00795744
	0.0838195
	0.0296708
	0.11058
	0.074455
	0.0267121
	0.0291318
	0.0874321
	0.0178687
	0.0512842
	0.00562318
	0.00625185
	0.00404394
	0.00256586
	0.0131437
	0.00882708
	0.0112037
	0.0479038
	0.0111112
	0.0401638
	0.0149595
	0.00192508
	0.0395863
	0.0285072
	0.0373664
	0.0296287
	0.0161564
	0.00386371
	0.0268087
	0.11497
	0.144935
	0.00844571
	0.0212395
	0.0355881
	0.0110895
	0.0984464
	0.0591587
	0.0568728
	0.0660706
	0.0174526
	0.0158601
	0.0153749
	0.0308154
	0.0117166
	0.00219191
	0.0095299
	0.020456
	0.0083802
	0.0107363
	0.0212524
	0.0666998
	0.0172084
	0.0181244
	0.0701251
	0.00575256
	0.0516848
	0.0387713
	0.0124688
	0.0273745
	0.0101784
	0.00596587
	0.0155668
	0.0105407
	0.0233868
	0.0181327
	0.0257292
	0.0394321
	0.00818886
	0.0127265
	0.0188934
	0.0206689
	0.0362603
	0.036483
	0.00562288
	0.0265114
	0.0502641
	0.0103249
	0.0646815
	0.00440736
	0.0491576
	0.0133936
	0.0100007
	0.00358492
	0.0220943
	0.0575028
	0.00914614
	0.0175146
	0.00920271
	0.0130192
	0.0103907
	0.00953056
	0.0471922
	0.00849311
	0.0214053
	0.0202044
	0.145101
	0.0284381
	0.0532415
	0.0212175
	0.0193379
	0.0169268
	0.0143528
	0.0810218
	0.0258029
	0.00885945
	0.0358965
	0.0128153
	0.0480648
	0.0188401
	0.00788176
	0.0157257
	0.0190099
	0.0694106
	0.0798184
	0.0182999
	0.0306878
	0.00400967
	0.00536727
	0.00891152
	0.00894186
	0.0193128
	0.022539
	0.0340034
	0.0311974
	0.0120939
	0.0632689
	0.0121275
	0.00975383
	0.00799421
	0.0103302
	0.101462
	0.0308498
	0.0296905
	0.0453443
	0.0148756
	0.0276244
	0.0160754
	0.00886744
	0.0127358
	0.0168306
	0.00575026
	0.012554
	0.0144695
	0.0593893
	0.015427
	0.0439416
	0.0180145
	0.044284
	0.00615672
	0.0383461
	0.0681253
	0.0188793
	0.022608
	0.0138534
	0.0059868
	0.0799554
	0.00917357
	0.0745044
	0.00443952
	0.00793387
	0.00603755
	0.0432276
	0.00627294
	0.0437889
	0.00777733
	0.0429014
	0.015736
	0.0101275
	0.012381
	0.00711462
	0.396064
	0.0216055
	0.0734728
	0.0026814
	0.142393
	0.0337357
	0.0127773
	0.0302664
	0.0318707
	0.0517658
	0.0981984
	0.0190423
	0.0383394
	0.0263225
	0.069004
	0.0920928
	0.0305331
	0.0126305
	0.00733326
	0.00538695
	0.0136357
	0.00406536
	0.00844519
	0.0458691
	0.0250843
	0.0218765
	0.00868326
	0.047684
	0.0201994
	0.00553192
	0.00248756
	0.065585
	0.0171176
	0.00853901
	0.0109582
	0.0137789
	0.0138436
	0.00216888
	0.00799314
	0.0116208
	0.00367705
	0.00527044
	0.00610044
	0.0144039
	0.00348011
	0.0237066
	0.00442297
	0.0408215
	0.0149254
	0.0209289
	0.0321079
	0.00188338
	0.0224922
	0.00516567
	0.00526714
	0.0445588
	0.0120497
	0.0634561
	0.275221
	0.0014295
	0.00998463
	0.0224821
	0.0176056
	0.00689106
	0.00323168
	0.0122235
	0.0267507
	0.0101948
	0.0170556
	0.00401394
	0.0061328
	0.00383309
	0.00684603
	0.0104683
	0.00519688
	0.00473055
	0.000332562
	0.0131651
	0.0400319
	0.0041979
	0.00477824
	0.0179484
	0.0122797
	0.00203226
	0.00415748
	0.00896562
	0.0132051
	0.0102024
	0.00255448
	0.0378787
	0.037681
	0.00572845
	0.00554124
	0.0200121
	0.0158642
	0.00545039
	0.0188387
	0.000600895
	0.0093744
	0.00835592
	0.0239506
	0.000241796
	0.00616732
	0.0119099
	0.0596694
	0.00227519
	0.00245546
	0.00775926
	0.0220028
	0.0352785
	0.00278199
	0.011149
	0.00545419
	0.526164
	0.00463011
	0.00573203
	0.00365048
	0.154071
	0.00704465
	0.0339332
	0.00495902
	0.00117966
	0.0120634
	0.0121088
	0.0142502
	0.0265676
	0.00787862
	0.0239171
	0.00644382
	0.017088
	0.0274059
	0.13162
	0.00692475
	0.00627923
	0.00516311
	0.00882577
	0.00665476
	0.0151675
	0.00991527
	0.00447021
	0.00373452
	0.0317635
	0.00617105
	0.00622347
	0.0144245
	0.0297033
	0.00398318
	0.0160721
	0.0367787
	0.282542
	0.265623
	0.12389
	0.040491
	0.0361716
	0.0379291
	0.0427308
	0.0704096
	0.0904151
	0.0384047
	0.0227375
	0.0132199
	0.0799232
	0.0411728
	0.00538156
	0.0373901
	0.00595385
	0.00120199
	0.00184045
	0.0119307
	0.023138
	0.124031
	0.150719
	0.0740504
	0.00671855
	0.0336295
	0.0445683
	0.0400469
	0.0604582
	0.00535572
	0.00527383
	0.0100859
	0.0213033
	0.00764871
	0.00358915
	0.0496612
	0.00896294
	0.0322174
	0.0405259
	0.0188469
	0.240275
	0.108487
	0.025875
	0.015086
	0.0216747
	0.0791291
	0.00823805
	0.00756647
	0.0101345
	0.00695587
	0.103799
	0.065991
	0.00401714
	0.0262362
	0.0570308
	0.0427701
	0.0441082
	0.031061
	0.0229453
	0.0167579
	0.0143494
	0.00652012
	0.028134
	0.0320445
	0.0320381
	0.0207963
	0.05843
	0.0160338
	0.0365731
	0.0815963
	0.0374683
	0.0127402
	0.00531191
	0.0194979
	0.0101808
	0.0257013
	0.0053575
	0.0140184
	0.00268787
	0.0306025
	0.0221725
	0.0321135
	0.0976123
	0.0156116
	0.0138383
	0.0126161
	0.0087992
	0.0204223
	0.0120401
	0.0186403
	0.00977645
	0.0251118
	0.0284182
	0.022211
	0.0356012
	0.0165721
	0.0884838
	0.00319432
	0.0195842
	0.0196713
	0.00643327
	0.00716516
	0.0352104
	0.0138214
	0.031275
	0.179588
	0.0744178
	0.0211777
	0.0088401
	0.10723
	0.00471231
	0.0104042
	0.0152692
	0.0507556
	0.0191166
	0.0206325
	0.0206261
	0.00294869
	0.0645715
	0.0125141
	0.0315471
	0.0385001
	0.0059415
	0.00421395
	0.00934988
	0.0219254
	0.0077126
	0.0105108
	0.153048
	0.0130255
	0.0834909
	0.0184911
	0.00822701
	0.073784
	0.0133553
	0.00977462
	0.0302053
	0.0588791
	0.0447056
	0.0200885
	0.0699159
	0.0237221
	0.0124771
	0.0500411
	0.0085638
	0.0203897
	0.0325782
	0.0455579
	0.0265875
	0.0242248
	0.00864347
	0.0434717
	0.0267146
	0.0525172
	0.00935241
	0.00677972
	0.0177755
	0.0186833
	0.00679355
	0.00765128
	0.00662662
	0.0368391
	0.0192002
	0.0589881
	0.0543131
	0.00226388
	0.0197567
	0.0146524
	0.00601953
	0.0212482
	0.0371969
	0.0399864
	0.094924
	0.0119615
	0.0568271
	0.102111
	0.0451279
	0.0213461
	0.00256266
	0.107934
	0.0241072
	0.055047
	0.0179977
	0.0250238
	0.108448
	0.0242843
	0.16804
	0.0633639
	0.117898
	0.0414312
	0.0380699
	0.0278246
	0.119999
	0.0290549
	0.0475051
	0.0393597
	0.290793
	0.241198
	0.0639384
	0.0617019
	0.0421234
	0.0512487
	0.0768483
	0.0277606
	0.14704
	0.00541597
	0.204841
	0.0233857
	0.0367503
	0.0665244
	0.0698549
	0.135168
	0.0334158
	0.0458091
	0.154191
	0.0828737
	0.0388955
	0.0250094
	0.0332766
	0.0519377
	0.0674912
	0.0275248
	0.0363798
	0.00909668
	0.0465753
	0.0740936
	0.046924
	0.0927383
	0.0258646
	0.0150319
	0.148734
	0.0479123
	0.0693696
	0.066793
	0.0226481
	0.0311926
	0.0113085
	0.0178439
	0.0125039
	0.00288571
	0.0113203
	0.0133578
	0.0289758
	0.143507
	0.122725
	0.0251081
	0.01038
	0.134545
	0.00592602
	0.0157277
	0.0771612
	0.0117088
	0.00679938
	0.0418584
	0.0624668
	0.0343317
	0.0404947
	0.330671
	0.0398711
	0.0166792
	0.00145381
	0.0166334
	0.0651755
	0.011845
	0.185292
	0.0358895
	0.00687485
	0.0157719
	0.0390123
	0.0127966
	0.035922
	0.0287987
	0.110849
	0.0288234
	0.0387943
	0.0269181
	0.0100468
	0.0166835
	0.0618819
	0.00950616
	0.135705
	0.0124485
	0.0286454
	0.0327452
	0.027494
	0.00259398
	0.145719
	0.0950654
	0.0625932
	0.0195039
	0.00866818
	0.0309365
	0.0206594
	0.0100314
	0.073255
	0.0491501
	0.0174355
	0.044965
	0.0127772
	0.0304308
	0.0150065
	0.0285984
	0.0173639
	0.0241859
	0.10137
	0.0202214
	0.00618702
	0.0129184
	0.0159947
	0.022005
	0.0226969
	0.00658538
	0.0367363
	0.00813085
	0.00936492
	0.00389204
	0.0141715
	0.0823378
	0.0111466
	0.0637562
	0.111672
	0.0910611
	0.00797889
	0.0738449
	0.0420888
	0.018894
	0.0311046
	0.0201812
	0.0748864
	0.00832318
	0.0676182
	0.0463309
	0.00821157
	0.108455
	0.0169417
	0.0481372
	0.0113519
	0.0103104
	0.0446501
	0.00719225
	0.00360343
	0.015633
	0.00559678
	0.0314989
	0.035011
	0.0071539
	0.00919916
	0.0112524
	0.0161892
	0.0261985
	0.0526312
	0.0291918
	0.049533
	0.0269253
	0.00938352
	0.0613946
	0.0142221
	0.0276364
	0.0301499
	0.0273932
	0.00389193
	0.0115486
	0.0535193
	0.0338108
	0.031836
	0.0340695
	0.0861941
	0.0752692
	0.0987335
	0.202234
	0.0405624
	0.00987979
	0.00910125
	0.00887545
	0.00540253
	0.0171249
	0.0308346
	0.00682839
	0.00577788
	0.0035046
	0.00597094
	0.219078
	0.00389057
	0.0406067
	0.0729479
	0.0447867
	0.0385795
	0.0414108
	0.0540611
	0.010741
	0.0181956
	0.0208597
	0.00557253
	0.0086481
	0.010321
	0.0099313
	0.046285
	0.0043204
	0.161611
	0.0267679
	0.00727588
	0.109525
	0.0156907
	0.0804468
	0.125566
	0.0438993
	0.0221662
	0.00686179
	0.0113664
	0.0532425
	0.0150606
	0.0571922
	0.00599786
	0.0421312
	0.0116331
	0.0214735
	0.0516764
	0.158123
	0.0227906
	0.0178851
	0.253228
	0.00702875
	0.232034
	0.00871448
	0.0123679
	0.0107624
	0.00625822
	0.00410213
	0.00314955
	0.0550152
	0.0293748
	0.0755482
	0.0705385
	0.00910627
	0.00515295
	0.0123427
	0.0326289
	0.022121
	0.00691392
	0.0043784
	0.0127816
	0.0477348
	0.0427196
	0.0275403
	0.0366886
	0.0194317
	0.00692271
	0.0270041
	0.12722
	0.0278345
	0.00996196
	0.00666995
	0.041677
	0.0441765
	0.00982532
	0.0116362
	0.264118
	0.0090799
	0.0330261
	0.0136148
	0.024853
	0.0897087
	0.421231
	0.0322006
	0.00386538
	0.00367178
	0.11321
	0.0304898
	0.00329125
	0.0343808
	0.041819
	0.0155092
	0.0112805
	0.0283807
	0.00620448
	0.0095362
	0.0110747
	0.0176303
	0.0607559
	0.0110167
	0.023294
	0.0710333
	0.0613468
	0.0307411
	0.0504065
	0.0064903
	0.0400231
	0.01009
	0.0536194
	0.0235984
	0.0117119
	0.0272061
	0.00817733
	0.070395
	0.00954898
	0.00626408
	0.0210404
	0.0296443
	0.0155061
	0.0266621
	0.0252735
	0.0186683
	0.0620671
	0.0818522
	0.0600974
	0.0148329
	0.00998004
	0.0453103
	0.0172553
	0.0200356
	0.0140594
	0.0663559
	0.0201353
	0.0222435
	0.215537
	0.0169832
	0.02106
	0.055697
	0.0656764
	0.180941
	0.0266091
	0.00986633
	0.00278258
	0.00556689
	0.0134987
	0.0218358
	0.00535091
	0.0341111
	0.00798792
	0.0594152
	0.014326
	0.00313439
	0.0181307
	0.00773919
	0.0440215
	0.00721486
	0.0129716
	0.00487503
	0.0179286
	0.0261161
	0.0187248
	0.0174821
	0.0129318
	0.0170543
	0.235036
	0.0312853
	0.0384006
	0.0124047
	0.00953241
	0.0248986
	0.00406828
	0.0122225
	0.144575
	0.00311961
	0.00336294
	0.155991
	0.006921
	0.0463319
	0.0298175
	0.00636883
	0.027093
	0.0233471
	0.0300395
	0.0139643
	0.0278344
	0.0118512
	0.00417221
	0.0352213
	0.190389
	0.0439299
	0.0115358
	0.0687037
	0.0447022
	0.0164398
	0.0309756
	0.0398534
	0.00362531
	0.00909183
	0.089652
	0.10903
	0.0107453
	0.0808465
	0.0377286
	0.0291436
	0.0114454
	0.229324
	0.0188276
	0.0104764
	0.0543704
	0.0252676
	0.0259398
	0.041191
	0.0220344
	0.00279312
	0.0406573
	0.0440666
	0.0396288
	0.0444658
	0.0706211
	0.0495667
	0.0754079
	0.0119366
	0.0363961
	0.087601
	0.0316268
	0.0224104
	0.0146913
	0.0123642
	0.0494222
	0.00933216
	0.0120101
	0.0131963
	0.0187475
	0.0454028
	0.0881437
	0.07121
	0.0309981
	0.0909331
	0.0176523
	0.02329
	0.0220876
	0.0733164
	0.0157726
	0.00929861
	0.0278641
	0.00249754
	0.0190812
	0.0391311
	0.0144964
	0.0470951
	0.0390337
	0.0103538
	0.0168515
	0.010227
	0.0377151
	0.00383068
	0.0111996
	0.0126248
	0.0091602
	0.00892464
	0.0241246
	0.035261
	0.00944315
	0.0123767
	0.0823545
	0.0254456
	0.0231654
	0.0435788
	0.0226901
	0.0270929
	0.00423141
	0.010919
	0.0147431
	0.00641434
	0.0055726
	0.0219394
	0.0112417
	0.029205
	0.011113
	0.034248
	0.00978189
	0.011687
	0.0111315
	0.00932663
	0.0211507
	0.00960993
	0.0365037
	0.0961932
	0.0160228
	0.139074
	0.0375853
	0.00705799
	0.00492251
	0.0183546
	0.0426542
	0.0404015
	0.0413822
	0.0208865
	0.0193775
	0.0356227
	0.0550632
	0.0118078
	0.0198863
	0.0177703
	0.0214407
	0.00951121
	0.021015
	0.0229296
	0.0109719
	0.00999658
	0.00551673
	0.0141895
	0.0151631
	0.0106113
	0.0407611
	0.0208726
	0.0146588
	0.0250537
	0.0333095
	0.00325488
	0.0274785
	0.00639396
	0.0422924
	0.0166485
	0.0214043
	0.0100831
	0.559906
	0.0695544
	0.00939705
	0.0510144
	0.0129786
	0.00467139
	0.0747428
	0.0124334
	0.0305121
	0.0109332
	0.0195504
	0.0528884
	0.0118945
	0.0220208
	0.00652404
	0.0289523
	0.033042
	0.0162938
	0.019537
	0.0138544
	0.0447881
	0.0117908
	0.0066736
	0.0487401
	0.0220313
	0.00607381
	0.0331373
	0.00409416
	0.0282043
	0.0112672
	0.012627
	0.0741163
	0.156311
	0.0473397
	0.0226904
	0.0322146
	0.0334267
	0.03157
	0.00445363
	0.00749162
	0.0962648
	0.0738471
	0.0297386
	0.0156136
	0.00458283
	0.0304882
	0.0235047
	0.0171317
	0.0840899
	0.0533485
	0.0162933
	0.0704336
	0.100469
	0.0441245
	0.0875816
	0.0291025
	0.0122379
	0.0496523
	0.0832397
	0.0579494
	0.0422613
	0.00934084
	0.0368543
	0.0365701
	0.042025
	0.00613775
	0.014224
	0.197861
	0.00313609
	0.0944502
	0.0572528
	0.0325424
	0.0337047
	0.0158486
	0.00590705
	0.0181126
	0.0405406
	0.0729046
	0.0405219
	0.0664715
	0.0656864
	0.0210026
	0.0211465
	0.0058271
	0.0529667
	0.0125035
	0.294148
	0.0659819
	0.0150042
	0.0580981
	0.0156687
	0.034602
	0.100833
	0.0365932
	0.0273279
	0.0810411
	0.0246957
	0.0922935
	0.00879883
	0.0918766
	0.0564203
	0.0303625
	0.036861
	0.0365106
	0.0123909
	0.098953
	0.0689842
	0.0273948
	0.0358746
	0.0205553
	0.00566487
	0.0275954
	0.0209519
	0.0445892
	0.0771701
	0.0082446
	0.0348437
	0.0358149
	0.0637171
	0.100264
	0.0752881
	0.014525
	0.039991
	0.0340367
	0.060077
	0.0543388
	0.00833301
	0.0258231
	0.0557819
	0.0425148
	0.0441779
	0.0043991
	0.0968428
	0.0174316
	0.0175022
	0.0934766
	0.0544465
	0.0165487
	0.0394747
	0.0179109
	0.0177771
	0.0502016
	0.0124599
	0.0271377
	0.0155903
	0.126399
	0.0208977
	0.0249045
	0.0414467
	0.0187964
	0.0946576
	0.0247031
	0.0170145
	0.0336336
	0.0432446
	0.014635
	0.0338847
	0.0174388
	0.0432929
	0.0729201
	0.0211203
	0.0230029
	0.0252437
	0.0119017
	0.238483
	0.0345313
	0.0391326
	0.0318354
	0.011103
	0.0212252
	0.0676486
	0.0152984
	0.106506
	0.074853
	0.00716225
	0.00791719
	0.0173378
	0.0217009
	0.00904108
	0.031816
	0.039148
	0.0421008
	0.00717776
	0.0440981
	0.017502
	0.116116
	0.0299778
	0.102181
	0.157619
	0.0644874
	0.00575183
	0.00966317
	0.237014
	0.0393803
	0.0573138
	0.0297001
	0.0650244
	0.0315691
	0.0684672
	0.0197998
	0.0525619
	0.13113
	0.0768335
	0.0121665
	0.0962063
	0.0102294
	0.348992
	0.0420806
	0.203782
	0.10033
	0.00754276
	0.0551571
	0.024406
	0.0186728
	0.0734254
	0.00796731
	0.0351291
	0.0166139
	0.0133507
	0.040877
	0.0613747
	0.0445047
	0.0196326
	0.0108849
	0.00741295
	0.00796308
	0.0253225
	0.0446498
	0.0874379
	0.0315452
	0.0990028
	0.0157905
	0.0167918
	0.0140391
	0.0144833
	0.00556017
	0.0272598
	0.0916027
	0.00793441
	0.042788
	0.0797658
	0.00877498
	0.0469499
	0.0336309
	0.0329885
	0.00546469
	0.0459773
	0.0233018
	0.0112412
	0.0142025
	0.0549523
	0.0195819
	0.0178809
	0.117518
	0.00764025
	0.00477919
	0.0650084
	0.0200469
	0.0160559
	0.0130403
	0.0500459
	0.0262342
	0.0701542
	0.0142693
	0.0222815
	0.0884195
	0.0114758
	0.057822
	0.0413665
	0.00841911
	0.100455
	0.0594089
	0.00568987
	0.0162126
	0.105705
	0.00770258
	0.032394
	0.0454972
	0.00782663
	0.0124871
	0.0131163
	0.0358633
	0.0711297
	0.0741253
	0.0125225
	0.00909115
	0.0209987
	0.0377237
	0.0206806
	0.0152273
	0.0511776
	0.02848
	0.0636064
	0.0270766
	0.0483367
	0.0184426
	0.0362189
	0.0757678
	0.00983825
	0.0515283
	0.0286658
	0.128007
	0.0183935
	0.0470931
	0.237057
	0.010269
	0.0403725
	0.0220874
	0.00831142
	0.0838644
	0.0300307
	0.0370204
	0.0846282
	0.0458799
	0.0411692
	0.117714
	0.0376324
	0.0255225
	0.0401245
	0.00195564
	0.00828337
	0.139416
	0.0399069
	0.0413904
	0.0187443
	0.0143803
	0.0362071
	0.0588237
	0.0835526
	0.00724319
	0.0283467
	0.0130981
	0.0408293
	0.0167026
	0.008826
	0.389603
	0.0237938
	0.0520215
	0.0366867
	0.0147281
	0.0829804
	0.0511992
	0.0193916
	0.0922424
	0.0492754
	0.222962
	0.0269692
	0.0241205
	0.0391472
	0.0333983
	0.0178632
	0.0585796
	0.036297
	0.0391554
	0.00419571
	0.0262076
	0.0257846
	0.073704
	0.0303027
	0.0178111
	0.0669895
	0.0129508
	0.0268438
	0.0321655
	0.00568843
	0.088554
	0.0692232
	0.0377156
	0.00767926
	0.0154811
	0.0871209
	0.166232
	0.0140785
	0.0319037
	0.0179531
	0.0186792
	0.0503565
	0.0150981
	0.0207155
	0.0151477
	0.0369994
	0.0126838
	0.03352
	0.0112455
	0.10242
	0.0754187
	0.0663335
	0.0109225
	0.0176935
	0.0442714
	0.0352351
	0.017808
	0.0195791
	0.0773023
	0.0638997
	0.0369901
	0.0179495
	0.00418986
	0.02889
	0.00994511
	0.0573704
	0.199393
	0.0149513
	0.0688329
	0.0151832
	0.0641764
	0.0161354
	0.0064131
	0.0806661
	0.0235106
	0.0452853
	0.0352561
	0.0133204
	0.0460812
	0.0312638
	0.034012
	0.0319985
	0.00619881
	0.00471275
	0.00638674
	0.0404256
	0.202308
	0.037524
	0.0258241
	0.0563901
	0.0371118
	0.214084
	0.0785926
	0.0349313
	0.0743007
	0.0325797
	0.0218968
	0.00174102
	0.0571842
	0.0207244
	0.00462255
	0.0269188
	0.0665985
	0.0280268
	0.0537317
	0.0159402
	0.0226748
	0.0173682
	0.0130931
	0.00841656
	0.00467725
	0.0357238
	0.109885
	0.022803
	0.0225607
	0.0180982
	0.0467176
	0.0271671
	0.0492102
	0.11015
	0.0215993
	0.0517899
	0.0445255
	0.0380505
	0.0195048
	0.0147422
	0.0448626
	0.0440932
	0.232451
	0.0525211
	0.0196656
	0.0218471
	0.00348739
	0.0108117
	0.046855
	0.030732
	0.0547321
	0.0155006
	0.0656426
	0.0291683
	0.00123065
	0.0553323
	0.0641889
	0.0105908
	0.0249395
	0.0298976
	0.0261791
	0.00902546
	0.16694
	0.182749
	0.105448
	0.166441
	0.115675
	0.0146597
	0.00289401
	0.0139503
	0.0209181
	0.021887
	0.00777904
	0.0125566
	0.0152024
	0.00735336
	0.0237397
	0.1238
	0.00368109
	0.0310915
	0.0113742
	0.00764713
	0.0717412
	0.0796572
	0.00798945
	0.161323
	0.00427782
	0.0101658
	0.00733035
	0.00420891
	0.0146893
	0.00610931
	0.0143957
	0.000669759
	0.0165294
	0.0407435
	0.029867
	0.00665394
	0.0674875
	0.011535
	0.0248419
	0.0182058
	0.0207372
	0.011011
	0.00929386
	0.00463382
	0.015131
	0.0116498
	0.0438064
	0.0263547
	0.00466918
	0.0149466
	0.034934
	0.0115604
	0.00490047
	0.0982557
	0.0159623
	0.0127815
	0.0812864
	0.0220334
	0.0201368
	0.0202775
	0.0199886
	0.0182971
	0.0124064
	0.0730882
	0.0399161
	0.0114579
	0.0279046
	0.0941994
	0.0162713
	0.0147929
	0.0102769
	0.0675763
	0.00202496
	0.0156597
	0.0236783
	0.107686
	0.0329885
	0.0538248
	0.00571411
	0.0222132
	0.022157
	0.12174
	0.00321393
	0.0173835
	0.0129877
	0.0580136
	0.158602
	0.0264875
	0.0151404
	0.376044
	0.00652152
	0.0144934
	0.00717844
	0.0142558
	0.0104685
	0.0154551
	0.0349722
	0.0259352
	0.00523935
	0.0427522
	0.0278934
	0.0128919
	0.0822774
	0.0180876
	0.0143127
	0.0895207
	0.00168138
	0.108693
	0.0191565
	0.0121801
	0.00727006
	0.0808806
	0.00180995
	0.00353127
	0.0665514
	0.0219064
	0.00569929
	0.00529784
	0.0160078
	0.0302583
	0.101554
	0.0440913
	0.0571625
	0.0311233
	0.119473
	0.020399
	0.134753
	0.00265156
	0.0417467
	0.011225
	0.0618437
	0.015473
	0.00314681
	0.00951575
	0.0210031
	0.0182018
	0.0114298
	0.0180753
	0.0291314
	0.00516742
	0.030213
	0.0305641
	0.163339
	0.0242895
	0.00539505
	0.0221308
	0.0034447
	0.0504878
	0.00837357
	0.00700404
	0.0173433
	0.00380123
	0.079799
	0.0105071
	0.0566644
	0.0293901
	0.0247963
	0.0460695
	0.0242581
	0.0060417
	0.0588675
	0.00463828
	0.064518
	0.00297809
	0.00342341
	0.00704927
	0.000187294
	0.0268585
	0.0947366
	0.0914367
	0.0216102
	0.00675291
	0.0218083
	0.043829
	0.0221713
	0.0134526
	0.00596547
	0.0829925
	0.101539
	0.0299421
	0.0148893
	0.0299727
	0.0102576
	0.0817518
	0.0531908
	0.0105376
	0.0206722
	0.0366917
	0.151626
	0.0995806
	0.0141702
	0.013284
	0.0181876
	0.0309029
	0.0414452
	0.0172338
	0.0521865
	0.0423973
	0.00716054
	0.00537729
	0.0310247
	0.00549199
	0.0485779
	0.122881
	0.039116
	0.0240416
	0.213316
	0.0561657
	0.0110683
	0.027905
	0.028377
	0.2253
	0.00633882
	0.00389029
	0.00831541
	0.0875078
	0.0117763
	0.00368891
	0.0128165
	0.0797779
	0.0158221
	0.0714278
	0.0136608
	0.06136
	0.00648577
	0.0355211
	0.0576791
	0.00770424
	0.00142592
	0.00221492
	0.0392231
	0.0155475
	0.00944465
	0.0448089
	0.0322193
	0.0186019
	0.00550185
	0.033155
	0.0436208
	0.0236903
	0.00964654
	0.371809
	0.0717572
	0.0472259
	0.00807175
	0.00573352
	0.014466
	0.0705836
	0.021084
	0.0440991
	0.00450627
	0.0182579
	0.0250338
	0.0294487
	0.0136015
	0.0319857
	0.0286411
	0.00753285
	0.0584421
	0.278008
	0.114214
	0.0273824
	0.0369357
	0.00562098
	0.0150183
	0.061247
	0.0358188
	0.0396823
	0.00266729
	0.0529404
	0.0141425
	0.0852142
	0.101017
	0.0238573
	0.0320464
	0.00534097
	0.0244061
	0.00783685
	0.0212742
	0.00282461
	0.0144984
	0.0480469
	0.00254071
	0.0571202
	0.0112319
	0.0586706
	0.0347595
	0.0253698
	0.0264064
	0.104866
	0.0438175
	0.00722365
	0.0224978
	0.0411106
	0.0093079
	0.0471163
	0.0351158
	0.0108921
	0.014707
	0.0397929
	0.00339166
	0.00223139
	0.035412
	0.0506055
	0.0388237
	0.0157906
	0.00722117
	0.00906291
	0.0484391
	0.0330785
	0.0326463
	0.0284591
	0.0450979
	0.00652734
	0.0612368
	0.14118
	0.00701898
	0.100363
	0.0169925
	0.0337982
	0.0398231
	0.005212
	0.164239
	0.0117389
	0.144641
	0.00506818
	0.0214148
	0.0109612
	0.0272517
	0.0697239
	0.0432181
	0.0948107
	0.0532775
	0.0268127
	0.0203214
	0.0311115
	0.0269349
	0.0239252
	0.00289675
	0.00569518
	0.014347
	0.0193926
	0.00610544
	0.164483
	0.00931183
	0.0291902
	0.0158502
	0.00814474
	0.0231256
[truncated: 300 more rows]

## Sheet: ED9f
	Maximum response [Inferred spike rate]	0.0121863	0.0164688	0.0170275	0.00320263	0.0137774	0.00225599	0.00503064	0.00271396	0.00209125	0.0025265	0.00255531	0.00341435	0.00255547	0.0024023	0.00538147	0.0237443	0.00713671	0.00352854	0.00518408	0.0325969	0.0453709	0.0057469	0.00308055	0.00342962	0.0217703	0.00435232	0.00257295	0.00429852	0.00350279	0.00613732	0.00312744	0.0131255	0.00237185	0.00259587	0.00212328	0.0209405	0.004521	0.00582787	0.00412087	0.0108132	0.00302255	0.016811	0.00331027	0.00620355	0.00733148	0.00170235	0.0159462	0.00412091
	R2 of model prediction	0.38061	0.1558	0.554443	0.0306511	0.105081	0.00848621	0.0442068	0.00195637	0.0286414	0.0205999	0.0289377	0.0255515	0.051404	0.0496386	0.12614	0.167867	0.132748	0.0155357	0.0551438	0.141158	0.331914	0.0858997	0.0551703	0.0990392	0.139353	0.0849838	0.0328818	0.0121227	0.0786209	0.0795174	0.0168147	0.141053	0.0138835	0.0138335	0.0510533	0.0883292	0.160777	0.0982143	0.088207	0.0439116	0.0187691	0.0538452	0.012588	0.241395	0.0641059	0.029542	0.0381409	0.0544517
[truncated: 2,251 more columns]

## Sheet: ED9g
	Cluster number	1	2	3	4	5	6	7	8	9	10	11	12	13	14	15	16	17	18	19	20	21	22	23	24	25
	Gap values	0.384721	0.649342	0.69144	0.744213	0.83242	0.860274	0.892034	0.902255	0.923642	0.942508	0.940491	0.943629	0.941097	0.942532	0.944773	0.938559	0.935059	0.93445	0.934352	0.932916	0.933093	0.934651	0.935612	0.937862	0.941263
	SE	0.0243594	0.029897	0.0285822	0.027985	0.0274058	0.028232	0.0274845	0.0274144	0.0267258	0.026633	0.0247806	0.0234623	0.0230087	0.0229638	0.022984	0.0225123	0.0223193	0.0221021	0.0221435	0.0220494	0.0222903	0.0223234	0.0222367	0.0220562	0.0220641

## Sheet: ED9h
	Cluster identity	PC1	PC2
	2	0.345775	0.139699
	1	0.587874	0.00883516
	1	0.623524	-0.00673651
	2	0.444567	0.0793661
	9	-0.323037	-0.328239
	1	0.473127	-0.162335
	2	0.494737	-0.00542674
	8	-0.430249	0.174429
	9	-0.17065	-0.299188
	8	-0.395072	0.341269
	4	0.0735112	0.264597
	3	0.04421	-0.118673
	7	0.0501296	-0.21146
	2	0.394501	-0.123798
	9	-0.479765	-0.110644
	8	-0.187524	0.125231
	1	0.47027	-0.00938156
	9	-0.227371	-0.0882172
	9	-0.492778	-0.140878
	2	0.271382	-0.220668
	9	-0.375623	-0.225995
	7	-0.258687	-0.235178
	7	0.0863574	-0.049865
	9	-0.474119	-0.103781
	8	-0.119636	0.239776
	6	0.209475	0.0924945
	6	0.22843	0.0789771
	8	-0.194426	0.190472
	5	0.180555	0.320761
	9	-0.330075	-0.142748
	1	0.465056	0.00904949
	2	0.358639	0.202518
	1	0.479606	-0.156123
	4	0.24662	0.250588
	8	-0.269685	0.264302
	8	-0.508932	0.010613
	2	0.428383	-0.0817953
	9	-0.416555	-0.0908784
	5	0.190328	0.327524
	8	-0.447468	0.294654
	2	0.406598	-0.111586
	1	0.497503	0.0410579
	2	0.326506	-0.160309
	9	-0.354764	-0.050206
	2	0.214042	0.249829
	7	0.260214	-0.162698
	2	0.290629	0.059269
	3	-0.187134	-0.360373
	4	0.200054	0.158816
	8	-0.359464	0.33414
	9	-0.494548	-0.219117
	4	-0.0800533	0.198406
	9	-0.402999	-0.158422
	1	0.418835	-0.0417784
	6	0.358613	0.0990457
	8	-0.433695	0.227825
	2	0.444361	0.192212
	6	-0.0922459	-0.0542991
	8	-0.481017	0.345472
	2	0.371462	0.137933
	8	-0.152773	0.396657
	6	0.366835	-0.0158184
	8	-0.420714	0.256288
	8	-0.489422	0.358807
	1	0.513823	-0.0459101
	9	-0.293982	-0.333258
	7	-0.180488	-0.402119
	1	0.538985	-0.211491
	6	0.165925	-0.146487
	2	0.34479	0.152524
	7	-0.166671	-0.312537
	1	0.538672	0.0342867
	3	0.197335	-0.3168
	5	0.279713	0.104362
	6	0.366813	-0.0262087
	7	0.0144625	-0.136191
	4	-0.378446	0.177362
	1	0.468295	-0.119697
	9	-0.521229	-0.208411
	6	0.270453	-0.0339461
	3	0.0937302	-0.26827
	9	-0.391943	-0.239168
	7	0.312282	-0.126354
	3	0.106022	0.0996156
	8	-0.257827	0.398868
	1	0.330642	-0.0292809
	8	-0.220345	0.336666
	8	-0.336841	0.376029
	6	0.328259	-0.0111774
	8	-0.341426	0.0388859
	6	0.144372	-0.0570882
	9	-0.41271	-0.278575
	9	-0.429801	-0.0646524
	9	-0.550026	-0.0511466
	8	-0.371515	0.38402
	5	0.129486	0.422568
	5	0.262774	0.327928
	4	-0.106131	0.364835
	8	-0.153976	0.288812
	9	-0.599446	-0.240613
	9	-0.57707	-0.285651
	9	-0.60652	-0.270599
	9	-0.581766	-0.281506
	9	-0.59171	-0.263695
	3	0.0949932	-0.0669641
	9	-0.464945	-0.0887012
	9	-0.501921	-0.0985306
	6	0.170017	-0.295331
	4	0.048107	0.159831
	8	-0.0733558	0.246137
	9	-0.480202	-0.248096
	9	-0.500498	-0.105151
	6	0.00934631	0.130526
	9	-0.521459	-0.16474
	9	-0.407484	-0.0560227
	9	-0.331017	-0.110953
	3	0.131414	0.035859
	4	-0.00596775	0.19274
	9	-0.381552	-0.292165
	9	-0.540533	-0.242595
	9	-0.567306	-0.173969
	9	-0.550979	-0.114696
	3	0.0796474	-0.129302
	2	0.449317	0.0973586
	6	0.236176	0.202578
	9	-0.360633	-0.241436
	4	0.120313	0.231966
	4	-0.267502	-0.00130409
	9	-0.375509	-0.00344241
	6	0.223258	-0.0367616
	9	-0.554909	-0.201387
	3	-0.326347	-0.130627
	9	-0.546585	-0.189223
	9	-0.284069	-0.282757
	6	0.368063	-0.0344964
	6	0.115492	0.323444
	3	0.108125	-0.325298
	9	-0.33345	-0.303503
	9	-0.561018	-0.208554
	3	0.0890311	-0.165847
	1	0.519185	-0.0362577
	2	0.239243	-0.00757866
	8	-0.441049	0.148618
	2	0.295016	0.205846
	3	0.162583	-0.0715708
	7	-0.101579	-0.354239
	2	0.368664	0.175051
	4	0.112598	0.0762287
	2	0.402645	0.176856
	1	0.634384	-0.0713576
	2	0.347744	0.0894197
	4	0.0362768	0.374691
	2	0.322806	0.149687
	1	0.522611	-0.0352408
	2	0.26783	0.129817
	2	0.235177	0.176914
	2	0.279192	-0.169557
	3	-0.0950644	-0.398275
	2	0.305289	0.103002
	9	-0.372362	-0.133579
	6	0.230622	-0.108141
	7	-0.005192	-0.128732
	4	0.169664	0.183967
	6	0.246757	-0.0655019
	1	0.578734	0.0160593
	9	-0.53657	-0.0331594
	8	-0.262682	0.390503
	7	0.147064	-0.0448964
	1	0.56312	-0.036898
	8	-0.453284	0.141925
	8	-0.518668	0.252078
	4	0.107922	0.121701
	8	-0.259901	0.417888
	9	-0.432079	-0.0551325
	5	0.323637	0.271353
	9	-0.531344	-0.290954
	9	-0.558108	-0.274874
	9	-0.520922	-0.0971532
	8	-0.463544	0.0788939
	9	-0.577642	-0.0531211
	9	-0.466614	-0.0807376
	8	-0.398643	0.445387
	8	-0.513867	0.102553
	2	0.226112	0.0900557
	5	0.188414	0.376683
	9	-0.54634	-0.16661
	2	0.237263	0.295097
	8	-0.424525	0.0941449
	5	0.13827	0.176922
	1	0.550528	-0.0645722
	9	-0.479729	-0.292421
	9	-0.552365	-0.295338
	1	0.591362	0.0916458
	9	-0.517262	-0.166059
	9	-0.439628	-0.333499
	8	-0.424815	0.0771545
	9	-0.376287	-0.349925
	9	-0.478058	-0.128311
	9	-0.487487	-0.0954496
	9	-0.591754	-0.259357
	9	-0.426697	-0.103312
	5	0.230686	0.275891
	9	-0.571283	-0.162651
	8	-0.374775	0.388228
	9	-0.413912	-0.180162
	9	-0.54403	-0.0991442
	5	0.309207	0.170103
	9	-0.524347	-0.0932593
	8	-0.237453	0.387595
	9	-0.533972	-0.050929
	2	0.287226	0.282015
	4	-0.103445	0.327995
	4	0.135201	0.253342
	1	0.64114	-0.00111332
	7	0.561107	-0.129719
	7	0.415014	-0.0496959
	1	0.682666	0.0477467
	1	0.500998	-0.0169765
	9	-0.588281	-0.231341
	7	0.444565	-0.111824
	2	0.36751	0.00316209
	9	-0.539913	-0.117118
	6	0.340705	-0.0749711
	6	0.329887	-0.0898233
	2	0.241085	0.284786
	2	0.354458	0.245059
	4	-0.214075	0.159569
	4	-0.429798	0.0441938
	5	0.181564	0.206917
	1	0.465766	-0.0929299
	2	0.44218	0.190731
	9	-0.341421	-0.327001
	5	0.126446	0.458957
	8	-0.484826	0.417468
	2	0.426801	0.162456
	5	0.0791867	0.320206
	2	0.433313	0.0128262
	8	-0.182944	0.242803
	7	0.339878	-0.0810485
	8	-0.129433	0.391051
	1	0.56897	-0.087053
	9	-0.569456	-0.277083
	9	-0.432828	-0.101515
	7	0.10954	-0.132577
	1	0.60937	-0.0366048
	9	-0.41375	-0.0709004
	2	0.39379	0.246317
	5	0.124109	0.14328
	8	-0.394424	0.355321
	8	-0.43371	0.363169
	5	0.297794	0.0680547
	6	0.287254	-0.155073
	2	0.390355	-0.0628903
	7	0.239449	-0.163497
	8	-0.267061	0.416224
	7	-0.0997783	-0.323897
	8	-0.490461	0.388135
	1	0.534871	-0.211114
	6	0.258399	-0.184329
	1	0.591645	-0.221829
	6	0.295528	-0.112925
	7	-0.110177	-0.0609662
	6	0.279263	-0.133383
	3	-0.211774	-0.182739
	8	-0.377118	0.315526
	8	-0.425212	0.215202
	8	-0.394684	0.399763
	9	-0.359951	-0.311304
	7	0.248795	-0.327468
	7	0.321542	-0.2983
	9	-0.332169	-0.320625
	4	0.124996	0.0819263
	7	0.277429	-0.314767
	7	-0.17944	-0.407165
	6	0.123458	-0.376936
	7	0.438471	-0.260574
	5	0.33825	0.137455
	6	0.441886	-0.100727
	7	-0.246627	-0.373911
	8	-0.497455	0.401406
	8	-0.195838	0.317411
	1	0.519615	-0.234506
	7	-0.316321	-0.359677
	7	0.119292	-0.294581
	7	0.177763	-0.355467
	6	0.359892	-0.12019
	6	0.416589	-0.132047
	7	-0.215983	-0.42171
	9	-0.381183	-0.158315
	9	-0.322501	-0.282392
	6	0.33069	-0.220078
	8	-0.494201	0.0823355
	8	-0.190338	0.340092
	7	0.200473	-0.348862
	2	0.45885	0.0276612
	7	0.185742	-0.352397
	8	-0.45521	0.149579
	7	-0.0819608	-0.489514
	4	-0.379449	-0.0374647
	6	0.393815	-0.0102646
	9	-0.496259	-0.31065
	7	0.272995	-0.328867
	8	-0.470972	0.148268
	8	-0.533288	0.215076
	4	-0.0423767	0.0794761
	4	-0.287377	0.0259556
	1	0.535584	-0.239742
	4	-0.239086	-0.0108936
	7	-0.193446	-0.370372
	8	-0.469587	0.335367
	1	0.604823	-0.153685
	8	-0.480653	0.417281
	9	-0.28668	-0.231933
	7	0.32937	-0.293918
	7	-0.0642139	-0.437749
	7	0.325397	-0.299969
	7	0.445405	-0.234488
	7	0.418331	-0.201303
	2	0.386992	-0.109002
	1	0.484548	0.0541531
	6	0.329302	-0.0595685
	6	0.31619	-0.0871407
	7	0.426858	-0.141508
	2	0.394625	0.055502
	3	-0.228665	-0.269247
	2	0.371428	-0.0362043
	8	-0.25147	0.276989
	1	0.342902	0.0265623
	2	0.380597	-0.128555
	1	0.454819	-0.0252775
	8	-0.455227	0.263428
	4	-0.244787	0.292482
	4	-0.329265	0.245585
	9	-0.472626	-0.0984227
	6	0.308589	-0.0919185
	7	-0.184337	-0.0191845
	8	-0.408971	0.444584
	1	0.488132	-0.0558369
	4	0.152523	0.125883
	7	0.24148	-0.0712203
	6	0.374193	-0.0268712
	2	0.261723	0.235585
	2	0.446391	-0.0875982
	4	-0.281036	0.239495
	6	0.291343	-0.22485
	1	0.518303	-0.122905
	1	0.632222	-0.0153481
	7	0.317743	-0.068942
	1	0.595044	-0.0621084
	8	-0.458262	0.0523598
	8	-0.295671	0.175672
	6	0.0334133	-0.0458246
	8	-0.188315	0.413314
	1	0.516082	-0.0618855
	9	-0.518589	-0.0581981
	8	-0.160457	0.340513
	1	0.506506	0.143306
	8	-0.46436	0.237963
	3	0.0528907	0.124063
	6	0.128905	0.383012
	9	-0.457607	-0.121539
	9	-0.505971	-0.0476596
	5	0.0490092	0.377345
	8	-0.0975035	0.289449
	5	0.165585	0.374417
	9	-0.462567	-0.272348
	8	-0.455304	0.105698
	9	-0.33855	-0.202119
	5	0.274925	0.282555
	1	0.554954	-0.127807
	8	-0.37197	0.0791399
	9	-0.418711	-0.240654
	9	-0.406363	-0.291757
	2	0.29318	-0.0103133
	6	0.188747	-0.0223724
	6	-0.0877113	-0.15593
	8	-0.37059	0.284402
	7	0.198514	-0.0467056
	9	-0.416553	-0.0441432
	1	0.541066	0.0683009
	4	-0.0880048	0.428262
	9	-0.391029	-0.06806
	8	-0.253945	0.349956
	8	-0.447623	0.350331
	2	0.336531	-0.0919805
	8	-0.345521	0.400678
	8	-0.228319	0.340375
	9	-0.37034	0.0369618
	8	-0.379867	0.470527
	9	-0.480546	-0.0387767
	5	0.358798	0.20331
	6	0.389927	0.0175483
	1	0.535268	-0.0533647
	1	0.624389	-0.14712
	8	-0.531533	0.0476905
	4	0.0724758	0.327396
	8	-0.495479	0.301136
	1	0.589135	-0.063898
	9	-0.284049	-0.243383
	1	0.731199	-0.0834821
	7	0.459407	0.0071561
	9	-0.581573	-0.277471
	8	-0.361197	0.433636
	8	-0.312029	0.425779
	6	0.425748	0.0062919
	5	0.214146	0.322961
	6	0.30798	0.02478
	8	-0.506182	0.182199
	9	-0.484197	-0.112798
	9	-0.556222	-0.0346602
	8	-0.239408	0.406541
	2	0.447558	0.190587
	9	-0.532699	-0.274605
	9	-0.570879	-0.27962
	8	-0.287645	0.394521
	2	0.466013	0.184557
	2	0.409795	0.22606
	9	-0.573064	-0.0450203
	8	-0.524888	0.137027
	2	0.545988	0.120994
	9	-0.261644	-0.29927
	9	-0.539139	-0.275335
	9	-0.517175	-0.299133
	9	-0.444663	-0.266815
	6	0.0078379	-0.370515
	2	0.424063	0.1482
	3	-0.0270713	-0.388188
	5	0.241808	0.34575
	6	0.346808	0.0556483
	9	-0.542146	-0.281326
	9	-0.467032	-0.172568
	1	0.666085	-0.0611749
	1	0.591536	-0.0458343
	6	0.395665	-0.0492703
	9	-0.529479	-0.281017
	8	-0.42806	0.381371
	6	-0.01601	0.327291
	1	0.608021	0.0498022
	1	0.540059	-0.0903737
	8	-0.203029	0.260545
	8	-0.139676	0.361105
	6	0.220441	-0.140966
	6	0.167506	0.284082
	8	-0.271815	0.377373
	5	0.387417	0.174368
	4	0.0638801	0.205171
	1	0.613604	0.0139067
	9	-0.445158	-0.305888
	1	0.479137	-0.0370848
	8	-0.205009	0.370894
	8	-0.428794	0.0270916
	9	-0.548286	-0.277385
	4	0.105622	0.327229
	9	-0.468055	-0.125023
	8	-0.437806	0.139323
	3	-0.0486912	-0.437302
	8	-0.452439	0.250904
	1	0.57189	-0.123888
	1	0.511815	-0.0696466
	9	-0.38847	-0.11455
	7	0.246155	-0.303368
	4	-0.250357	0.0139833
	9	-0.378962	-0.173612
	7	0.0353973	-0.301091
	3	0.0968763	-0.179667
	4	-0.25207	0.146119
	4	-0.261786	0.156656
	3	-0.0518816	-0.0716478
	6	0.0776511	0.00138847
	3	-0.0433518	-0.0686141
	3	-0.169558	-0.0943695
	9	-0.482007	-0.299381
	1	0.583103	0.0155407
	3	0.188436	-0.269356
	8	-0.427165	0.350895
	6	0.152367	0.178024
	8	-0.496182	0.363574
	4	-0.284849	0.24526
	3	0.0444462	0.091248
	1	0.530478	-0.167856
	1	0.552231	-0.0456108
	3	0.092622	-0.244854
	1	0.48402	-0.173077
	1	0.523325	-0.245192
	3	0.249915	-0.126003
	8	-0.377429	0.111072
	9	-0.396409	-0.306666
	8	-0.358862	0.419006
	7	0.317319	-0.243522
	3	-0.24243	-0.142723
	8	-0.247271	0.498604
	8	-0.076762	0.256395
	6	0.297939	0.0618315
	1	0.475789	0.104468
	1	0.583218	-0.0722513
	7	0.385959	-0.150519
	1	0.583187	-0.0400815
	1	0.467461	0.0942376
	9	-0.364487	-0.25421
	2	0.274784	0.20155
	5	0.197284	0.235792
	5	0.281418	0.0499253
	1	0.488682	0.00600164
	4	0.102447	0.0529647
	2	0.370414	0.124752
	2	0.45059	0.14264
	5	0.213772	0.131484
	7	0.149464	-0.274321
	1	0.674207	0.014781
	9	-0.503734	-0.178501
	1	0.69991	-0.0650008
	1	0.392458	-0.0742431
	1	0.594589	-0.0839084
	9	-0.505195	-0.138517
	2	0.462308	0.0540637
	2	0.412997	0.170654
	7	0.354032	-0.183851
	6	-0.0883959	-0.341606
	2	0.364144	0.188744
	7	0.276805	-0.144315
	3	0.148574	-0.12733
	7	0.201184	-0.18006
	1	0.576133	0.0799414
	1	0.711907	-0.11594
	9	-0.496236	-0.220342
	1	0.712841	-0.0254131
	4	-0.399122	0.0387278
	1	0.648688	0.00328028
	1	0.570758	0.00445865
	3	-0.0289836	-0.0356152
	8	-0.252727	0.271204
	1	0.42454	-0.0326245
	2	0.377426	-0.124169
	3	-0.304706	-0.230555
	7	-0.00150323	-0.243916
	7	0.060833	-0.0363164

## Sheet: ED9i
	Cluster number
		Predictor weights [Relative weight]
	1	Category	0.407429	0.380455	0.292044	0.335487	0.339304	0.38913	0.259136	0.167474	0.265764	0.290604	0.39157	0.233233	0.471534	0.393052	0.431065	0.45871	0.341108	0.320163	0.469427	0.497718	0.491151	0.48849	0.481305	0.384531	0.340751	0.369765	0.374062	0.369567	0.382145	0.398459	0.3443	0.442534	0.386532	0.355672	0.308456	0.304208	0.417674	0.418827	0.296764	0.342095	0.42857	0.392433	0.319228	0.305595	0.464088	0.469915	0.322091
		Choice	-0.107496	-0.0926426	0.0490324	0.178646	0.0575751	0.0255368	0.0475879	-0.0422993	0.0844785	0.112259	-0.0248267	-0.0414731	-0.0924026	0.0133664	0.0399399	0.0102749	0.185862	0.144313	0.0127925	-0.0124234	-0.00709597	-0.0163342	-0.000252559	0.171213	0.11062	-0.0643267	0.132812	0.0495054	0.228592	0.188967	-0.126705	0.000344283	0.0363408	0.0841734	-0.0686989	0.186155	0.0397316	0.0377902	-0.172024	-0.131754	0.031004	0.107412	0.167205	0.172548	-0.0442154	-0.0230892	0.100286
		Reward	-0.231281	-0.0718864	-0.417467	-0.0919281	-0.410251	-0.26682	-0.424296	-0.321675	-0.349794	-0.267742	-0.409835	-0.376084	-0.171302	-0.429217	-0.264625	-0.282654	-0.311324	-0.462559	-0.484936	-0.453931	-0.488126	-0.463766	-0.474149	-0.336178	-0.408273	-0.410908	-0.388163	-0.431224	-0.260908	-0.17823	-0.325976	-0.433459	-0.47811	-0.462516	-0.304096	-0.268784	-0.450519	-0.442124	-0.249042	-0.27472	-0.455033	-0.245783	-0.44318	-0.331045	-0.424276	-0.446855	-0.438838
		Running	0.0676456	-0.04371	0.00906641	0.116924	0.0493538	0.155464	0.103165	0.240025	0.126249	-0.173754	-0.0674292	0.100265	-0.140818	0.0627469	0.135306	0.144072	0.113846	-0.00111441	-0.0161507	0.0188065	-0.00564781	0.0170717	0.0160336	0.0299146	0.0243983	0.0241575	0.0252389	0.053234	0.061786	0.108351	0.0599765	0.016661	0.0056517	-0.0302275	0.15315	-0.172608	0.0569709	-0.0474453	-0.0820145	0.0873761	0.0164399	-0.0859534	-0.0154279	0.148326	0.0185886	0.00664297	0.0636935
		Trial types [Normalized response]
		False Alarms	0.0683967	0.149248	0.235209	0.219679	0.207194	0.149206	0.243218	0.205517	0.239877	0.239597	0.112669	0.201436	0.0302005	0.143666	0.138994	0.104375	0.245683	0.28683	0.0496893	0.0129603	0	0.00124393	0.0504659	0.232866	0.239816	0.0964805	0.228581	0.193096	0.247262	0.219499	0.0359991	0.124495	0.176041	0.214844	0.140264	0.235024	0.136443	0.124136	0.0211032	0.0551065	0.138082	0.193013	0.299986	0.234981	0	0.0436312	0.23109
		Correct Rejections	0.168823	0.190918	0.194767	0.137231	0.151345	0.13809	0.197283	0.274895	0.169319	0.129432	0.13927	0.249771	0.108923	0.13176	0.112902	0.103079	0.0572876	0.0952528	0.0310206	0.0287752	0.0157211	0.0261954	0.0465109	0.0728447	0.121907	0.182033	0.0853767	0.124061	0.0561102	0.0865724	0.212897	0.122222	0.126253	0.0965674	0.203851	0.062876	0.0615019	0.0758906	0.246477	0.208193	0.0939884	0.118645	0.0727314	0.0581332	0.0808869	0.081272	0.109749
		Misses	0.529513	0.369276	0.438756	0.297755	0.501243	0.44805	0.491698	0.455101	0.414678	0.391084	0.67186	0.475198	0.559068	0.61989	0.462806	0.516336	0.410349	0.520149	0.895938	0.873429	0.977518	0.928063	0.842726	0.422478	0.473958	0.688499	0.477704	0.580778	0.360666	0.342237	0.705765	0.622253	0.646738	0.620663	0.546727	0.395954	0.738566	0.696035	0.631188	0.619435	0.670022	0.393777	0.497777	0.448665	0.844532	0.793554	0.570365
		Hits	0.233268	0.290558	0.131269	0.345335	0.140218	0.264654	0.0678017	0.0644865	0.176126	0.239886	0.0762004	0.0735949	0.301808	0.104684	0.285298	0.276209	0.28668	0.0977688	0.0233524	0.0848351	0.00676038	0.0444977	0.0602968	0.271811	0.16432	0.0329878	0.208337	0.102064	0.335962	0.351691	0.0453387	0.13103	0.0509684	0.0679255	0.109158	0.306146	0.0634889	0.103938	0.101232	0.117265	0.097908	0.294565	0.129505	0.258221	0.0745813	0.0815427	0.0887954
		Stimulus grid [Normalized response]
			0.781304	0.723629	1	0.521359	0.751169	0.544164
			0.671796	0.800759	0.857849	0.581832	0.526509	0.6025
			0.659906	0.915771	0.741758	0.554698	0.537101	0.43009
			0.787796	0.697497	0.775234	0.442734	0.571629	0.465502
			0.687365	0.774461	0.684254	0.627053	0.509511	0.526047
			0.650621	0.716181	0.733719	0.490552	0.550951	0.386994
	2	Category	0.000608185	-0.0266945	0.150685	-0.169196	0.0560068	-0.0501554	0.173362	0.0455653	0.00621677	0.0533662	-0.0036622	0.100116	0.117237	0.0359243	-0.121044	-0.188949	-0.100924	0.214867	-0.0569906	-0.156829	-0.145578	0.144546	-0.141469	0.17631	0.108996	-0.149211	0.212157	-0.0463494	0.220233	0.226905	0.24173	-0.0557748	-0.122015	-0.00985123	0.0327715	-0.141338	0.00743444	0.0305022	0.011777	-0.00976211	-0.0481068	0.0445919	-0.0610386	-0.00802414	-0.162679	0.195253	-0.181485
		Choice	0.181451	0.398257	0.299775	0.19347	0.338734	0.321785	0.104975	0.377322	0.384874	0.306284	0.389752	0.608264	0.398835	0.454076	0.372388	0.249721	0.379014	0.239643	0.414672	0.271033	0.251076	0.293181	0.372436	0.283925	0.36496	0.387895	0.253358	0.502606	0.261143	0.264096	0.264532	0.440946	0.402907	0.497112	0.384482	0.335519	0.44782	0.470762	0.520249	0.456912	0.342808	0.303565	0.424758	0.46469	0.230388	0.214779	0.24394
		Reward	-0.452987	-0.377366	-0.0973134	-0.175993	-0.133636	-0.264222	-0.485811	-0.410794	-0.329113	-0.407581	-0.465502	-0.0127261	-0.347033	-0.443979	-0.271845	-0.284517	-0.348059	-0.253129	-0.360888	-0.191582	-0.101797	-0.380728	-0.284319	-0.384343	-0.466139	-0.281634	-0.386732	-0.367188	-0.438196	-0.336467	-0.330217	-0.357416	-0.241313	-0.44803	-0.120676	-0.147703	-0.351819	-0.380785	-0.194981	-0.463021	-0.378653	-0.401565	-0.386054	-0.468749	-0.251805	-0.436876	-0.250501
		Running	0.0325049	0.0739796	0.0874864	0.204228	0.27905	0.235775	0.0294462	-0.00778994	-0.122595	0.0486648	-0.0410286	-0.0210078	0.0107657	0.011788	-0.113072	-0.0128851	0.041065	0.193669	-0.0136297	0.223831	0.305148	0.108532	0.0426075	-0.0300547	-0.0197256	-0.033835	0.090256	-0.0239415	-0.0333902	-0.057408	-0.00736849	0.0855693	0.106145	0.0338165	0.248511	-0.243754	0.0667945	0.0495931	-0.101746	0.0375488	0.0592779	0.155936	-0.0353087	-0.0173866	-0.117262	-0.0252773	-0.121767
		Trial types
		False Alarms	0.412032	0.597664	0.291189	0.480039	0.358212	0.539922	0.344982	0.501883	0.51152	0.463854	0.698596	0.356073	0.44071	0.673603	0.704205	0.576543	0.69132	0.313474	0.587394	0.647185	0.543345	0.462599	0.648274	0.398787	0.633371	0.684933	0.383629	0.718732	0.438938	0.351229	0.322839	0.758453	0.62661	0.892417	0.383869	0.599994	0.535481	0.597493	0.447942	0.860349	0.58385	0.620392	0.723809	0.831169	0.534984	0.374601	0.632514
		Correct Rejections	0.268269	0.146251	0.162256	0.287967	0.140866	0.169657	0.23085	0.148072	0.141941	0.176825	0.139302	0.105511	0.106413	0.0727706	0.164006	0.295385	0.180759	0.101971	0.158111	0.216524	0.230872	0.091595	0.198613	0.119652	0.0617356	0.185253	0.077765	0.0754266	0.0647407	0.102211	0.119254	0.0967298	0.160035	0.0193125	0.136493	0.170395	0.119525	0.0777738	0.109078	0.0602706	0.186663	0.133449	0.131671	0.0670452	0.306392	0.143953	0.325723
		Misses	0.267647	0.111942	0.226899	0.0959612	0.171077	0.0963192	0.422049	0.191042	0.152659	0.225484	0.13712	0.147113	0.204373	0.11957	0	0.0840739	0.0410012	0.292179	0.0999626	0	0.0245953	0.275881	0.0192226	0.290189	0.232035	0	0.352303	0.0187502	0.373142	0.308011	0.304315	0	0	0	0.152167	0	0.125754	0.110774	0.117491	0.0425301	0.129092	0.170613	0.0479826	0.0564892	0.10533	0.369611	0.0417631
		Hits	0.0520527	0.144143	0.319655	0.136033	0.329845	0.194102	0.00211901	0.159003	0.19388	0.133837	0.0249811	0.391302	0.248504	0.134056	0.131789	0.0439986	0.0869191	0.292376	0.154533	0.136291	0.201188	0.169926	0.13389	0.191372	0.0728579	0.129814	0.186303	0.187091	0.12318	0.238549	0.253592	0.144817	0.213355	0.0882702	0.327471	0.22961	0.21924	0.213959	0.325489	0.0368499	0.100396	0.0755457	0.0965376	0.0452962	0.0532936	0.111835	0
		Stimulus grid
			0.857458	0.820963	0.987227	0.812179	0.804061	0.83757
			0.774506	0.992094	0.74455	0.818684	0.705044	0.825427
			0.713636	0.981055	0.94016	0.745513	0.679413	0.659211
			0.938454	0.857945	0.931028	0.960281	0.697426	0.73706
			0.978644	0.63235	0.853263	0.918665	0.887055	0.674574
			0.741306	0.654236	0.748554	1	0.821205	0.833699
	3	Category	-0.114053	0.0375003	0.0373505	-0.164739	0.0117714	0.0753712	-0.163793	-0.123356	-0.0751637	0.0679865	-0.177809	-0.0672858	0.15378	-0.0433223	-0.00741839	-0.0353304	-0.143169	-0.130313	-0.120323	-0.201643	-0.132821	-0.0937447	-0.15942	-0.111266	-0.107634	-0.154213	0.0028106	0.100242	0.0123348	0.0883713	-0.0545121	0.0684312	0.0426318	-0.104019	-0.0152749	-0.051519	-0.0202694	-0.145327	0.151319	-0.21298	-0.0427464	-0.152861	-0.133343	-0.0283805	-0.135971	-0.023151	-0.0938695
		Choice	-0.0214272	0.120433	-0.111362	-0.0752527	0.11998	-0.0492303	-0.0351832	-0.0700362	-0.040284	-0.148055	-0.015401	-0.125837	0.134708	-0.0345219	0.00696039	0.00310875	-0.0316613	-0.112395	-0.0930887	0.0263348	-0.0153799	0.0704919	-0.0688486	-0.118855	-0.111917	-0.108929	-0.192105	-0.12566	-0.213504	-0.166301	-0.151487	0.204617	0.147146	-0.040162	-0.00512046	-0.111567	0.0527752	-0.138841	0.127349	0.0769009	-0.150204	0.0139814	-0.141558	-0.148359	-0.116747	-0.0570436	-0.0877294
		Reward	0.577545	0.710873	0.4941	0.416634	0.526446	0.531187	0.454521	0.378761	0.508897	0.570928	0.499966	0.44369	0.437862	0.527625	0.680086	0.544082	0.553607	0.523191	0.519625	0.556594	0.631096	0.710866	0.454406	0.424867	0.540925	0.565902	0.530645	0.64711	0.513178	0.571601	0.593428	0.588486	0.410044	0.43231	0.512722	0.508314	0.681767	0.547121	0.640253	0.46959	0.542028	0.517674	0.484829	0.625093	0.549963	0.76447	0.657473
		Running	-0.0617132	0.025428	0.0436576	0.11504	0.150323	0.130637	-0.0544576	0.20888	0.0929945	0.00676732	0.125497	0.167655	-0.0730432	-0.0957276	0.10113	0.045764	-0.020736	-0.109574	0.139285	0.0130929	0.0845355	-0.032437	0.15189	0.224843	0.126866	-0.0174339	0.0890542	0.00143625	0.109365	0.0171043	0.113067	-0.012413	0.112633	0.129216	0.0780171	0.151248	0.00763494	-0.0229199	-0.0109868	0.0266558	-0.0756775	-0.0779202	-0.108086	-0.0516327	0.0606965	-0.133616	-0.064367
		Trial types
		False Alarms	0.171343	0.155179	0.125133	0.173299	0.195068	0.110452	0.212175	0.15992	0.170275	0.0470431	0.193284	0.0800295	0.185688	0.168299	0.141747	0.190688	0.181465	0.0698705	0	0.222731	0.137537	0.15747	0.14698	0	0	0.06827	0	0	0	0	0	0.202617	0.217769	0.181205	0.184911	0.0513401	0.170564	0.0179551	0.13362	0.276016	0.0430828	0.211671	0.0389948	0.0135712	0.00665821	0	0
		Correct Rejections	0.185291	0.0736219	0.196556	0.270483	0.126128	0.151139	0.237663	0.256035	0.202645	0.167091	0.2203	0.237946	0.108673	0.191743	0.135708	0.18862	0.208094	0.219052	0.227056	0.200062	0.15513	0.0894259	0.252743	0.274725	0.205241	0.234652	0.206534	0.114316	0.199612	0.149597	0.155029	0.0768337	0.149474	0.225897	0.192861	0.20384	0.140075	0.257946	0.0467991	0.205207	0.200448	0.194206	0.275495	0.170057	0.234241	0.0358149	0.145013
		Misses	0.0924298	0.0986868	0.218662	0.0742211	0.129542	0.199153	0.105084	0.108092	0.146356	0.221779	0.00489835	0.149797	0.195855	0.162692	0.132155	0.171166	0.0889708	0	0	0	0	0	0	0	0	0	0.20858	0.205525	0.201479	0.231795	0.0476806	0.118395	0.172801	0.148043	0.186058	0.148112	0.128213	0	0.150072	0	0.163418	0.0734203	0	0.13622	0	0	0
		Hits	0.550936	0.672512	0.459649	0.481996	0.549262	0.539256	0.445077	0.475953	0.480723	0.564087	0.581517	0.532227	0.509784	0.477266	0.59039	0.449526	0.52147	0.711078	0.772944	0.577207	0.707333	0.753104	0.600277	0.725275	0.794759	0.697078	0.584886	0.680159	0.598909	0.618608	0.79729	0.602154	0.459956	0.444855	0.436169	0.596709	0.561148	0.724098	0.669509	0.518777	0.593052	0.520702	0.68551	0.680152	0.7591	0.964185	0.854987
		Stimulus grid
			0.520309	0.552673	0.57377	0.497113	0.589824	0.436564
			0.850612	0.641802	0.632853	0.443563	0.535912	0.448679
			0.690373	0.688388	0.71857	0.472694	0.450858	0.581163
			0.755086	0.675097	0.69661	0.436183	0.382675	0.583008
			0.6983	1	0.661292	0.564908	0.526911	0.383362
			0.733642	0.754272	0.607096	0.464125	0.477528	0.501288
	4	Category	0.0121066	-0.0804116	-0.0811029	-0.00258797	0.133341	-0.0257969	-0.112381	0.104834	0.0341759	-0.143995	0.0391273	-0.0725953	-0.181799	-0.0402703	-0.1249	0.127607	-0.0544382	-0.0695225	0.0167157	0.0251368	-0.0928312	0.0587454	0.0522012	0.140186	0.0466779	0.0257593	-0.157568	-0.203568	-0.146519	-0.193348	-0.165279	-0.107998	-0.176768	-0.0851224	-0.150316	-0.049894	-0.154166	-0.0384605	-0.138821	0.0388875	0.110138	-0.0874	-0.00567713	0.135492	0.0371189	-0.149243	-0.165176
		Choice	0.244197	0.0957995	-0.057621	-0.149437	-0.166928	0.263488	-0.177552	-0.0276778	-0.175731	0.182538	0.136137	0.248435	0.0120125	0.198205	0.0695085	0.10258	0.252541	0.191832	0.303605	0.162805	0.125019	0.262328	0.279179	-0.096355	0.179626	0.128651	0.248018	0.213455	-0.136814	0.216479	0.210092	0.200283	0.0854949	-0.0727585	0.24436	-0.136189	-0.0761641	-0.162648	-0.0535633	-0.0420136	-0.0703762	0.213367	-0.112199	0.118787	-0.0710397	0.170524	0.155863
		Reward	0.42085	0.459475	0.479033	0.380956	0.297319	0.422412	0.367587	0.46525	0.315233	0.196091	0.346748	0.495654	0.316505	0.38759	0.440284	0.318301	0.338905	0.399989	0.498364	0.409472	0.325016	0.35798	0.321526	0.323983	0.374557	0.267359	0.231043	0.260436	0.294022	0.214261	0.349617	0.467632	0.396841	0.405221	0.407179	0.358885	0.405793	0.355101	0.345408	0.394237	0.428538	0.278292	0.444429	0.384774	0.350794	0.450428	0.461253
		Running	-0.0378524	-0.00988641	-0.229294	-0.167807	-0.131438	-0.205425	-0.112064	-0.149631	-0.169684	-0.280312	-0.111774	-0.0560658	-0.306239	-0.112077	-0.061808	-0.193951	-0.103631	-0.180123	-0.0584788	-0.162005	-0.198674	-0.0385802	-0.222627	-0.166251	-0.239659	-0.250778	-0.217276	-0.123878	-0.287511	-0.141293	-0.114258	-0.120876	-0.170896	-0.36628	-0.0497999	-0.296471	-0.183741	-0.163443	-0.285497	-0.406117	-0.252275	-0.325864	-0.253324	-0.170291	-0.135492	-0.0814348	-0.053101
		Trial types
		False Alarms	0.256331	0.236274	0.129835	0.123384	0.08308	0.292637	0.0806325	0.142251	0.109042	0.377622	0.235337	0.27961	0.29386	0.265312	0.236348	0.198787	0.289899	0.274538	0.261662	0.230812	0.269926	0.255814	0.272897	0.116436	0.231467	0.266074	0.426624	0.381625	0	0.374446	0.341258	0.283817	0.283773	0	0.329851	0	0	0.128051	0.230323	0.144987	0.0942411	0.37006	0.109515	0.187338	0.175899	0.307225	0.299972
		Correct Rejections	0.136897	0.185637	0.181046	0.232481	0.204018	0.0607677	0.323699	0.152368	0.241245	0.179039	0.16801	0.0923368	0.247786	0.147155	0.195267	0.143817	0.145005	0.125631	0.0756059	0.138856	0.183963	0.132816	0.0852034	0.183465	0.110557	0.166687	0.136872	0.1843	0.481653	0.195069	0.148267	0.0969444	0.189169	0.185313	0.12475	0.267664	0.314581	0.255454	0.249601	0.128929	0.126201	0.0993153	0.187715	0.106546	0.207017	0.136264	0.149143
		Misses	0.143528	0.143685	0.0901343	0.236113	0.311082	0.0465966	0.168953	0.221379	0.274853	0.0503793	0.188437	0.0403042	0	0.12731	0.119565	0.212824	0.112272	0.0676579	0.0851554	0.151446	0.115029	0.160075	0.117785	0.27528	0.139492	0.188093	0	0	0	0.0388303	0	0	0	0	0	0.181161	0.0601611	0.217427	0.0453673	0.162379	0.2219	0.00112352	0.176779	0.200649	0.234938	0	0
		Hits	0.463245	0.434404	0.598985	0.408022	0.401819	0.599999	0.426716	0.484002	0.37486	0.392959	0.408216	0.587749	0.458354	0.460222	0.44882	0.444573	0.452824	0.532173	0.577576	0.478886	0.431082	0.451295	0.524114	0.424819	0.518484	0.379146	0.436504	0.434075	0.518347	0.391654	0.510475	0.619239	0.527058	0.814687	0.545399	0.551175	0.625258	0.399068	0.474709	0.563704	0.557657	0.529501	0.525992	0.505467	0.382146	0.556511	0.550885
		Stimulus grid
			1	0.507141	0.560003	0.389711	0.33137	0.355893
			0.770566	0.606428	0.646356	0.463904	0.346445	0.315279
			0.583868	0.719825	0.626893	0.492268	0.452208	0.342215
			0.655152	0.929373	0.704208	0.331739	0.386271	0.349843
			0.746824	0.705784	0.898179	0.378299	0.39806	0.354188
			0.976465	0.735958	0.706863	0.380594	0.375578	0.4835
	5	Category	0.185412	0.33496	0.205702	0.137787	0.414826	0.349876	0.267053	0.0906122	0.388978	0.137873	0.138883	-0.0135917	-0.0824243	-0.0573656	-0.064665	0.25746	0.25711	0.186952	0.265063	0.0783204	0.0293237	0.0711717	0.349744	0.0139413	0.346739	0.388503	0.230551	0.115818	0.42607	0.109353	0.0875583	0.50347	0.143256	0.287631	0.0167002	0.417415	0.0439315	-0.0197468	-0.0569266	-0.000183202	0.0348626	0.183059	0.131781	0.137736	-0.093883	0.146142	0.291468
		Choice	-0.0314648	0.0276187	0.168094	-0.00599059	-0.172964	-0.0509682	0.083508	-0.00154812	-0.0996517	0.0269022	0.128205	-0.0498579	-0.00366625	-0.0697059	-0.0228049	0.102097	0.0607591	-0.234201	0.201712	-0.279498	-0.27869	-0.252487	-0.217344	-0.24771	-0.193162	-0.13266	-0.0882385	-0.292288	-0.157465	-0.296556	-0.327197	-0.189696	-0.236691	-0.234657	-0.280769	-0.200076	-0.275742	-0.21838	-0.233519	-0.0867295	0.0636066	0.125919	0.0818412	0.14671	0.0482443	-0.211151	-0.103263
		Reward	0.108689	-0.157694	0.19902	0.325363	-0.0851109	-0.0673755	0.125765	0.364064	0.00824872	0.0409152	0.230069	0.585817	0.407504	0.435505	0.328436	0.231126	0.364465	-0.101723	0.0148827	0.228604	0.28876	0.263675	-0.119485	0.417293	-0.189847	-0.235793	0.191186	0.162866	-0.114765	0.183901	0.151847	0.0564609	0.290566	-0.164519	0.29186	0.0383181	0.299293	0.418531	0.369221	0.434603	-0.190479	0.350968	0.403938	0.29099	0.462316	0.26744	0.11832
		Running	0.403054	0.394023	0.173055	0.263212	0.107766	0.394599	0.110005	0.216963	0.208129	0.388945	0.204832	0.299128	0.407832	0.365582	0.499644	0.152931	0.0646115	0.262749	0.285958	0.308839	0.286857	0.368957	0.221318	0.168948	0.177572	0.239934	0.428792	0.314966	0.293235	0.261747	0.244625	0.139764	0.213745	0.180902	0.299215	0.119124	0.242528	0.287839	0.177057	0.231858	0.430636	0.0998625	0.0457516	0.277296	0.298476	0.173039	0.17757
		Trial types
		False Alarms	0.147115	0.106357	0.210242	0.150157	0.0355847	0.0746894	0.198976	0.172656	0.111802	0.217246	0.196989	0	0.152486	0	0.126753	0.181774	0.157	0	0.233058	0	0	0	0	0	0	0	0.209896	0	0	0	0	0	0	0	0	0.063355	0	0	0.0527205	0.105002	0.265966	0.183842	0.189797	0.20198	0.0976379	0.0149227	0.129037
		Correct Rejections	0.187122	0.108789	0.132175	0.16552	0.174754	0.141134	0.168234	0.180582	0.16516	0.199923	0.15756	0.0769127	0.158588	0.155578	0.17607	0.129882	0.126145	0.309448	0.125654	0.268228	0.293502	0.199934	0.158674	0.240347	0.169644	0.0290363	0.086985	0.274181	0.0180051	0.280506	0.339915	0.0976686	0.180356	0.24029	0.309543	0.159679	0.274226	0.200994	0.307893	0.203096	0.26279	0.1254	0.155055	0.117594	0.12861	0.197192	0.1702
		Misses	0.295518	0.440463	0.23211	0.240322	0.491871	0.432022	0.272921	0.222814	0.385418	0.271886	0.223612	0.0403479	0	0	0	0.258126	0.252475	0.561005	0.25969	0.370544	0.295381	0.301702	0.646462	0.236194	0.70481	0.867418	0.269997	0.446295	0.681581	0.421738	0.444949	0.496897	0.349992	0.689811	0.278882	0.437783	0.309514	0.0704785	0.176751	0.206757	0.303503	0.222001	0.216162	0.189846	0	0.378804	0.353641
		Hits	0.370245	0.344391	0.425472	0.444001	0.297791	0.352156	0.359869	0.423948	0.33762	0.310946	0.421839	0.882739	0.688926	0.844422	0.697177	0.430218	0.46438	0.129547	0.381598	0.361228	0.411117	0.498365	0.194864	0.523459	0.125545	0.103545	0.433122	0.279524	0.300414	0.297756	0.215136	0.405434	0.469652	0.0698987	0.411575	0.339183	0.41626	0.728527	0.462635	0.485145	0.167741	0.468757	0.438986	0.490581	0.773752	0.409081	0.347123
		Stimulus grid
			0.770774	0.650638	0.708884	0.569096	0.444319	0.543016
			1	0.788013	0.561527	0.458235	0.774702	0.488708
			0.857093	0.63907	0.778125	0.450869	0.325617	0.499138
			0.544538	0.726405	0.765169	0.660669	0.497474	0.453888
			0.531584	0.565271	0.621618	0.527194	0.633489	0.449842
			0.667516	0.453668	0.57553	0.665937	0.520308	0.55147
	6	Category	-0.309943	-0.22284	-0.322757	-0.08936	-0.238467	-0.0658191	-0.218222	-0.194817	-0.20805	-0.183978	0.00685369	-0.235831	-0.398663	-0.223656	-0.216193	-0.336774	-0.155397	-0.158761	-0.193155	-0.149551	-0.118928	-0.0484249	-0.163137	-0.176055	0.0553951	-0.146788	-0.160419	-0.148565	-0.0828348	-0.215803	-0.221129	-0.171233	-0.200829	-0.233105	-0.0780942	-0.118607	-0.395119	-0.1818	0.00781859	-0.274268	-0.260099	-0.261713	0.15328	-0.277636	-0.23535	-0.275237	-0.120315
		Choice	-0.133491	-0.0963311	-0.116445	-0.171752	-0.181474	-0.277728	-0.206651	-0.210802	-0.186383	-0.249562	-0.394027	-0.0234358	-0.0468188	-0.198621	-0.170691	0.172729	-0.240919	-0.226089	-0.198979	-0.158999	-0.29847	-0.29504	-0.242959	-0.30408	-0.435196	-0.196703	-0.267608	-0.235417	-0.296413	-0.144919	-0.246928	-0.25435	-0.255228	-0.181474	-0.327544	-0.127472	0.172462	-0.119187	-0.185303	-0.170906	-0.171348	-0.150532	-0.371785	-0.147413	-0.222115	0.216978	-0.294664
		Reward	0.0556863	0.119357	0.218594	-0.19499	0.248424	0.0745257	0.249978	0.152336	0.215919	0.00925273	0.0840278	-0.109719	0.0683995	0.0931205	0.261897	0.00951384	0.119563	0.137537	0.235335	0.250922	0.182906	0.180031	0.187614	0.150194	0.0448096	0.365627	0.253235	0.328864	0.248097	0.295666	0.199099	0.202898	0.183554	0.259097	0.198874	-0.0570024	-0.000847831	0.0907151	-0.151751	0.261331	0.306412	0.181007	-0.0294088	0.216794	0.272483	-0.100521	0.109309
		Running	-0.0097872	-0.148964	-0.0193542	0.00330208	0.0457537	-0.193046	-0.102638	-0.108248	-0.123185	-0.101298	-0.0945789	0.0828743	0.0609024	0.140028	0.123428	0.131824	0.0958543	-0.118229	0.172544	0.279893	-0.0807289	-0.168733	0.106737	0.013222	0.067728	0.07137	-0.026387	0.119172	0.175617	0.0656007	-0.0345046	-0.104334	0.0666528	0.0912036	0.0596233	0.209929	-0.0168983	0.269715	0.17796	0.0190228	0.00201961	0.0731471	-0.0282176	-0.0772899	0.0362152	0.137789	-0.102944
		Trial types
		False Alarms	0.316159	0.288043	0.328935	0.255087	0.186692	0.122095	0.0589151	0.186555	0.169199	0.217156	0.0136367	0.342348	0.439763	0.262374	0.184349	0.499713	0.168048	0.164645	0	0	0.0239215	0	0.107307	0.0861744	0	0.103986	0.0179142	0	0	0.232161	0.121913	0.0629517	0.0668351	0.11443	0	0.256207	0.484336	0.258495	0.207573	0.212442	0.182513	0.243818	0.0348375	0.261194	0.0552312	0.563885	0.0859927
		Correct Rejections	0.433431	0.364455	0.511672	0.374073	0.51682	0.412027	0.783583	0.495068	0.544598	0.472712	0.421185	0.352049	0.486109	0.555738	0.578737	0.32773	0.436924	0.45221	0.8245	0.610033	0.52346	0.441967	0.505452	0.576567	0.435682	0.368909	0.5306	0.552768	0.517108	0.385061	0.646864	0.61394	0.672194	0.657589	0.464781	0.360225	0.340865	0.427091	0.350588	0.590437	0.5379	0.493279	0.348944	0.596466	0.774319	0.301332	0.500437
		Misses	0.159988	0.169843	0	0.31216	0.0853786	0.351186	0.0135188	0.209153	0.121243	0.285019	0.440698	0.194471	0.0236862	0.171172	0	0	0.264234	0.249441	0	0	0.327366	0.373214	0.232811	0.292061	0.488527	0.115721	0.242495	0.0484625	0.268527	0.0818406	0.165897	0.215646	0.215689	0.0108012	0.358365	0.257862	0.0165966	0.174572	0.341162	0	0	0.105883	0.476264	0	0	0	0.333526
		Hits	0.0904221	0.177659	0.159393	0.0586801	0.211109	0.114692	0.143983	0.109224	0.16496	0.0251135	0.12448	0.111131	0.050442	0.0107161	0.236913	0.172557	0.130794	0.133704	0.1755	0.389967	0.125253	0.184819	0.154429	0.045198	0.0757915	0.411385	0.208991	0.39877	0.214366	0.300938	0.0653267	0.107462	0.0452815	0.217179	0.176855	0.125706	0.158202	0.139841	0.100677	0.197121	0.279587	0.157021	0.139955	0.14234	0.17045	0.134782	0.0800451
		Stimulus grid
			0.788252	0.73761	0.589101	0.810794	0.987778	1
			0.729794	0.628596	0.889722	0.863892	0.868048	0.943437
			0.604134	0.78117	0.691662	0.793176	0.894622	0.792119
			0.643793	0.643352	0.751061	0.800379	0.91258	0.922116
			0.713704	0.757407	0.655011	0.966201	0.721688	0.991353
			0.586189	0.643215	0.579898	0.718172	0.695831	0.749437
	7	Category	-0.302044	-0.289221	-0.130158	-0.150812	0.0509125	-0.0506939	0.116927	0.0743753	-0.0281609	0.250242	0.12925	-0.0452003	-0.22386	0.121084	0.0942192	-0.130288	0.0659306	0.218796	-0.0443213	0.216673	0.0883164	0.0557444	0.213127	0.0243939	0.0987884	0.0347127	-0.0697186	-0.0764717	-0.35512	-0.186758	-0.309527	0.324947	0.23238	0.208343	0.130736	0.156238	0.14152
		Choice	0.0451923	0.0802478	0.0509195	0.0699581	0.205256	0.34145	0.260248	0.237077	0.235435	0.135812	0.177892	0.421289	0.00357421	0.228582	0.470496	0.141686	0.165204	0.159729	-0.0178578	0.036025	0.0688535	-0.00120729	0.0688561	0.332028	0.334863	0.134335	0.190978	0.449501	0.103427	0.0219137	0.1272	0.244896	0.347805	0.337231	0.38038	0.154714	0.0971537
		Reward	-0.0535048	0.15106	0.156683	-0.155533	-0.371371	-0.0853631	0.13645	0.0534438	0.151177	-0.183611	0.194966	0.0931162	0.0747282	0.197476	0.00715376	0.103907	-0.194874	-0.36966	0.092682	-0.34289	-0.0188161	-0.315027	-0.183145	-0.207978	-0.269618	0.189489	-0.316591	-0.0504869	-0.0627352	-0.0238799	-0.00318348	-0.109442	-0.126321	-0.149265	-0.197136	0.189143	-0.38078
		Running	-0.232508	-0.147647	-0.368535	-0.243675	-0.139615	-0.471578	-0.363059	-0.467408	-0.36169	-0.26785	-0.306387	-0.269966	-0.320945	-0.323244	-0.247933	-0.51419	-0.407815	-0.195354	-0.528323	-0.281275	-0.570209	-0.223459	-0.385556	-0.269556	-0.217051	-0.455257	-0.148889	-0.259936	-0.124936	-0.468899	-0.240506	-0.186192	-0.146743	-0.153251	-0.167959	-0.380472	-0.135037
		Trial types
		False Alarms	0.480696	0.399515	0.315126	0.389736	0.416386	0.538475	0.242335	0.254529	0.281716	0.212052	0.234561	0.389997	0.335856	0.293187	0.348504	0.427775	0.349511	0.348189	0	0	0	0.22108	0	0.443831	0.469758	0.28738	0.465932	0.455657	0.555746	0.355561	0.487493	0.23413	0.301004	0.311537	0.379205	0.20169	0.311832
		Correct Rejections	0.408504	0.311732	0.245093	0.314271	0.213413	0.0928159	0.0795803	0.112113	0.144441	0.123538	0.123824	0.113497	0.338725	0.0843387	0.0970598	0.189656	0.176474	0.0922582	0.328914	0.230611	0.239629	0.311293	0.176565	0.137508	0.0840783	0.13923	0.262703	0.105108	0.405609	0.411707	0.375317	0.0926673	0.0958737	0.104128	0.101495	0.0868915	0.223698
		Misses	0.0730156	0.0402012	0.143523	0.194486	0.268623	0	0.199229	0.213719	0.157861	0.355061	0.203267	0.0797513	0.131742	0.179046	0.151894	0	0.259968	0.453384	0.338347	0.769389	0.400069	0.373498	0.534441	0.153258	0.183825	0.158401	0.192952	0.0711621	0	0.127973	0	0.282512	0.224285	0.221938	0.177467	0.247374	0.371685
		Hits	0.0377837	0.248551	0.296258	0.101506	0.101578	0.368709	0.478856	0.419639	0.415981	0.309349	0.438348	0.416755	0.193676	0.443428	0.402542	0.382569	0.214047	0.106169	0.332739	0	0.360302	0.0941286	0.288994	0.265403	0.262339	0.414989	0.0784125	0.368073	0.0386453	0.104759	0.13719	0.390691	0.378837	0.362397	0.341834	0.464045	0.0927853
		Stimulus grid
			0.592035	0.689989	0.595469	0.477653	0.604622	0.473143
			0.507699	0.726613	0.855351	0.725195	0.504131	0.65051
			0.445463	0.699004	0.686203	0.543051	0.839099	0.710354
			0.608021	0.562448	0.863591	0.964097	0.83553	0.787765
			0.641561	0.777498	0.610417	1	0.932995	0.638166
			0.627539	0.728584	0.689731	0.771624	0.891339	0.635022
	8	Category	0.161002	0.575958	0.287594	0.284887	0.100815	0.287384	0.189047	0.306087	0.389584	0.290036	0.277691	0.227454	0.497506	0.390475	0.39561	0.22232	0.462896	0.48747	0.332386	0.371304	0.304206	0.31701	0.2842	0.168718	0.259516	0.222027	0.479634	0.260995	0.284847	0.499225
		Choice	-0.0876303	-0.022264	-0.160685	-0.12439	0.215262	0.170426	0.259593	0.0982111	0.0976609	-0.182062	0.00271704	0.0790845	-0.124376	0.022114	-0.0939769	0.388737	-0.124333	-0.170555	0.0364221	0.229854	0.136468	0.0812697	-0.105137	0.276114	-0.137276	0.0189422	0.173652	0.0316858	0.171946	0.0753469
		Reward	0.0734454	0.00455894	0.280477	0.172585	0.185576	0.240497	0.26133	0.21528	-0.199057	0.178429	0.192174	0.268825	0.0518521	-0.0898098	-0.13186	0.216326	0.112999	0.0891183	0.230688	0.126352	0.086266	-0.0603484	0.281288	0.159609	0.157284	0.349958	-0.0530125	0.256695	0.102224	-0.134771
		Running	-0.395386	-0.166756	-0.102378	-0.16491	-0.143291	-0.0829122	0.0873779	-0.0922609	-0.175379	-0.0969583	-0.194425	-0.279561	-0.121383	-0.284018	-0.28308	0.031992	-0.0797056	-0.072337	-0.190536	-0.0351436	-0.217859	-0.284146	-0.127476	-0.0514623	-0.271273	-0.246144	-0.191533	-0.279688	-0.187405	-0.126406
		Trial types
		False Alarms	0.158509	0.105799	0.00719608	0.0872636	0.257324	0.186152	0.240623	0.171838	0.159884	0.0407399	0.160432	0.151965	0.0485546	0.0540747	0.0459032	0.264468	0.0513942	0	0.125831	0.203931	0.188232	0.178439	0.0562594	0.254427	0	0.105099	0.15558	0.127121	0.206122	0.140922
		Correct Rejections	0.202761	0.110562	0.136287	0.164236	0.156329	0.106248	0.104498	0.130899	0.0993618	0.177423	0.161101	0.101047	0.12755	0.140593	0.106806	0.0716213	0.133174	0.128382	0.123232	0.105143	0.136174	0.15833	0.146093	0.14342	0.179639	0.120894	0.067253	0.108108	0.122816	0.0967281
		Misses	0.339434	0.400202	0.381204	0.361945	0.205124	0.253224	0.194576	0.277235	0.410749	0.39332	0.293476	0.255308	0.435615	0.442513	0.543431	0.180817	0.41191	0.460605	0.29094	0.265742	0.271307	0.312644	0.32945	0.209064	0.380281	0.242835	0.341976	0.302995	0.275462	0.40452
		Hits	0.299296	0.383437	0.475313	0.386556	0.381223	0.454376	0.460303	0.420027	0.330005	0.388517	0.384991	0.49168	0.38828	0.362819	0.30386	0.483093	0.403521	0.411013	0.459997	0.425184	0.404287	0.350587	0.468198	0.393088	0.44008	0.531171	0.43519	0.461777	0.3956	0.357829
		Stimulus grid
			0.715743	0.839565	0.573107	0.563152	0.590274	0.426187
			1	0.650779	0.781112	0.600097	0.49065	0.565169
			0.670087	0.827991	0.644222	0.353596	0.531153	0.352164
			0.789557	0.77438	0.770329	0.691815	0.554856	0.505881
			0.813731	0.817012	0.806031	0.445631	0.471895	0.622752
			0.909266	0.738796	0.544653	0.566143	0.484613	0.519553
	9	Category	-0.136233	-0.124944	-0.140551	-0.200555	-0.117399	-0.22076	-0.0949189	-0.0215823	-0.167125	-0.178844	-0.152471	-0.190217	-0.0566577	-0.136647	-0.131934	-0.219003	-0.137647	-0.188613	-0.143832	-0.143396	-0.146045	-0.180414	-0.123316	-0.146126	-0.043194	-0.0620678
		Choice	0.317413	0.382255	0.12007	0.419596	0.382457	0.22086	0.470517	0.29643	0.284075	0.1506	0.224893	0.468414	0.443446	0.172953	0.0831516	0.0604696	0.429365	0.349673	0.299584	0.221274	0.359086	0.348688	0.208952	0.258736	0.136541	0.222948
		Reward	0.19341	0.224815	0.261127	0.134383	0.307138	0.296475	0.254156	0.192172	0.230674	0.283548	0.170638	0.145599	0.144643	0.103486	0.276568	0.278804	0.074558	0.162905	0.29156	0.367719	0.237306	0.250892	0.404983	0.197466	0.306554	0.243296
		Running	-0.103619	0.114537	0.339525	0.0451535	0.0247793	0.039082	0.0812007	0.276249	0.143427	0.197722	0.288117	-0.00578235	0.235398	0.433117	0.350524	0.135757	0.171108	-0.0562282	0.0349801	0.122898	0.110337	0.0413195	0.145517	0.218578	0.342287	0.352504
		Trial types
		False Alarms	0.369901	0.389339	0.31358	0.44914	0.36378	0.368319	0.39765	0.288957	0.375219	0.310964	0.405388	0.450284	0.405882	0.422697	0.295509	0.345573	0.43729	0.407229	0.347549	0.311753	0.390127	0.40604	0.319766	0.394721	0.273863	0.345209
		Correct Rejections	0.158695	0.116179	0.192733	0.147052	0.11209	0.189469	0.0724174	0.14176	0.156279	0.2047	0.16989	0.129949	0.0855941	0.197262	0.192405	0.245483	0.143209	0.163482	0.152928	0.131584	0.117477	0.136245	0.108863	0.162225	0.152728	0.122048
		Misses	0.0731035	0.0212494	0	0	0.0336709	0	0	0.116132	0	0	0	0	0.0389156	0	0.0425581	0.0642419	0.0311777	0.0383949	0.0558128	0	0	0	0	0.00316947	0.071471	0.00956408
		Hits	0.3983	0.473232	0.493686	0.403808	0.490459	0.442211	0.529933	0.453151	0.468502	0.484336	0.424722	0.419767	0.469608	0.380042	0.469528	0.344702	0.388324	0.390894	0.443711	0.556663	0.492396	0.457714	0.571372	0.439884	0.501938	0.523179
		Stimulus grid
			0.489226	0.797468	0.673541	0.776775	0.527104	0.477368
			0.489504	0.754311	0.796125	0.479952	0.445995	0.4693
			0.580973	0.800006	0.74117	0.614938	0.479093	0.437224
			0.765196	0.740668	0.758482	0.444046	0.434492	0.351978
			0.773391	1	0.746296	0.510374	0.543342	0.431607
			0.55577	0.721143	0.94292	0.610157	0.462326	0.495651
[truncated: 66 more columns]
