# Supplementary material for: Mouse prefrontal cortex represents learned rules for categorization
Source: Nature. 2021 Apr 21;593(7859):411–7. doi: 10.1038/s41586-021-03452-z (PMC8131197; doi:10.1038/s41586-021-03452-z)
Supplement: Supplementary file 16 — Source Data Extended Data Fig. 10 [file 41586_2021_3452_MOESM16_ESM.xlsx]

## Sheet: ED10a
	CTI of 'go' preferring neurons
	Identified at T5		CTI at T5	0.147415	0.358943	0.111	0.110939	0.321563	0.146896	0.128689	0.245433	0.145952	0.195246	0.181288	0.272194	0.100958	0.10849	0.217229	0.258861	0.11031	0.151684	0.110003	0.150852	0.129352	0.152545	0.331357	0.247358	0.114681	0.237756	0.238363	0.337364	0.23521	0.127015	0.214189	0.122001	0.185767	0.188444	0.116825	0.108955	0.121972	0.103332	0.231955	0.146518	0.131312	0.118502	0.116459	0.201376	0.154667	0.183865
			CTI at L/R	-0.0487881	0.0868619	0.0196694	0.167287	-0.0513413	0.10619	-0.00196382	0.186207	0.0484717	0.225845	-0.041777	-0.028888	0.0921429	0.223871	-0.0108354	0.137735	-0.042154	0.0194866	-0.0239472	0.142085	-0.0388987	0.0111475	-0.0397948	0.00544152	0.00375235	-0.0163479	-0.00625076	-0.03207	-0.0223706	-0.0439306	0.012287	-0.0448453	-0.0424279	-0.0300814	0.189835	0.0045317	-0.0394481	-0.0404188	-0.0304228	-0.024978	-0.0257881	-0.0324912	0.0463801	-0.0470613	-0.0367564	-0.0352574
	Identified at L/R		CTI at T5	0.110939	0.146896	0.245433	0.0258139	0.0604808	0.195246	0.00615088	0.0394737	0.10849	0.258861	0.150852	0.0648891	0.0337475	0.00613121	-0.0153318	0.116825	0.295346	0.130205	0.110516	0.0278333	0.109129	0.0335834	0.201395	0.105914	0.188234	0.0502571	-0.00286236	0.375362	0.14651	-0.02052	-0.026865	-0.0437517	0.0620199	0.222336	0.285181	0.0683135	-0.0378	0.0816932	0.12619	0.385147	-0.00349819	0.215607	0.138234	0.171477	0.0623795	0.0244689
			CTI at L/R	0.167287	0.10619	0.186207	0.158349	0.113941	0.225845	0.142096	0.135617	0.223871	0.137735	0.142085	0.136815	0.205899	0.108257	0.124152	0.189835	0.104924	0.135208	0.163789	0.149439	0.259329	0.169182	0.261589	0.236448	0.280442	0.117638	0.321704	0.181199	0.112594	0.143913	0.114	0.170549	0.183293	0.252614	0.114864	0.193172	0.126416	0.103983	0.238796	0.131755	0.116499	0.135484	0.2146	0.240384	0.173652	0.108751
[truncated: 361 more columns]

## Sheet: ED10b
	CTI of 'nogo' preferring neurons
	Identified at T5		CTI at T5	0.12791	0.125104	0.107422	0.194894	0.118441	0.146438	0.168491	0.388973	0.195783	0.427077	0.26575	0.152873	0.217117	0.323405	0.165855	0.100529	0.107015	0.692453	0.186802	0.186675	0.206126	0.569835	0.223488	0.196406	0.549139	0.443382	0.437906	0.102993	0.13965
			CTI at L/R	0.0131992	0.0791781	-0.0179456	-0.0238583	-0.0256961	-0.0368718	-0.0460869	-0.01905	-0.0160967	-0.034787	0.0339321	0.12418	0.0303449	-0.0369583	0.00930024	0.0759488	-0.0235601	0.424723	0.0924086	-0.046883	-0.0239078	0.325813	-0.0303355	-0.0494232	0.320504	-0.0108527	-0.0184328	0.0102215	-0.0401333	0.101405	0.00974115	-0.0426026	-0.039929	-0.0350631	0.00859214	-0.00300019	-0.00407295	0.0405676	0.0577892	-0.0356764	-0.00341368	-0.0436973	-0.0339887	-0.0460489	-0.0191714	0.101738
	Identified at L/R		CTI at T5	0.00220083	-0.0277822	-0.0301783	-0.00972414	0.00367802	0.014303	0.0254187	-0.0463744	-0.036107	0.0367186	0.152873	0.692453	0.569835	0.549139	0.0737902	0.0917458	0.130165	-0.0188388	0.427028	0.0775797	-0.0212469	0.110337	-0.0470654	-0.0364094	0.00221779
			CTI at L/R	0.131303	0.195232	0.222241	0.120753	0.101106	0.26378	0.164222	0.258905	0.170249	0.233185	0.12418	0.424723	0.325813	0.320504	0.163608	0.113646	0.101405	0.135535	0.136246	0.118987	0.120968	0.101738	0.164395	0.142531	0.100932
[truncated: 2 more columns]

## Sheet: ED10d
	Example 'nogo' preferring cell
	T5 [Inferred spike rate]									L/R [Inferred spike rate]
	Relevant dimension	Mean	0.0200646	0.0127289	0.00596803	0.00172386	0.0020545	0.00188616		Relevant dimension	Mean	0.0217261	0.0165438	0.00423202	0.00272998	0.00219613	0.0010771
		SEM	0.000626357	0.000384058	0.00053244	0.000129042	0.000173609	0.000115316			SEM	0.0010903	0.000846573	0.000500767	0.000417339	0.00017582	0.000209089
	Irrelevant dimension	Mean	0.00804538	0.00731474	0.00669792	0.00767967	0.00748216	0.00720623		Irrelevant dimension	Mean	0.00907924	0.00705345	0.0073077	0.0101473	0.0055823	0.00933528
		SEM	0.00147332	0.00135122	0.00109209	0.00144517	0.00143184	0.000960293			SEM	0.00177912	0.0015132	0.00121655	0.00180591	0.00101164	0.00187763
	Stimulus response grid	0.0147689	0.0101705	0.0119285	0.00191145	0.00248211	0.00197591			Stimulus response grid	0.0299148	0.014088	0.000423931	0.00722354	0.00323719	0.00112415
	[Inferred spike rate]	0.022567	0.0132185	0.00235239	0.00258911	0.00200891	0.00215702			[Inferred spike rate]	0.0167301	0.00843191	0.00190132	0.00122608	0.00172686	0.00347752
		0.0212775	0.0154321	0.00564055	0.000623754	0.000579675	0.00252446				0.0280938	0.01787	0.00881502	0.00205677	0.0037714	0.000276524
		0.016885	0.0128978	0.00449427	0.00147057	0.00192183	0.00251797				0.0177111	0.015434	0.00380689	0.00398654	0.00184943	0.0010583
		0.0198559	0.0147877	0.00566942	0.00120559	0.00159562	0.000774185				0.0139577	0.0222684	0.00420809	0.000452623	0.00143386	0
		0.0250333	0.00986702	0.00572305	0.00254269	0.00373885	0.00136742				0.0239494	0.0211707	0.00623684	0.00143435	0.00115807	0.000526116

## Sheet: ED10e
	Example 'nogo' preferring cell
	T5 [Inferred spike rate]									L/R [Inferred spike rate]
	Relevant dimension	Mean	0.000626323	0.000553405	0.0028132	0.0165625	0.0191829	0.0210777		Relevant dimension	Mean	0.000568364	0.000751652	0.00142126	0.0106882	0.0107134	0.00985046
		SEM	7.4477e-05	4.58355e-05	0.000258772	0.00060028	0.000477905	0.00081478			SEM	5.13172e-05	3.54383e-05	0.000117653	0.0010791	0.000855895	0.0010431
	Irrelevant dimension	Mean	0.0113212	0.0106361	0.0101528	0.0100113	0.00988846	0.00880624		Irrelevant dimension	Mean	0.00690098	0.00607827	0.00663707	0.00502344	0.00503635	0.00431723
		SEM	0.00188204	0.00159524	0.00163256	0.00178079	0.00177812	0.00144356			SEM	0.00132482	0.00100366	0.00134903	0.000964959	0.000961532	0.000966757
	Stimulus response grid	0.00050359	0.000511224	0.00227793	0.0170763	0.0190621	0.0134062			Stimulus response grid	0.000304866	0.00101157	0.000688069	0.00465905	0.0156066	0.00363322
	[Inferred spike rate]	0.0012347	0.000738139	0.00298305	0.00991123	0.0168426	0.0276211			[Inferred spike rate]	0.000912812	0.000974666	0.000600739	0.00321234	0.0105871	0.0139304
		0.000330803	0.00025043	0.000585784	0.0187575	0.017419	0.0227244				0.000180811	0.000806634	0.0018121	0.0118783	0.012947	0.00251575
		0.0011422	0.000238294	0.00258689	0.0178744	0.0176335	0.0214413				0.000858308	0.000531999	0.00141796	0.0150764	0.00319324	0.0187445
		0.000200665	0.000653149	0.00539571	0.0201535	0.0194782	0.0179352				0.000416159	0.000651051	0.00247766	0.00893892	0.0157806	0.00820522
		0.000345976	0.000929195	0.00304987	0.015602	0.024662	0.0233381				0.000737226	0.000533993	0.00153102	0.0203644	0.00616564	0.0120736

## Sheet: ED10f
	Average activity of 'go' preferring neurons identified at T5 per trial type of L/R [Inferred spike rate]
	Category1	nogo	Mean	0.00203987	0.00207867	0.00200519	0.0019086	0.00191506	0.00196131	0.00220575	0.00201377	0.00182807	0.0018557	0.00217964	0.0019326	0.00176734	0.00192591	0.00209797	0.00199969	0.00230697	0.00201897	0.00223588	0.00205482	0.0020517	0.0018907	0.00193452	0.00200754	0.00202236	0.00202648	0.00195815	0.00223261	0.00227667	0.00217528	0.00212108	0.00207388	0.00196342	0.00205612	0.0021172	0.00206537	0.00270225	0.00223481	0.00221762	0.00203966	0.00217784	0.00209915	0.0023195	0.00223468	0.00205628	0.00214975
			SEM	0.000119197	0.000143026	0.000127958	0.000126737	0.000125771	0.00011309	0.000231383	0.000158261	0.000110422	0.000131411	0.00017296	0.00010506	0.000104245	0.000138746	0.000168487	0.000110643	0.000137285	0.000154669	0.000133573	0.000133881	0.000133274	0.000112721	0.000119866	0.000134279	0.000124545	0.000125996	0.000135535	0.000204025	0.00016268	0.000146306	0.000128859	0.00011745	0.000117855	0.000127395	0.000124644	0.000130446	0.000350421	0.000153346	0.000136138	0.000119283	0.000139472	0.00012308	0.000145469	0.000132233	0.000117606	0.000123075
		go left	Mean	0.00175851	0.00166381	0.00172654	0.00180366	0.00180434	0.00173039	0.00170646	0.00182732	0.00193396	0.00179364	0.00189039	0.0019095	0.00168984	0.00166788	0.00140705	0.00166907	0.00168459	0.00177645	0.00172772	0.00186218	0.00178981	0.00189987	0.00186788	0.00188463	0.00191324	0.00193527	0.001851	0.00211122	0.00204575	0.00232851	0.00241203	0.00254322	0.00248733	0.00263324	0.00300732	0.0033521	0.00372948	0.00372829	0.00385445	0.00392654	0.00365132	0.00384287	0.00366734	0.00380769	0.00338693	0.00353879
			SEM	0.000124735	0.000112617	0.000116039	0.000113582	0.000130753	0.000118743	0.00011448	0.000143707	0.000125049	0.000111888	0.000125294	0.000138737	0.000126712	0.00012365	0.000102133	0.000105967	0.000115553	0.00010437	0.000113369	0.00011851	0.000126946	0.000121346	0.000121471	0.000117441	0.000131071	0.000124743	0.000114338	0.000127023	0.000128475	0.000139742	0.000158474	0.000150023	0.000143849	0.000175247	0.000187363	0.000207449	0.000215534	0.000214121	0.000195557	0.000272339	0.000249799	0.000254835	0.000216104	0.000221459	0.000189934	0.000205093
		go right	Mean	0.00182134	0.00232359	0.00186133	0.00191226	0.00157393	0.00165964	0.00192792	0.00230142	0.0020478	0.00182843	0.00205188	0.00210932	0.00176589	0.00221034	0.00159924	0.00166683	0.00170051	0.00195131	0.00129692	0.00181496	0.00183569	0.00166629	0.00224166	0.00205503	0.001695	0.00164935	0.0022531	0.00218361	0.0020267	0.0024415	0.0028558	0.00260074	0.00275508	0.00278151	0.00316535	0.00357305	0.0044351	0.00470864	0.00402636	0.00347862	0.00330492	0.00355326	0.00380363	0.00340626	0.00305071	0.00371717
			SEM	0.000186997	0.000311532	0.000175586	0.000334869	0.000174358	0.000165881	0.000235278	0.000350424	0.000276984	0.000167801	0.000222147	0.000227535	0.000182584	0.000315776	0.000167356	0.00016268	0.000208851	0.000198573	0.000148831	0.000180169	0.00023335	0.000228974	0.000328364	0.000229978	0.000189425	0.000195622	0.000225236	0.000206308	0.000201235	0.00024464	0.000296429	0.000234238	0.000337471	0.000343939	0.000387508	0.000307665	0.000858728	0.000599434	0.000353292	0.000315509	0.000273432	0.000325386	0.000431842	0.00032373	0.00027623	0.000342232
	Category2	nogo	Mean	0.00227426	0.00223921	0.00206074	0.00195767	0.00257784	0.00232431	0.00219463	0.00198075	0.00203925	0.00190634	0.00227603	0.00230844	0.00225913	0.0021933	0.00203116	0.00243452	0.00243189	0.0020518	0.00310387	0.00258175	0.00213294	0.00215935	0.00194286	0.00240163	0.00254161	0.00225235	0.00228031	0.00191997	0.00208508	0.00233167	0.00243486	0.00246177	0.00235612	0.00246782	0.00217322	0.0024156	0.00336358	0.00287636	0.0030179	0.0027989	0.0028172	0.00269289	0.00235738	0.00280269	0.00249084	0.0028242
			SEM	0.000207755	0.000171239	0.000195925	0.000128732	0.00025444	0.00018934	0.000167808	0.00015143	0.000198127	0.000148775	0.000174272	0.000173847	0.000158393	0.00016428	0.00020479	0.000221496	0.000202503	0.000176112	0.000702791	0.00018813	0.000164059	0.000170429	0.000132423	0.000176721	0.000216753	0.000178269	0.000196619	0.000143548	0.000146094	0.000211192	0.000193199	0.000194764	0.000190439	0.000176364	0.000168674	0.000185794	0.000332529	0.000250952	0.000222039	0.000241442	0.000215297	0.000185084	0.00016234	0.000219189	0.00017634	0.000196277
		go left	Mean	0.00177083	0.0017269	0.00190851	0.00185754	0.00188254	0.00154759	0.00131358	0.00158881	0.00145607	0.00137404	0.00172186	0.00184828	0.00168771	0.0015094	0.00151793	0.00181475	0.00158444	0.00175397	0.00161576	0.00172209	0.00184792	0.00186388	0.00204417	0.001961	0.00175772	0.00169297	0.00218502	0.00210522	0.00298442	0.00273028	0.00283005	0.00251748	0.00314147	0.00315129	0.00336533	0.00492931	0.00538233	0.00567674	0.00646357	0.0064464	0.00561502	0.0057544	0.00540973	0.00488596	0.005881	0.00599522
			SEM	0.000229374	0.000194732	0.000265644	0.000264859	0.000267047	0.000165678	0.000153451	0.000190159	0.000194253	0.000153939	0.000176087	0.000193034	0.000211831	0.000185483	0.000170058	0.000222726	0.000198338	0.000236112	0.000181528	0.000210936	0.000202529	0.000416429	0.000245792	0.000209581	0.000200153	0.000173216	0.000236791	0.000212649	0.000539017	0.000332211	0.000339436	0.000241449	0.000655898	0.000326262	0.000473964	0.000611541	0.000688612	0.000670278	0.000643351	0.00068079	0.000657146	0.000563681	0.000545481	0.000461872	0.000554241	0.000635787
		go right	Mean	0.001755	0.00181269	0.0018482	0.00174315	0.0017882	0.00179721	0.00187467	0.00181911	0.00178371	0.00186915	0.00179677	0.00160729	0.00187104	0.0019084	0.00187833	0.00169529	0.00180779	0.00167753	0.00176803	0.0017849	0.00173649	0.00194236	0.00195304	0.00197142	0.00210202	0.00203458	0.00196511	0.00219918	0.00232967	0.00238822	0.00249138	0.00266531	0.00258284	0.00312562	0.00340473	0.00438451	0.00577461	0.00628925	0.00728924	0.00701094	0.00672537	0.00640077	0.00617801	0.00632513	0.00602123	0.00594347
			SEM	0.000104297	0.000105239	9.60486e-05	9.58729e-05	0.000116695	0.00011896	0.000107952	0.000109811	0.000109531	0.00013109	0.000114491	9.5077e-05	0.000127742	0.000120319	0.000120837	0.000100903	0.000110577	9.79389e-05	0.00010537	0.000118009	0.000104592	0.000106623	0.000128733	0.000116568	0.000115157	0.000111178	0.000103322	0.000120264	0.00012341	0.000122118	0.000127249	0.000131647	0.000128494	0.000165607	0.000173259	0.000272497	0.000545038	0.0005654	0.00061455	0.000560144	0.000510267	0.000445771	0.000410444	0.000381369	0.000406761	0.000386548
[truncated: 114 more columns]

## Sheet: ED10g
	Average activity of 'nogo' preferring neurons identified at T5 per trial type of L/R [Inferred spike rate]
	Category1	nogo	Mean	0.00261437	0.00255392	0.00239459	0.00180803	0.00226907	0.00246305	0.00291613	0.0017859	0.00211173	0.00235488	0.00214471	0.00197619	0.00196607	0.00174169	0.00181583	0.00198415	0.00257587	0.0022312	0.00224346	0.002109	0.00222447	0.00204557	0.00166194	0.00183019	0.00210435	0.00211369	0.00194225	0.00171248	0.00183418	0.00166865	0.00187029	0.00204178	0.00179448	0.00194792	0.00245645	0.00212979	0.00463541	0.00305689	0.00432902	0.00432133	0.00510735	0.00545991	0.00506197	0.00390308	0.00452241	0.00384536
			SEM	0.000500379	0.000503664	0.000349185	0.000242286	0.000387197	0.000344055	0.000840454	0.000240486	0.000321468	0.000357163	0.000449351	0.000381561	0.00032137	0.000328058	0.000349092	0.000295413	0.000450261	0.000342164	0.000272734	0.000330594	0.00035773	0.000276665	0.000355479	0.000286952	0.00041776	0.000318481	0.000266622	0.000320768	0.000304398	0.000316239	0.000390282	0.000431351	0.000261546	0.000301133	0.000353852	0.000362761	0.00157057	0.000693249	0.0011751	0.00128367	0.00174651	0.00152808	0.00157938	0.000917953	0.00112602	0.000973625
		go left	Mean	0.00287219	0.0025733	0.00253019	0.00338878	0.00273898	0.00333771	0.0028984	0.00281147	0.00243426	0.002047	0.00281092	0.0021378	0.00164929	0.00180452	0.00282811	0.00237918	0.00213589	0.00234461	0.00223743	0.00218554	0.00204913	0.00305958	0.00202308	0.00201677	0.0015716	0.00181624	0.00170548	0.00144122	0.00172199	0.00161694	0.00209879	0.00203819	0.00248802	0.00185352	0.00207767	0.00251489	0.00229232	0.00400379	0.00421952	0.00481037	0.00560835	0.00517333	0.00365565	0.00266438	0.00239812	0.00210203
			SEM	0.000509663	0.00045515	0.000416031	0.000601653	0.000447617	0.000738579	0.00044647	0.000479771	0.000380751	0.000358733	0.000460953	0.000302442	0.000260851	0.000422257	0.000482761	0.000429426	0.000535889	0.000523398	0.000342537	0.000274806	0.000479012	0.000678467	0.000268271	0.000354324	0.000243931	0.000283152	0.000355683	0.00025204	0.000293076	0.000320478	0.00036901	0.000313485	0.000501203	0.000410614	0.000556672	0.000635505	0.000528606	0.0013331	0.00138182	0.00143904	0.00184931	0.00157464	0.000903163	0.000734804	0.000462303	0.000440073
		go right	Mean	0.00236393	0.0018786	0.00195351	0.0019473	0.00260163	0.00208756	0.00199575	0.0024013	0.00270709	0.00273386	0.00188719	0.00197271	0.00205058	0.00120884	0.00188426	0.00264243	0.00131316	0.00179453	0.00321898	0.00203449	0.00163352	0.0023685	0.00216289	0.00197081	0.00139132	0.00239298	0.00218331	0.00245298	0.00227774	0.00200513	0.00146657	0.00186098	0.00303036	0.00152934	0.0029279	0.00302223	0.00263857	0.00398011	0.00132799	0.00309941	0.00363767	0.00449301	0.00278219	0.00366892	0.00130263	0.00203458
			SEM	0.000647412	0.000501325	0.000578967	0.000434758	0.000579623	0.000649881	0.000437903	0.000728946	0.000483334	0.000785658	0.000429933	0.000489086	0.000619928	0.000289117	0.000526745	0.000541826	0.000326162	0.000385034	0.00069846	0.000418378	0.000415446	0.000597029	0.000473303	0.000431541	0.000358251	0.000818386	0.000585131	0.000574422	0.000439059	0.000644262	0.000404021	0.00044983	0.000659917	0.000484085	0.000890526	0.000741455	0.000644515	0.00134765	0.000485503	0.000827887	0.00124743	0.001151	0.000801915	0.00119547	0.000400604	0.00056403
	Category2	nogo	Mean	0.00251411	0.00244596	0.00269983	0.00249814	0.00181344	0.00249193	0.00218574	0.00178191	0.00269268	0.00182813	0.00147895	0.0025713	0.00243575	0.00236533	0.00203955	0.00135391	0.0025446	0.00287852	0.00418237	0.00241985	0.00205057	0.00168884	0.00208987	0.00217075	0.00179661	0.00236513	0.00170117	0.00143263	0.00171303	0.00162333	0.00234879	0.00198247	0.0014006	0.00152439	0.00173527	0.00154701	0.00141219	0.00176081	0.001799	0.00190592	0.0015918	0.00145898	0.0024024	0.00175864	0.00197765	0.00227594
			SEM	0.000429739	0.00046784	0.000477898	0.000514738	0.000308008	0.000406238	0.000535362	0.000323698	0.000473575	0.000245602	0.000290464	0.000496462	0.0004558	0.00040846	0.000458569	0.000255084	0.000533703	0.000701813	0.0018572	0.000936028	0.000522481	0.000367374	0.000516342	0.000432683	0.00028597	0.000542655	0.000324678	0.000273288	0.00033025	0.000289446	0.000574368	0.00031521	0.000236289	0.000254416	0.000364629	0.00028547	0.000278526	0.000416883	0.000373055	0.000328567	0.000280134	0.000317012	0.000475812	0.000483124	0.000410147	0.000531767
		go left	Mean	0.00237006	0.00285675	0.00246937	0.00202851	0.00252101	0.00246239	0.00197736	0.0026286	0.00144338	0.00206291	0.00167783	0.00241186	0.00240702	0.00165656	0.00240282	0.00113199	0.00321526	0.00194075	0.00171801	0.0020515	0.00286426	0.00189029	0.00271077	0.00219701	0.00137777	0.00203651	0.00310674	0.00119974	0.0012061	0.00162973	0.00355902	0.00304623	0.00200346	0.00206289	0.00178716	0.00054837	0.00219593	0.00240008	0.00198638	0.00258995	0.00123729	0.00215187	0.000996455	0.0016263	0.00121976	0.00209374
			SEM	0.000766989	0.000765411	0.000606657	0.000403682	0.000607508	0.00162832	0.000474885	0.000572702	0.000344512	0.000557325	0.000471905	0.000626935	0.00050289	0.000463794	0.000557928	0.000337596	0.000783775	0.000493191	0.000512828	0.000756894	0.000994849	0.00063443	0.000676163	0.000533138	0.000376207	0.000497677	0.00104434	0.000419109	0.000273508	0.000492994	0.0015615	0.00117192	0.000593987	0.000738506	0.000489204	0.000175537	0.000524496	0.00119565	0.000647576	0.000695906	0.00032088	0.000636396	0.000281781	0.000715833	0.000411132	0.000667925
		go right	Mean	0.00266869	0.00214449	0.00224368	0.00201859	0.00203758	0.00250532	0.00243973	0.00246305	0.00222449	0.00273084	0.00222157	0.00193415	0.00190748	0.00182637	0.0021953	0.00228047	0.00239622	0.00200576	0.00198287	0.00174766	0.00189683	0.00223751	0.00162546	0.00200021	0.0012182	0.0018477	0.00242461	0.00191029	0.00157607	0.00157387	0.0013913	0.00154992	0.0017025	0.0017536	0.00138842	0.00175571	0.00196479	0.00142155	0.00157227	0.001659	0.00142604	0.00131139	0.00122794	0.00156498	0.00136736	0.00162209
			SEM	0.000465727	0.000304905	0.000366418	0.000301346	0.000269197	0.000443393	0.000339053	0.000342189	0.000360972	0.000375112	0.000379655	0.000244687	0.00026403	0.000324795	0.000341729	0.000386137	0.000359005	0.000302713	0.000283803	0.000216612	0.000338243	0.000334237	0.000243097	0.000400549	0.000213376	0.000349199	0.000369816	0.000328086	0.000285889	0.000300128	0.00022418	0.000228219	0.000274461	0.00031733	0.000198073	0.000262114	0.000304755	0.000257915	0.000261171	0.000255134	0.000299708	0.000265199	0.000252464	0.000303681	0.00028464	0.000317146
[truncated: 114 more columns]

## Sheet: ED10h
	Average activity of 'go' preferring neurons identified at T5 in 'nogo' trials of L/R [Inferred spike rate]
	Category 1	Mean	0.0021814
		SEM	6.9376e-05
	Category 2	Mean	0.00254155
		SEM	9.42215e-05

## Sheet: ED10i
	Average activity of 'nogo' preferring neurons identified at T5 in 'nogo' trials of L/R [Inferred spike rate]
	Category 1	Mean	0.00291251
		SEM	0.000481431
	Category 2	Mean	0.00186578
		SEM	0.000166166

## Sheet: ED10j
	Normalized model weights				Note: non-significant weights are displayed as NaN
	T5 'go' preferring						T5 'nogo' preferring
	Category	go'	Reward	go right'	go' left		Category	go'	Reward	go right'	go' left
	NaN	NaN	NaN	NaN	NaN		NaN	NaN	NaN	1	NaN
	NaN	NaN	1	-0.721641	NaN		-1	NaN	NaN	NaN	NaN
	0.48907	-0.398108	NaN	0.945227	1		NaN	NaN	-1	NaN	NaN
	1	NaN	NaN	NaN	NaN		-1	NaN	NaN	0.748705	NaN
	1	NaN	NaN	NaN	NaN		NaN	NaN	-1	NaN	NaN
	NaN	0.327538	0.356558	-1	-0.900389		-0.568871	-1	NaN	NaN	NaN
	NaN	0.332891	1	-0.814997	NaN		NaN	NaN	-1	NaN	-0.882639
	NaN	NaN	1	-0.651735	NaN		-0.350195	NaN	-1	NaN	-0.830896
	0.977923	1	-0.811699	NaN	NaN		-1	NaN	NaN	NaN	NaN
	0.794155	NaN	0.60392	1	0.741108		-0.393981	NaN	-0.909482	NaN	-1
	NaN	NaN	1	-0.940824	NaN		NaN	0.787161	-0.913087	-0.275581	-1
	1	NaN	NaN	NaN	NaN		-0.622489	-1	NaN	NaN	NaN
	NaN	0.645329	1	NaN	NaN		NaN	NaN	-1	NaN	-0.772229
	1	NaN	-0.461794	0.597614	0.710474		-1	NaN	NaN	NaN	NaN
	NaN	NaN	1	-0.777397	NaN		NaN	NaN	-1	NaN	NaN
	NaN	NaN	1	-0.550426	NaN		NaN	NaN	-1	NaN	NaN
	NaN	0.802523	NaN	NaN	1		0.352015	NaN	-1	NaN	-0.419535
	NaN	0.658611	NaN	-0.948782	-1		-1	NaN	NaN	NaN	-0.324728
	NaN	0.601854	NaN	-1	-0.989236		-0.934443	-0.347544	1	-0.404417	NaN
	NaN	NaN	1	0.461902	0.61513		NaN	NaN	-0.620409	0.64282	1
	1	NaN	NaN	NaN	NaN		-1	NaN	NaN	NaN	-0.934378
	NaN	NaN	1	NaN	NaN		-1	NaN	NaN	NaN	0.335395
	NaN	0.640813	0.919658	-1	NaN		NaN	NaN	-1	NaN	NaN
	NaN	1	0.610205	-0.907699	-0.835032		-1	NaN	NaN	NaN	NaN
	NaN	NaN	0.958877	-1	NaN		-1	-0.836465	NaN	NaN	NaN
	NaN	1	NaN	NaN	NaN		-0.142738	0.545693	-0.725021	-0.250135	-1
	NaN	NaN	1	-0.760543	NaN		NaN	-1	NaN	NaN	NaN
	NaN	0.500877	0.538712	-1	-0.704193		-0.927521	-1	0.888636	NaN	NaN
	0.786136	NaN	NaN	1	NaN		NaN	0.982766	-1	-0.407424	-0.970011
	NaN	NaN	0.73454	-1	-0.451713		-1	NaN	NaN	NaN	NaN
	1	NaN	NaN	-0.737292	NaN		NaN	0.427063	-0.939323	-0.292937	-1
	NaN	1	NaN	-0.802488	-0.951426		NaN	-1	NaN	NaN	NaN
	NaN	1	NaN	NaN	NaN		NaN	-1	NaN	NaN	NaN
	0.230729	0.826211	-0.458473	-0.756244	-1		-1	NaN	NaN	NaN	NaN
	0.515365	-0.259909	NaN	1	0.463038		NaN	-1	NaN	NaN	NaN
	NaN	NaN	1	-0.602247	NaN		-0.744639	-1	0.709931	NaN	NaN
	NaN	1	NaN	NaN	NaN		-0.915947	NaN	NaN	NaN	-1
	NaN	1	NaN	NaN	NaN		-1	0.383603	NaN	NaN	NaN
	0.240675	1	NaN	NaN	NaN		-0.57998	-1	NaN	NaN	NaN
	NaN	0.288569	0.993473	-1	NaN		-0.905337	NaN	NaN	NaN	-1
	NaN	NaN	1	-0.825017	NaN		-1	0.529961	NaN	NaN	NaN
	0.829563	NaN	NaN	-1	NaN		NaN	-1	NaN	NaN	NaN
	NaN	NaN	1	NaN	NaN		-1	NaN	NaN	NaN	-0.91554
	NaN	1	NaN	0.847975	NaN		-1	NaN	NaN	NaN	NaN
	NaN	NaN	1	-0.563355	NaN		-0.433594	-0.727827	NaN	1	NaN
	NaN	NaN	0.87823	-1	NaN		-1	NaN	NaN	NaN	NaN
	NaN	NaN	1	0.846556	0.681827		NaN	-1	NaN	NaN	NaN
	NaN	1	NaN	NaN	NaN		NaN	-0.682325	-1	NaN	NaN
	NaN	NaN	1	NaN	NaN
	NaN	NaN	1	NaN	0.420667
	NaN	NaN	1	-0.567712	NaN
	0.339496	0.476227	NaN	1	NaN
	NaN	1	NaN	0.436359	NaN
	NaN	NaN	1	-0.650904	NaN
	0.410547	0.441055	NaN	1	0.734605
	NaN	0.994715	1	NaN	NaN
	NaN	NaN	1	-0.665185	NaN
	-0.166416	NaN	1	-0.959539	NaN
	0.274101	0.496541	0.634701	-1	NaN
	NaN	NaN	1	-0.672195	NaN
	NaN	NaN	1	NaN	NaN
	NaN	NaN	1	NaN	0.398154
	0.42958	1	NaN	NaN	NaN
	0.349602	NaN	NaN	0.971733	1
	1	NaN	NaN	-0.764341	NaN
	0.307152	1	NaN	-0.583549	NaN
	NaN	NaN	NaN	0.442718	1
	NaN	NaN	0.477233	NaN	1
	NaN	NaN	NaN	NaN	NaN
	NaN	NaN	NaN	NaN	NaN
	NaN	0.893653	1	NaN	NaN
	NaN	0.643724	1	-0.568789	NaN
	0.578945	NaN	NaN	1	0.705147
	NaN	1	NaN	-0.907139	-0.984217
	0.584937	NaN	NaN	1	NaN
	NaN	1	NaN	NaN	NaN
	0.371037	-0.29921	NaN	0.732683	1
	NaN	NaN	0.706774	NaN	1
	NaN	1	0.903016	NaN	NaN
	0.221904	0.353714	NaN	1	0.589953
	NaN	NaN	1	NaN	NaN
	NaN	0.478739	1	NaN	NaN
	NaN	0.977073	NaN	-0.927156	-1
	0.691717	NaN	NaN	1	NaN
	NaN	0.876062	NaN	-1	-0.859584
	NaN	NaN	1	-0.64385	NaN
	NaN	NaN	0.626676	NaN	1
	NaN	0.860274	0.679931	-1	NaN
	1	NaN	NaN	NaN	NaN
	0.445772	NaN	NaN	0.641523	1
	0.437187	1	NaN	0.418371	NaN
	NaN	0.606558	NaN	-0.623505	-1
	NaN	1	NaN	0.588541	0.927378
	NaN	1	0.299066	-0.990292	-0.840457
	NaN	NaN	0.338687	NaN	1
	NaN	NaN	0.799729	-1	NaN
	NaN	1	NaN	-0.686847	NaN
	NaN	NaN	0.919214	-1	NaN
	NaN	0.586359	0.997846	-1	NaN
	NaN	NaN	1	-0.563674	NaN
	1	NaN	NaN	NaN	NaN
	NaN	1	NaN	NaN	NaN
	NaN	0.412124	NaN	1	NaN
	NaN	0.924136	NaN	-0.771202	-1
	NaN	NaN	1	0.775543	0.924801
	NaN	1	NaN	NaN	NaN
	0.659308	NaN	NaN	1	0.905429
	-0.293136	NaN	1	-0.852657	NaN
	NaN	NaN	1	-0.810295	NaN
	NaN	NaN	1	-0.713916	NaN
	NaN	1	NaN	-0.420403	-0.797342
	0.739026	1	NaN	NaN	NaN
	NaN	0.595308	0.657917	-1	-0.455889
	NaN	0.536764	0.918299	-1	NaN
	NaN	1	NaN	0.609768	NaN
	NaN	1	NaN	-0.897961	-0.873184
	NaN	0.970568	NaN	-1	-0.921506
	1	0.407204	NaN	NaN	NaN
	NaN	0.848284	NaN	-0.759023	-1
	NaN	0.677762	0.218453	-1	-0.861709
	NaN	0.892239	0.531125	-1	NaN
	NaN	NaN	1	NaN	NaN
	NaN	0.401621	1	-0.792566	NaN
	0.426594	NaN	1	-0.905094	NaN
	NaN	0.505173	0.76476	-1	NaN
	NaN	1	-0.245414	-0.574185	-0.473404
	NaN	0.133209	1	-0.328613	NaN
	NaN	0.639057	0.292765	-1	-0.899627
	NaN	0.724537	1	-0.432798	NaN
	NaN	0.310256	1	-0.739066	NaN
	NaN	0.220661	1	-0.672253	NaN
	NaN	NaN	1	-0.760115	NaN
	NaN	NaN	1	-0.947966	NaN
	NaN	0.620181	0.813943	-1	NaN
	NaN	0.396684	1	-0.617329	NaN
	NaN	NaN	1	NaN	NaN
	0.437572	NaN	0.632133	-1	NaN
	NaN	0.393675	1	-0.842698	NaN
	NaN	1	NaN	NaN	NaN
	NaN	0.554698	1	-0.976509	NaN
	NaN	NaN	1	-0.881019	NaN
	NaN	0.688462	0.371677	-1	-0.778071
	NaN	0.547683	0.890388	-1	-0.452202
	NaN	1	0.554426	-0.934833	-0.63536
	NaN	0.402403	1	-0.627868	NaN
	NaN	NaN	0.951911	NaN	1
	NaN	0.921112	1	-0.927321	-0.710419
	NaN	0.924401	NaN	-1	-0.901719
	NaN	NaN	1	NaN	NaN
	NaN	NaN	1	0.690662	0.742751
	NaN	0.699105	0.358868	-1	-0.581277
	NaN	0.718748	0.825509	-1	-0.476976
	NaN	NaN	1	0.566668	0.632857
	NaN	1	0.920323	NaN	NaN
	NaN	0.713812	0.508267	-1	-0.799518
	NaN	NaN	1	-0.340926	NaN
	NaN	0.657307	1	-0.8934	NaN
	NaN	0.506041	0.466772	-1	-0.560098
	0.422563	0.968581	1	NaN	NaN
	NaN	NaN	1	NaN	NaN
	NaN	NaN	1	0.433708	NaN
	NaN	-0.417848	NaN	1	0.889135
	NaN	0.733249	0.44312	-1	-0.602621
	NaN	1	NaN	-0.848739	NaN
	NaN	0.475436	1	-0.915734	-0.318402
	NaN	0.495647	1	-0.991282	-0.405722
	NaN	NaN	1	NaN	NaN
	NaN	NaN	1	-0.694073	NaN
	NaN	0.456161	1	-0.722268	NaN
	NaN	0.760759	0.792798	-1	NaN
	NaN	NaN	1	-0.556618	NaN
	NaN	0.801175	0.49294	-1	-0.977679
	NaN	0.846125	NaN	-0.990153	-1
	NaN	NaN	1	-0.651091	NaN
	NaN	NaN	1	-0.663276	NaN
	NaN	0.895027	0.975451	-1	-0.712378
	NaN	0.918657	0.383148	-0.976618	-1
	NaN	NaN	1	-0.674688	NaN
	NaN	NaN	1	-0.791756	NaN
	NaN	0.740699	0.430727	-1	-0.804851
	NaN	0.982671	NaN	-0.998519	-1
	NaN	0.541832	0.584668	-1	-0.530332
	NaN	NaN	1	NaN	NaN
	NaN	NaN	1	-0.76654	NaN
	NaN	NaN	0.940625	-1	NaN
	NaN	NaN	1	-0.666981	NaN
	NaN	NaN	1	-0.896303	NaN
	NaN	0.4171	1	-0.825635	NaN
	-0.207381	0.375652	1	-0.564824	NaN
	NaN	0.700328	0.697782	-1	-0.591587
	NaN	NaN	0.870599	-1	NaN
	NaN	0.446712	1	-0.62263	NaN
	NaN	1	NaN	-0.280065	-0.460483
	NaN	NaN	1	NaN	0.641574
	NaN	NaN	1	-0.607879	NaN
	NaN	0.443218	1	-0.241643	0.423273
	NaN	0.844291	0.517045	-1	-0.67277
	NaN	NaN	1	-0.947834	NaN
	0.637605	1	NaN	NaN	0.553951
	NaN	0.513033	1	NaN	NaN
	1	NaN	0.475478	NaN	NaN
	NaN	1	0.753014	-0.8251	-0.60339
	0.549074	1	NaN	NaN	NaN
	NaN	1	NaN	NaN	NaN
	NaN	1	NaN	-0.887143	-0.909549
	NaN	NaN	0.995989	-1	NaN
	NaN	NaN	1	NaN	NaN
	NaN	NaN	1	NaN	NaN
	NaN	0.645626	0.668609	-1	NaN
	NaN	0.904885	NaN	-1	-0.841274
	0.571578	NaN	1	NaN	0.631684
	0.763781	1	NaN	-0.841851	NaN
	1	0.407981	NaN	-0.954942	NaN
	NaN	NaN	1	NaN	NaN
	NaN	NaN	0.337681	NaN	1
	NaN	0.501638	1	-0.758755	NaN
	NaN	1	NaN	NaN	NaN
	NaN	NaN	1	-0.948228	NaN
	NaN	NaN	0.381542	0.395872	1
	NaN	NaN	1	NaN	0.906274
	NaN	NaN	1	-0.722752	NaN
	0.86909	NaN	NaN	NaN	1
	NaN	0.498296	0.42604	-1	-0.731048
	NaN	NaN	1	NaN	NaN
	0.538015	1	NaN	0.562389	NaN
	NaN	0.633176	0.936742	-1	NaN
	NaN	1	0.629702	NaN	NaN
	0.338856	1	NaN	-0.711981	-0.567152
	NaN	1	NaN	NaN	NaN
	NaN	1	0.900457	-0.695967	NaN
	NaN	1	NaN	NaN	NaN
	NaN	NaN	1	NaN	NaN
	NaN	0.657012	1	-0.960358	-0.438417
	1	NaN	NaN	NaN	NaN
	NaN	NaN	1	-0.747203	NaN
	NaN	1	0.690529	NaN	NaN
	NaN	1	NaN	NaN	NaN
	NaN	0.982255	0.567383	-1	-0.628356
	1	NaN	NaN	0.424887	0.492958
	NaN	NaN	1	-0.801345	NaN
	NaN	NaN	0.610461	0.659934	1
	NaN	NaN	1	NaN	NaN
	NaN	1	NaN	-0.688361	-0.828173
	NaN	NaN	1	NaN	NaN
	NaN	NaN	1	-0.414807	NaN
	1	NaN	NaN	NaN	NaN
	NaN	0.386721	0.72458	-1	NaN
	NaN	0.632086	0.8466	1	NaN
	0.646863	1	NaN	NaN	NaN
	NaN	0.505884	0.625682	-1	-0.512543
	0.522238	NaN	NaN	1	0.555808
	0.49823	1	NaN	-0.855147	-0.439858
	0.316716	NaN	0.603283	-1	-0.442344
	0.317657	NaN	0.72654	0.768802	1
	NaN	NaN	0.695707	-1	NaN
	NaN	NaN	1	-0.864404	NaN
	0.27143	1	NaN	-0.454128	NaN
	NaN	0.918418	1	NaN	NaN
	NaN	0.601099	NaN	0.39768	1
	NaN	NaN	0.722637	-1	NaN
	NaN	NaN	1	-0.742638	NaN
	NaN	0.324442	1	-0.91179	NaN
	NaN	0.524171	1	-0.656755	NaN
	NaN	1	0.762885	NaN	NaN
	NaN	0.739	1	NaN	NaN
	NaN	NaN	1	NaN	NaN
	NaN	0.790237	0.734179	-1	-0.692111
	NaN	0.299099	1	NaN	NaN
	-0.179417	NaN	0.617982	-0.210512	1
	NaN	1	0.896485	-0.876815	NaN
	NaN	0.445294	NaN	-1	-0.702295
	NaN	0.332658	1	-0.705403	NaN
	0.733556	NaN	NaN	NaN	1
	NaN	0.882769	1	-0.860003	NaN
	NaN	NaN	0.564517	0.386605	1
	NaN	NaN	1	NaN	0.607825
	NaN	0.274597	0.498406	-1	-0.591657
	NaN	0.777004	1	-0.548617	NaN
	1	-0.417718	NaN	NaN	NaN
	NaN	0.666728	NaN	-1	-0.982752
	NaN	1	NaN	-0.752327	-0.544208
	NaN	NaN	1	-0.542231	NaN
	0.512413	NaN	0.973428	-1	NaN
	NaN	0.554849	1	-0.933904	NaN
	1	NaN	NaN	NaN	NaN
	NaN	NaN	1	-0.606848	NaN
	1	NaN	-0.626055	NaN	NaN
	0.586364	0.933806	NaN	-1	-0.783925
	NaN	NaN	0.79537	-1	NaN
	NaN	1	NaN	-0.838992	-0.618993
	0.351148	1	0.566587	-0.86077	NaN
	NaN	1	-0.328894	-0.656528	-0.757247
	-0.251651	NaN	1	-0.695786	NaN
	NaN	0.537379	1	-0.967957	NaN
	0.841983	NaN	NaN	0.249822	1
	NaN	1	NaN	-0.890727	-0.914242
	NaN	1	NaN	NaN	NaN
	0.389567	1	NaN	-0.675338	-0.541909
	0.487755	1	NaN	NaN	NaN
	NaN	1	NaN	-0.963705	-0.88143
	0.556698	1	0.846005	-0.769468	NaN
	NaN	NaN	1	-0.963536	NaN
	NaN	1	NaN	NaN	NaN
	NaN	NaN	1	-0.76215	NaN
	0.67275	NaN	NaN	-0.904271	-1
	0.675252	1	NaN	-0.940552	NaN
	NaN	1	NaN	NaN	NaN
	NaN	0.650514	1	-0.983614	NaN
	0.598234	0.744066	NaN	-1	NaN
	NaN	0.461056	0.613042	-1	NaN
	1	NaN	NaN	NaN	NaN
	0.319813	0.387511	NaN	-1	-0.871381
	NaN	1	NaN	-0.625148	-0.793997
	NaN	1	NaN	-0.695667	-0.919199
	NaN	0.80885	NaN	-0.784554	-1
	1	NaN	NaN	NaN	0.786459
	NaN	NaN	1	-0.971339	NaN
	NaN	1	NaN	NaN	NaN
	1	NaN	NaN	NaN	NaN
	NaN	1	NaN	-0.942009	-0.88497
	0.907205	0.916554	NaN	-1	NaN
	NaN	0.861968	NaN	-1	-0.690203
	1	0.370243	0.349198	-0.36218	NaN
	1	NaN	NaN	NaN	NaN
	0.893358	NaN	NaN	-0.554686	-1
	0.377697	NaN	NaN	0.367835	1
	1	-0.633132	NaN	-0.375467	NaN
	1	NaN	NaN	NaN	NaN
	0.85905	1	NaN	-0.953964	NaN
	1	NaN	NaN	NaN	NaN
	0.615931	1	NaN	NaN	NaN
	0.827203	1	NaN	-0.992129	NaN
	0.813427	1	-0.92183	NaN	-0.546594
	NaN	0.961301	1	-0.878438	-0.691641
	NaN	NaN	1	-0.632614	NaN
	NaN	1	NaN	-0.593326	-0.825199
	NaN	1	NaN	NaN	NaN
	NaN	0.760639	NaN	-0.961154	-1
	NaN	1	NaN	NaN	NaN
	1	NaN	NaN	NaN	0.81591
	NaN	1	NaN	NaN	0.553756
	0.334717	NaN	NaN	0.957844	1
	0.789929	1	NaN	-0.918027	NaN
	NaN	0.714325	0.165502	-1	-0.827278
	NaN	NaN	0.637774	-1	-0.828823
	1	NaN	NaN	NaN	NaN
	NaN	NaN	1	-0.831065	NaN
	NaN	0.852183	0.457997	-1	-0.404192
	1	NaN	NaN	0.841286	NaN
	NaN	NaN	1	NaN	NaN
	0.169474	0.986747	NaN	-1	-0.274611
	NaN	NaN	0.831125	NaN	1
	0.406463	1	NaN	-0.947554	-0.793379
	NaN	0.823484	NaN	-1	-0.594205
	NaN	NaN	1	-0.682514	NaN
	NaN	0.659683	0.419616	-1	-0.655382
	NaN	1	0.998455	NaN	NaN
	0.635537	0.697375	NaN	-1	NaN
	NaN	NaN	1	NaN	NaN
	NaN	1	0.704388	-0.840997	-0.601056
	NaN	0.810556	0.574878	-1	NaN
	NaN	NaN	1	-0.356363	NaN
	NaN	NaN	1	NaN	NaN
	0.434332	0.882847	NaN	-1	-0.689981
	NaN	0.60383	0.533157	-1	-0.45466
	NaN	NaN	1	NaN	NaN
	1	NaN	NaN	NaN	0.766667
	NaN	NaN	1	-0.617373	NaN
	NaN	NaN	NaN	NaN	1
	NaN	0.651924	0.497235	-1	-0.411537
	0.207117	-0.42864	NaN	1	0.439723
	NaN	NaN	1	0.817328	0.825921
	NaN	NaN	1	-0.56964	0.533918
	NaN	NaN	1	NaN	0.931149
	NaN	-0.51478	1	NaN	NaN
	NaN	NaN	1	-0.716351	NaN
	NaN	NaN	1	NaN	0.777685
	NaN	NaN	1	NaN	0.483305
	1	NaN	NaN	0.877697	0.709929
	NaN	NaN	1	NaN	NaN
	NaN	NaN	NaN	NaN	NaN
	NaN	-0.40124	0.500024	0.43712	1
	NaN	NaN	NaN	NaN	NaN
	NaN	0.713846	0.392518	-1	-0.878707
	1	NaN	NaN	NaN	0.956306
	NaN	NaN	1	NaN	NaN
	NaN	NaN	1	NaN	NaN
	NaN	NaN	0.603567	NaN	1
	NaN	0.735418	0.497031	-1	-0.702544
	NaN	NaN	1	NaN	NaN
	NaN	NaN	1	-0.60205	NaN
	NaN	NaN	0.498272	0.60648	1
	NaN	0.795009	NaN	-1	-0.66403
	NaN	NaN	1	-0.367998	NaN
	NaN	0.390637	0.473003	-1	-0.642254
	1	0.715549	NaN	NaN	NaN
	NaN	0.973396	NaN	-0.793653	-1
	NaN	1	NaN	-0.591852	-0.503961
	NaN	0.206871	1	-0.488834	NaN
	NaN	NaN	1	NaN	0.788348
	0.465932	NaN	NaN	1	NaN
	1	NaN	NaN	NaN	NaN
	NaN	1	NaN	-0.790301	-0.678494
	NaN	NaN	0.489903	1	NaN
	0.617525	NaN	NaN	0.636499	1
	NaN	NaN	1	-0.322373	NaN
	0.442054	1	NaN	NaN	NaN

## Sheet: ED10m
	All cells averaged per mouse
			Category	Choice	Reward	Frontpaw	Body	Hindpaw	Tail	Pupil	Eyelid	Eye position
	cvR2	Median	0.0650834	0.0616783	0.0692178	0.0533208	0.0595265	0.0477728	0.0501045	0.0465664	0.0506321	0.0487901
		25th percentile	0.0562014	0.0589565	0.0567305	0.0487072	0.0486067	0.0462913	0.0472554	0.0436103	0.0439301	0.0399908
		75th percentile	0.0841889	0.0935582	0.097263	0.0613337	0.0693679	0.0550513	0.0682039	0.0549551	0.0543479	0.0553445
	deltaR2	Median	0.0011635	0.00367705	0.0024851	0.00170359	0.0037236	0.00146159	0.0017897	0.00362977	0.00297102	0.00201097
		25th percentile	0.000627748	0.00194628	0.00146697	0.000336459	0.00235167	0.000785702	0.000548029	0.00215287	0.0020864	0.00149005
		75th percentile	0.00435901	0.00557834	0.00676532	0.00225429	0.00490417	0.00283238	0.00323965	0.00437481	0.00382909	0.00262833

[truncated: 2 more sheets: ED10n, ED10o]
